# Supplementary material for: A selenoxide for single-atom protein modification of tyrosine residues enabled by water-resistant chalcogen and hydrogen bonding
Source: Nat Chem. 2025 Jun 4;17(9):1331–9. doi: 10.1038/s41557-025-01842-8 (PMC12411275; doi:10.1038/s41557-025-01842-8)
Supplement: Supplementary file 2 — Crystallographic data for compound 1H+HSO4–·(MeOH)2; CCDC reference 2291793. [file 41557_2025_1842_MOESM2_ESM.cif]

data_14522sadabs

_publ_requested_journal          'Nature'

_publ_section_title
;
 Linker-free tyrosine bioconjugation via protein-selenonium linchpin
;

loop_
_publ_author_name
_publ_author_address

      'Songyun Lin'
;     Max-Planck-Institut f\"ur Kohlenforschung
      Kaiser-Wilhelm-Platz 1
      45470 M\"ulheim an der Ruhr
      Germany
;
      'Marina Hirao'
;     Max-Planck-Institut f\"ur Kohlenforschung
      Kaiser-Wilhelm-Platz 1
      45470 M\"ulheim an der Ruhr
      Germany
;
      'Philipp Hartmann'
;     Max-Planck-Institut f\"ur Kohlenforschung
      Kaiser-Wilhelm-Platz 1
      45470 M\"ulheim an der Ruhr
      Germany
;
      'Markus Leutzsch'
;     Max-Planck-Institut f\"ur Kohlenforschung
      Kaiser-Wilhelm-Platz 1
      45470 M\"ulheim an der Ruhr
      Germany
;
      'Marie Sophie Sterling'
;     Max-Planck-Institut f\"ur Kohlenforschung
      Kaiser-Wilhelm-Platz 1
      45470 M\"ulheim an der Ruhr
      Germany
;
      'Johanna Marie Mengler'
;     Max-Planck-Institut f\"ur Kohlenforschung
      Kaiser-Wilhelm-Platz 1
      45470 M\"ulheim an der Ruhr
      Germany
;
      'Johannes Lehmann'
;     Max-Planck-Institut f\"ur Kohlenforschung
      Kaiser-Wilhelm-Platz 1
      45470 M\"ulheim an der Ruhr
      Germany
;
      'Florian Berger'
;     Max-Planck-Institut f\"ur Kohlenforschung
      Kaiser-Wilhelm-Platz 1
      45470 M\"ulheim an der Ruhr
      Germany
;
      'Tobias Ritter'
;     Max-Planck-Institut f\"ur Kohlenforschung
      Kaiser-Wilhelm-Platz 1
      45470 M\"ulheim an der Ruhr
      Germany
;

_audit_block_code                14522
_audit_creation_date             2022-06-10
_audit_creation_method           
;
Olex2 1.5
(compiled 2021.08.20 svn.r13c46975 for OlexSys, GUI svn.r6396)
;
_shelx_SHELXL_version_number     2018/3
_audit_contact_author_address    ?
_audit_contact_author_email      ?
_audit_contact_author_phone      ?
_publ_contact_author_id_orcid    ?
_publ_section_references         
;
Dolomanov, O.V., Bourhis, L.J., Gildea, R.J, Howard, J.A.K. & Puschmann, H.
 (2009), J. Appl. Cryst. 42, 339-341.

Sheldrick, G.M. (2015). Acta Cryst. A71, 3-8.

Sheldrick, G.M. (2015). Acta Cryst. C71, 3-8.
;
_chemical_name_common            ?
_chemical_name_systematic        
;
IUPAC - Systematic Name
;
_chemical_formula_moiety         'C20 H13 N2 O2 Se, H O4 S, 2(C H4 O)'
_chemical_formula_sum            'C22 H22 N2 O8 S Se'
_chemical_formula_weight         553.43
_chemical_melting_point          ?
_chemical_properties_physical    none
loop_
_atom_type_symbol
_atom_type_description
_atom_type_scat_dispersion_real
_atom_type_scat_dispersion_imag
_atom_type_scat_source
C C 0.0033 0.0016 'International Tables Vol C Tables 4.2.6.8 and 6.1.1.4'
H H 0.0000 0.0000 'International Tables Vol C Tables 4.2.6.8 and 6.1.1.4'
N N 0.0061 0.0033 'International Tables Vol C Tables 4.2.6.8 and 6.1.1.4'
O O 0.0106 0.0060 'International Tables Vol C Tables 4.2.6.8 and 6.1.1.4'
S S 0.1246 0.1234 'International Tables Vol C Tables 4.2.6.8 and 6.1.1.4'
Se Se -0.0929 2.2259 'International Tables Vol C Tables 4.2.6.8 and 6.1.1.4'

_shelx_space_group_comment       
;
The symmetry employed for this shelxl refinement is uniquely defined
by the following loop, which should always be used as a source of
symmetry information in preference to the above space-group names.
They are only intended as comments.
;
_space_group_crystal_system      triclinic
_space_group_IT_number           2
_space_group_name_H-M_alt        'P -1'
_space_group_name_Hall           '-P 1'
loop_
_space_group_symop_operation_xyz
'x, y, z'
'-x, -y, -z'

_cell_length_a                   7.0046(3)
_cell_length_b                   12.1537(5)
_cell_length_c                   13.0524(6)
_cell_angle_alpha                96.446(2)
_cell_angle_beta                 96.762(2)
_cell_angle_gamma                102.882(2)
_cell_volume                     1064.60(8)
_cell_formula_units_Z            2
_cell_measurement_reflns_used    9990

_cell_measurement_temperature    100(2)
_cell_measurement_theta_max      34.49
_cell_measurement_theta_min      2.52
_shelx_estimated_absorpt_T_max   0.890
_shelx_estimated_absorpt_T_min   0.803
_exptl_absorpt_coefficient_mu    1.918
_exptl_absorpt_correction_T_max  0.92805
_exptl_absorpt_correction_T_min  0.87540

_exptl_absorpt_correction_type   gaussian
_exptl_absorpt_process_details   'SADABS (Bruker AXS, 2012)'
_exptl_absorpt_special_details   ?
_exptl_crystal_colour            yellow
_exptl_crystal_colour_primary    yellow
_exptl_crystal_density_diffrn    1.726
_exptl_crystal_density_meas      ?
_exptl_crystal_density_method    ?

_exptl_crystal_description       prism
_exptl_crystal_F_000             564

loop_
_exptl_crystal_face_index_h
_exptl_crystal_face_index_k
_exptl_crystal_face_index_l
_exptl_crystal_face_perp_dist
-1.00 0.00 0.00 0.0200
1.00 0.00 0.00 0.0300
0.00 -1.00 0.00 0.0250
0.00 1.00 0.00 0.0300
0.00 0.00 1.00 0.0600
0.00 0.00 -1.00 0.0300
0.00 -1.00 1.00 0.0400
0.00 -1.00 -1.00 0.0200
0.00 1.00 -1.00 0.0250
_exptl_crystal_recrystallization_method 
'Re-crystallisation from solvent:  dichloromethane, diethylether, methanole'
_exptl_crystal_size_max          0.12
_exptl_crystal_size_mid          0.074
_exptl_crystal_size_min          0.062
_exptl_special_details           
;
Crystal mounted on a MiTeGen loop using Perfluoropolyether PFO-XR75
;
_exptl_transmission_factor_max   ?
_exptl_transmission_factor_min   ?
_diffrn_reflns_av_R_equivalents  0.0337
_diffrn_reflns_av_unetI/netI     0.0318
_diffrn_reflns_Laue_measured_fraction_full 1.000
_diffrn_reflns_Laue_measured_fraction_max 0.999
_diffrn_reflns_limit_h_max       10
_diffrn_reflns_limit_h_min       -10
_diffrn_reflns_limit_k_max       17
_diffrn_reflns_limit_k_min       -17
_diffrn_reflns_limit_l_max       19
_diffrn_reflns_limit_l_min       -19
_diffrn_reflns_number            36604
_diffrn_reflns_point_group_measured_fraction_full 1.000
_diffrn_reflns_point_group_measured_fraction_max 0.999
_diffrn_reflns_theta_full        25.242
_diffrn_reflns_theta_max         31.506
_diffrn_reflns_theta_min         1.587

_diffrn_ambient_temperature      100(2)
_diffrn_detector_area_resol_mean 66.67
_diffrn_measured_fraction_theta_full 1.000
_diffrn_measured_fraction_theta_max 0.999
_diffrn_measurement_device_type  'Bruker-AXS Kappa Mach3 APEX-II'
_diffrn_measurement_method       'CCD \f- and \w-scans'
_diffrn_radiation_type           Mo-K\a
_diffrn_radiation_wavelength     0.71073
_diffrn_radiation_source         1\mS
_diffrn_radiation_monochromator  'Incoatec Helios mirrors'
_diffrn_source_current           0.0
_diffrn_source_power             0.0
_diffrn_source_voltage           0.0
_diffrn_standards_number         0
_reflns_Friedel_coverage         0.000
_reflns_Friedel_fraction_full    .
_reflns_Friedel_fraction_max     .
_reflns_number_gt                6240
_reflns_number_total             7088
_reflns_special_details          
;
 Reflections were merged by SHELXL according to the crystal
 class for the calculation of statistics and refinement.
 
 _reflns_Friedel_fraction is defined as the number of unique
 Friedel pairs measured divided by the number that would be
 possible theoretically, ignoring centric projections and
 systematic absences.
;
_reflns_threshold_expression     'I > 2\s(I)'
_computing_cell_refinement       'SAINT software (Bruker AXS, 2004)'

_computing_data_collection       'APEX3 (Bruker AXS, 2005-2017)'
_computing_data_reduction        'SAINT software (Bruker AXS, 2004)'
_computing_molecular_graphics    'DIAMOND (Crystal Impact GbR, 1997-2014)'
_computing_publication_material  'Olex2 1.5 (Dolomanov et al., 2009)'
_computing_structure_refinement  'SHELXL (G. M. Sheldrick, 2015)'
_computing_structure_solution    'SHELXT (G. M. Sheldrick, 2015)'
_refine_diff_density_max         0.579
_refine_diff_density_min         -0.566
_refine_diff_density_rms         0.084
_refine_ls_extinction_coef       .
_refine_ls_extinction_method     none
_refine_ls_goodness_of_fit_ref   1.047
_refine_ls_hydrogen_treatment    mixed
_refine_ls_matrix_type           full
_refine_ls_number_parameters     322
_refine_ls_number_reflns         7088
_refine_ls_number_restraints     0
_refine_ls_R_factor_all          0.0363
_refine_ls_R_factor_gt           0.0290
_refine_ls_restrained_S_all      1.047
_refine_ls_shift/su_max          0.001
_refine_ls_shift/su_mean         0.000
_refine_ls_structure_factor_coef Fsqd
_refine_ls_weighting_details     
'w=1/[\s^2^(Fo^2^)+(0.0308P)^2^+0.7214P] where P=(Fo^2^+2Fc^2^)/3'
_refine_ls_weighting_scheme      calc
_refine_ls_wR_factor_gt          0.0665
_refine_ls_wR_factor_ref         0.0689


_refine_special_details          
;
 Refinement of F^2^ against ALL reflections.  The weighted R-factor wR and
 goodness of fit S are based on F^2^, conventional R-factors R are based
 on F, with F set to zero for negative F^2^. The threshold expression of
 F^2^ > 2sigma(F^2^) is used only for calculating R-factors(gt) etc. and is
 not relevant to the choice of reflections for refinement.  R-factors based
 on F^2^ are statistically about twice as large as those based on F, and R-
 factors based on ALL data will be even larger.

 The minimum and maximum estimated transmissions from the multi-scan
 scaling are 0.8642 and 0.9354 (SADABS).

-------------------------------------------------------------------------------

INTENSITY STATISTICS FOR DATASET # 1  14522sadabs.raw

Resolution   #Data #Theory %Complete Redundancy Mean I Mean I/s Rmerge  Rsigma

Inf - 2.51     141    141    100.0     9.16     82.37  103.21  0.0173  0.0072
2.51 - 1.68     329    329    100.0     9.44     43.18   83.65  0.0187  0.0087
1.68 - 1.33     482    482    100.0     9.29     29.47   68.63  0.0226  0.0108
1.33 - 1.16     473    473    100.0     8.98     24.67   56.56  0.0288  0.0128
1.16 - 1.06     454    454    100.0     7.80     19.81   42.31  0.0343  0.0166
1.06 - 0.98     492    492    100.0     5.73     16.55   33.17  0.0406  0.0238
0.98 - 0.92     503    503    100.0     4.78     12.78   25.12  0.0505  0.0316
0.92 - 0.87     500    500    100.0     4.07     12.05   21.01  0.0519  0.0374
0.87 - 0.84     398    398    100.0     3.97     10.72   18.85  0.0582  0.0429
0.84 - 0.80     601    601    100.0     3.66      9.86   16.19  0.0615  0.0497
0.80 - 0.78     313    313    100.0     3.59     10.13   16.08  0.0575  0.0512
0.78 - 0.75     607    607    100.0     3.49      7.36   12.23  0.0791  0.0680
0.75 - 0.73     442    443     99.8     3.32      6.83   10.86  0.0870  0.0772
0.73 - 0.71     483    484     99.8     3.16      6.79   10.23  0.0896  0.0822
0.71 - 0.69     567    570     99.5     3.05      6.22    9.09  0.1044  0.0918
0.69 - 0.68     303    306     99.0     2.98      5.42    8.10  0.1168  0.1079
0.68 - 0.66     662    667     99.3     2.85      5.68    7.96  0.1187  0.1078
0.66 - 0.65     359    366     98.1     2.84      5.39    7.36  0.1225  0.1158
0.65 - 0.64     353    358     98.6     2.66      4.66    6.33  0.1426  0.1355
0.64 - 0.63     414    425     97.4     2.68      3.95    5.46  0.1700  0.1611
0.63 - 0.62     474    551     86.0     2.00      3.59    4.44  0.1790  0.2051
------------------------------------------------------------------------------
0.72 - 0.62    3375   3486     96.8     2.73      5.21    7.30  0.1229  0.1198
Inf - 0.62    9350   9463     98.8     4.52     12.97   23.76  0.0371  0.0387

Merged [A],  lowest resolution = 12.83 Angstroms

-------------------------------------------------------------------------------

Highest peak        ?
Deepest hole        ?
;
_olex2_refinement_description    
;
1. Fixed Uiso
 At 1.2 times of:
  All C(H) groups
 At 1.5 times of:
  All C(H,H,H) groups, All O(H) groups
2.a Aromatic/amide H refined with riding coordinates:
 C2(H2), C3(H3), C4(H4), C5(H5), C8(H8), C9(H9), C10(H10), C14(H14), C15(H15),
 C16(H16), C19(H19), C20(H20)
2.b Idealised Me refined as rotating group:
 C21(H21A,H21B,H21C), C22(H22A,H22B,H22C)
2.c Idealised tetrahedral OH refined as rotating group:
 O7(H7)
;
_atom_sites_solution_hydrogens   geom

_atom_sites_solution_primary     dual
_atom_sites_solution_secondary   difmap
loop_
_atom_site_label
_atom_site_type_symbol
_atom_site_fract_x
_atom_site_fract_y
_atom_site_fract_z
_atom_site_U_iso_or_equiv
_atom_site_adp_type
_atom_site_occupancy
_atom_site_site_symmetry_order
_atom_site_calc_flag
_atom_site_refinement_flags_posn
_atom_site_refinement_flags_adp
_atom_site_refinement_flags_occupancy
_atom_site_disorder_assembly
_atom_site_disorder_group
Se1 Se 0.21612(2) 0.53934(2) 0.22280(2) 0.00721(4) Uani 1 1 d . . . . .
S1 S 0.12330(6) 0.87401(3) 0.25696(3) 0.01095(7) Uani 1 1 d . . . . .
O1 O 0.46181(16) 0.59585(9) 0.28095(9) 0.0113(2) Uani 1 1 d . . . . .
H1 H 0.449(5) 0.620(3) 0.343(3) 0.064(10) Uiso 1 1 d . . . . .
O2 O 0.28800(17) 0.62970(9) 0.62813(9) 0.0123(2) Uani 1 1 d . . . . .
O3 O 0.24197(19) 0.78334(10) 0.28580(10) 0.0155(2) Uani 1 1 d . . . . .
H3A H 0.357(4) 0.812(2) 0.295(2) 0.043(8) Uiso 1 1 d . . . . .
O4 O 0.16334(19) 0.96314(10) 0.34502(10) 0.0189(3) Uani 1 1 d . . . . .
O5 O -0.08109(17) 0.80652(10) 0.23807(9) 0.0151(2) Uani 1 1 d . . . . .
O6 O 0.18893(18) 0.91396(10) 0.16334(9) 0.0162(2) Uani 1 1 d . . . . .
O8 O 0.61918(19) 0.85685(10) 0.33913(10) 0.0179(2) Uani 1 1 d . . . . .
H8A H 0.708(4) 0.837(2) 0.306(2) 0.040(7) Uiso 1 1 d . . . . .
N1 N 0.40023(19) 0.65877(11) 0.47888(10) 0.0108(2) Uani 1 1 d . . . . .
N2 N 0.22024(19) 0.43299(10) 0.39334(10) 0.0091(2) Uani 1 1 d . . . . .
C1 C 0.2533(2) 0.56366(12) 0.08296(12) 0.0092(3) Uani 1 1 d . . . . .
C2 C 0.2864(2) 0.66831(13) 0.04702(12) 0.0114(3) Uani 1 1 d . . . . .
H2 H 0.294917 0.736743 0.092190 0.014 Uiso 1 1 calc R U . . .
C3 C 0.3068(2) 0.66953(14) -0.05769(13) 0.0131(3) Uani 1 1 d . . . . .
H3 H 0.331368 0.739903 -0.084765 0.016 Uiso 1 1 calc R U . . .
C4 C 0.2914(2) 0.56816(14) -0.12294(12) 0.0130(3) Uani 1 1 d . . . . .
H4 H 0.306128 0.570441 -0.194159 0.016 Uiso 1 1 calc R U . . .
C5 C 0.2549(2) 0.46331(13) -0.08586(12) 0.0118(3) Uani 1 1 d . . . . .
H5 H 0.242276 0.394625 -0.131497 0.014 Uiso 1 1 calc R U . . .
C6 C 0.2372(2) 0.46083(12) 0.01894(12) 0.0091(3) Uani 1 1 d . . . . .
C7 C 0.2042(2) 0.35938(12) 0.07207(12) 0.0093(3) Uani 1 1 d . . . . .
C8 C 0.1766(2) 0.24714(13) 0.02569(12) 0.0118(3) Uani 1 1 d . . . . .
H8 H 0.177160 0.229729 -0.047064 0.014 Uiso 1 1 calc R U . . .
C9 C 0.1484(2) 0.16116(13) 0.08770(13) 0.0136(3) Uani 1 1 d . . . . .
H9 H 0.131904 0.084453 0.056702 0.016 Uiso 1 1 calc R U . . .
C10 C 0.1434(2) 0.18405(13) 0.19391(13) 0.0130(3) Uani 1 1 d . . . . .
H10 H 0.125288 0.123219 0.234327 0.016 Uiso 1 1 calc R U . . .
C11 C 0.1649(2) 0.29569(12) 0.24183(12) 0.0098(3) Uani 1 1 d . . . . .
C12 C 0.1990(2) 0.38174(12) 0.17890(12) 0.0088(3) Uani 1 1 d . . . . .
C13 C 0.1552(2) 0.32268(12) 0.35374(12) 0.0096(3) Uani 1 1 d . . . . .
C14 C 0.0818(2) 0.24025(13) 0.41509(13) 0.0121(3) Uani 1 1 d . . . . .
H14 H 0.037916 0.162131 0.385847 0.014 Uiso 1 1 calc R U . . .
C15 C 0.0739(2) 0.27412(14) 0.51880(13) 0.0129(3) Uani 1 1 d . . . . .
H15 H 0.021061 0.219694 0.561217 0.016 Uiso 1 1 calc R U . . .
C16 C 0.1439(2) 0.38824(13) 0.56058(12) 0.0120(3) Uani 1 1 d . . . . .
H16 H 0.141755 0.413385 0.631938 0.014 Uiso 1 1 calc R U . . .
C17 C 0.2172(2) 0.46456(12) 0.49496(12) 0.0099(3) Uani 1 1 d . . . . .
C18 C 0.3035(2) 0.58531(13) 0.53066(12) 0.0101(3) Uani 1 1 d . . . . .
C19 C 0.3850(2) 0.74327(13) 0.63707(13) 0.0137(3) Uani 1 1 d . . . . .
H19 H 0.401168 0.798988 0.696622 0.016 Uiso 1 1 calc R U . . .
C20 C 0.4520(2) 0.76094(13) 0.54705(13) 0.0129(3) Uani 1 1 d . . . . .
H20 H 0.523608 0.831917 0.531995 0.015 Uiso 1 1 calc R U . . .
C21 C 0.6946(3) 0.97170(14) 0.38877(14) 0.0202(3) Uani 1 1 d . . . . .
H21A H 0.734247 1.020802 0.336526 0.030 Uiso 1 1 calc R U . . .
H21B H 0.809599 0.975831 0.440937 0.030 Uiso 1 1 calc R U . . .
H21C H 0.591684 0.997362 0.422940 0.030 Uiso 1 1 calc R U . . .
O7 O 0.55272(19) 1.06778(10) 0.16087(10) 0.0193(3) Uani 1 1 d . . . . .
H7 H 0.443277 1.027747 0.169809 0.029 Uiso 1 1 calc R U . . .
C22 C 0.6576(3) 0.99802(16) 0.10750(15) 0.0226(4) Uani 1 1 d . . . . .
H22A H 0.729846 1.040597 0.058835 0.034 Uiso 1 1 calc R U . . .
H22B H 0.563860 0.929702 0.068762 0.034 Uiso 1 1 calc R U . . .
H22C H 0.751443 0.975520 0.158006 0.034 Uiso 1 1 calc R U . . .

loop_
_atom_site_aniso_label
_atom_site_aniso_U_11
_atom_site_aniso_U_22
_atom_site_aniso_U_33
_atom_site_aniso_U_23
_atom_site_aniso_U_13
_atom_site_aniso_U_12
Se1 0.00820(7) 0.00773(6) 0.00589(7) 0.00091(5) 0.00168(5) 0.00198(5)
S1 0.01378(17) 0.00977(15) 0.00970(17) 0.00148(13) 0.00224(13) 0.00336(13)
O1 0.0083(5) 0.0139(5) 0.0100(5) 0.0003(4) 0.0007(4) 0.0002(4)
O2 0.0157(5) 0.0143(5) 0.0074(5) 0.0004(4) 0.0026(4) 0.0050(4)
O3 0.0151(6) 0.0117(5) 0.0204(6) 0.0046(4) 0.0009(5) 0.0042(4)
O4 0.0264(7) 0.0163(5) 0.0128(6) -0.0035(4) 0.0024(5) 0.0056(5)
O5 0.0130(5) 0.0181(5) 0.0133(6) 0.0015(4) 0.0028(4) 0.0021(4)
O6 0.0220(6) 0.0152(5) 0.0121(6) 0.0050(4) 0.0054(5) 0.0030(4)
O8 0.0156(6) 0.0150(5) 0.0224(7) -0.0011(5) 0.0052(5) 0.0027(4)
N1 0.0101(6) 0.0124(6) 0.0101(6) 0.0007(5) 0.0013(5) 0.0037(5)
N2 0.0088(6) 0.0107(5) 0.0087(6) 0.0021(4) 0.0016(5) 0.0033(4)
C1 0.0089(6) 0.0119(6) 0.0072(6) 0.0019(5) 0.0017(5) 0.0029(5)
C2 0.0119(7) 0.0120(6) 0.0107(7) 0.0022(5) 0.0022(5) 0.0030(5)
C3 0.0128(7) 0.0161(7) 0.0114(7) 0.0055(6) 0.0023(6) 0.0035(6)
C4 0.0118(7) 0.0189(7) 0.0087(7) 0.0038(6) 0.0022(5) 0.0034(6)
C5 0.0115(7) 0.0153(7) 0.0081(7) 0.0007(5) 0.0007(5) 0.0029(5)
C6 0.0075(6) 0.0124(6) 0.0077(6) 0.0015(5) 0.0007(5) 0.0026(5)
C7 0.0077(6) 0.0105(6) 0.0091(7) 0.0006(5) 0.0007(5) 0.0019(5)
C8 0.0118(7) 0.0130(6) 0.0098(7) -0.0014(5) 0.0002(5) 0.0032(5)
C9 0.0151(7) 0.0097(6) 0.0145(8) -0.0018(5) 0.0008(6) 0.0025(5)
C10 0.0167(7) 0.0092(6) 0.0131(7) 0.0014(5) 0.0014(6) 0.0033(5)
C11 0.0098(6) 0.0094(6) 0.0098(7) 0.0012(5) 0.0007(5) 0.0021(5)
C12 0.0083(6) 0.0083(6) 0.0092(7) -0.0005(5) 0.0002(5) 0.0020(5)
C13 0.0094(6) 0.0106(6) 0.0098(7) 0.0033(5) 0.0020(5) 0.0033(5)
C14 0.0112(7) 0.0121(6) 0.0133(7) 0.0047(5) 0.0027(6) 0.0019(5)
C15 0.0112(7) 0.0165(7) 0.0139(7) 0.0083(6) 0.0044(6) 0.0046(5)
C16 0.0114(7) 0.0170(7) 0.0096(7) 0.0043(5) 0.0038(5) 0.0053(6)
C17 0.0083(6) 0.0121(6) 0.0103(7) 0.0021(5) 0.0016(5) 0.0044(5)
C18 0.0103(6) 0.0144(6) 0.0069(6) 0.0012(5) 0.0020(5) 0.0055(5)
C19 0.0138(7) 0.0138(7) 0.0127(7) -0.0012(5) 0.0001(6) 0.0041(5)
C20 0.0113(7) 0.0132(6) 0.0134(7) -0.0005(5) 0.0015(6) 0.0027(5)
C21 0.0245(9) 0.0158(7) 0.0185(9) -0.0008(6) 0.0045(7) 0.0022(6)
O7 0.0199(6) 0.0165(5) 0.0205(6) -0.0012(5) 0.0069(5) 0.0025(5)
C22 0.0212(9) 0.0241(8) 0.0228(9) -0.0008(7) 0.0047(7) 0.0071(7)

_geom_special_details            
;
 All esds (except the esd in the dihedral angle between two l.s. planes)
 are estimated using the full covariance matrix.  The cell esds are taken
 into account individually in the estimation of esds in distances, angles
 and torsion angles; correlations between esds in cell parameters are only
 used when they are defined by crystal symmetry.  An approximate (isotropic)
 treatment of cell esds is used for estimating esds involving l.s. planes.
;
loop_
_geom_bond_atom_site_label_1
_geom_bond_atom_site_label_2
_geom_bond_distance
_geom_bond_site_symmetry_2
_geom_bond_publ_flag
Se1 O1 1.7487(11) . ?
Se1 C1 1.9198(15) . ?
Se1 C12 1.9096(14) . ?
S1 O3 1.5731(12) . ?
S1 O4 1.4429(12) . ?
S1 O5 1.4599(12) . ?
S1 O6 1.4514(12) . ?
O1 H1 0.86(3) . ?
O2 C18 1.3513(18) . ?
O2 C19 1.3811(19) . ?
O3 H3A 0.79(3) . ?
O8 H8A 0.86(3) . ?
O8 C21 1.426(2) . ?
N1 C18 1.299(2) . ?
N1 C20 1.393(2) . ?
N2 C13 1.3374(19) . ?
N2 C17 1.343(2) . ?
C1 C2 1.386(2) . ?
C1 C6 1.398(2) . ?
C2 H2 0.9500 . ?
C2 C3 1.392(2) . ?
C3 H3 0.9500 . ?
C3 C4 1.392(2) . ?
C4 H4 0.9500 . ?
C4 C5 1.395(2) . ?
C5 H5 0.9500 . ?
C5 C6 1.391(2) . ?
C6 C7 1.469(2) . ?
C7 C8 1.391(2) . ?
C7 C12 1.397(2) . ?
C8 H8 0.9500 . ?
C8 C9 1.386(2) . ?
C9 H9 0.9500 . ?
C9 C10 1.389(2) . ?
C10 H10 0.9500 . ?
C10 C11 1.397(2) . ?
C11 C12 1.398(2) . ?
C11 C13 1.474(2) . ?
C13 C14 1.399(2) . ?
C14 H14 0.9500 . ?
C14 C15 1.381(2) . ?
C15 H15 0.9500 . ?
C15 C16 1.388(2) . ?
C16 H16 0.9500 . ?
C16 C17 1.388(2) . ?
C17 C18 1.456(2) . ?
C19 H19 0.9500 . ?
C19 C20 1.337(2) . ?
C20 H20 0.9500 . ?
C21 H21A 0.9800 . ?
C21 H21B 0.9800 . ?
C21 H21C 0.9800 . ?
O7 H7 0.8400 . ?
O7 C22 1.417(2) . ?
C22 H22A 0.9800 . ?
C22 H22B 0.9800 . ?
C22 H22C 0.9800 . ?

loop_
_geom_angle_atom_site_label_1
_geom_angle_atom_site_label_2
_geom_angle_atom_site_label_3
_geom_angle
_geom_angle_site_symmetry_1
_geom_angle_site_symmetry_3
_geom_angle_publ_flag
O1 Se1 C1 97.27(6) . . ?
O1 Se1 C12 105.09(6) . . ?
C12 Se1 C1 87.09(6) . . ?
O4 S1 O3 107.65(7) . . ?
O4 S1 O5 113.46(8) . . ?
O4 S1 O6 113.25(7) . . ?
O5 S1 O3 102.24(7) . . ?
O6 S1 O3 106.87(7) . . ?
O6 S1 O5 112.41(7) . . ?
Se1 O1 H1 102(2) . . ?
C18 O2 C19 104.47(12) . . ?
S1 O3 H3A 109(2) . . ?
C21 O8 H8A 108.8(18) . . ?
C18 N1 C20 104.61(13) . . ?
C13 N2 C17 118.83(13) . . ?
C2 C1 Se1 125.48(12) . . ?
C2 C1 C6 123.09(14) . . ?
C6 C1 Se1 111.41(11) . . ?
C1 C2 H2 121.2 . . ?
C1 C2 C3 117.58(14) . . ?
C3 C2 H2 121.2 . . ?
C2 C3 H3 119.8 . . ?
C4 C3 C2 120.34(14) . . ?
C4 C3 H3 119.8 . . ?
C3 C4 H4 119.3 . . ?
C3 C4 C5 121.34(15) . . ?
C5 C4 H4 119.3 . . ?
C4 C5 H5 120.5 . . ?
C6 C5 C4 119.00(14) . . ?
C6 C5 H5 120.5 . . ?
C1 C6 C7 114.78(13) . . ?
C5 C6 C1 118.63(14) . . ?
C5 C6 C7 126.59(14) . . ?
C8 C7 C6 126.16(14) . . ?
C8 C7 C12 119.15(14) . . ?
C12 C7 C6 114.69(13) . . ?
C7 C8 H8 120.7 . . ?
C9 C8 C7 118.69(15) . . ?
C9 C8 H8 120.7 . . ?
C8 C9 H9 119.1 . . ?
C8 C9 C10 121.83(14) . . ?
C10 C9 H9 119.1 . . ?
C9 C10 H10 119.7 . . ?
C9 C10 C11 120.61(14) . . ?
C11 C10 H10 119.7 . . ?
C10 C11 C12 116.87(14) . . ?
C10 C11 C13 122.03(14) . . ?
C12 C11 C13 121.09(13) . . ?
C7 C12 Se1 111.77(11) . . ?
C7 C12 C11 122.79(13) . . ?
C11 C12 Se1 125.14(11) . . ?
N2 C13 C11 115.16(13) . . ?
N2 C13 C14 121.66(14) . . ?
C14 C13 C11 123.18(13) . . ?
C13 C14 H14 120.5 . . ?
C15 C14 C13 119.02(14) . . ?
C15 C14 H14 120.5 . . ?
C14 C15 H15 120.3 . . ?
C14 C15 C16 119.50(14) . . ?
C16 C15 H15 120.3 . . ?
C15 C16 H16 121.0 . . ?
C15 C16 C17 117.99(15) . . ?
C17 C16 H16 121.0 . . ?
N2 C17 C16 122.96(14) . . ?
N2 C17 C18 113.88(13) . . ?
C16 C17 C18 123.13(14) . . ?
O2 C18 C17 119.17(13) . . ?
N1 C18 O2 113.81(13) . . ?
N1 C18 C17 127.01(14) . . ?
O2 C19 H19 126.0 . . ?
C20 C19 O2 107.92(14) . . ?
C20 C19 H19 126.0 . . ?
N1 C20 H20 125.4 . . ?
C19 C20 N1 109.19(14) . . ?
C19 C20 H20 125.4 . . ?
O8 C21 H21A 109.5 . . ?
O8 C21 H21B 109.5 . . ?
O8 C21 H21C 109.5 . . ?
H21A C21 H21B 109.5 . . ?
H21A C21 H21C 109.5 . . ?
H21B C21 H21C 109.5 . . ?
C22 O7 H7 109.5 . . ?
O7 C22 H22A 109.5 . . ?
O7 C22 H22B 109.5 . . ?
O7 C22 H22C 109.5 . . ?
H22A C22 H22B 109.5 . . ?
H22A C22 H22C 109.5 . . ?
H22B C22 H22C 109.5 . . ?

loop_
_geom_torsion_atom_site_label_1
_geom_torsion_atom_site_label_2
_geom_torsion_atom_site_label_3
_geom_torsion_atom_site_label_4
_geom_torsion
_geom_torsion_site_symmetry_1
_geom_torsion_site_symmetry_2
_geom_torsion_site_symmetry_3
_geom_torsion_site_symmetry_4
_geom_torsion_publ_flag
Se1 C1 C2 C3 -178.93(11) . . . . ?
Se1 C1 C6 C5 178.22(11) . . . . ?
Se1 C1 C6 C7 -2.34(16) . . . . ?
O2 C19 C20 N1 -0.35(18) . . . . ?
N2 C13 C14 C15 0.9(2) . . . . ?
N2 C17 C18 O2 172.29(13) . . . . ?
N2 C17 C18 N1 -8.8(2) . . . . ?
C1 C2 C3 C4 0.8(2) . . . . ?
C1 C6 C7 C8 177.73(14) . . . . ?
C1 C6 C7 C12 -1.51(19) . . . . ?
C2 C1 C6 C5 -0.1(2) . . . . ?
C2 C1 C6 C7 179.37(14) . . . . ?
C2 C3 C4 C5 0.2(2) . . . . ?
C3 C4 C5 C6 -1.2(2) . . . . ?
C4 C5 C6 C1 1.1(2) . . . . ?
C4 C5 C6 C7 -178.27(14) . . . . ?
C5 C6 C7 C8 -2.9(3) . . . . ?
C5 C6 C7 C12 177.88(14) . . . . ?
C6 C1 C2 C3 -0.9(2) . . . . ?
C6 C7 C8 C9 179.65(14) . . . . ?
C6 C7 C12 Se1 4.62(16) . . . . ?
C6 C7 C12 C11 178.57(14) . . . . ?
C7 C8 C9 C10 1.2(2) . . . . ?
C8 C7 C12 Se1 -174.67(11) . . . . ?
C8 C7 C12 C11 -0.7(2) . . . . ?
C8 C9 C10 C11 0.7(2) . . . . ?
C9 C10 C11 C12 -2.5(2) . . . . ?
C9 C10 C11 C13 178.37(14) . . . . ?
C10 C11 C12 Se1 175.65(11) . . . . ?
C10 C11 C12 C7 2.5(2) . . . . ?
C10 C11 C13 N2 166.07(14) . . . . ?
C10 C11 C13 C14 -14.6(2) . . . . ?
C11 C13 C14 C15 -178.39(14) . . . . ?
C12 C7 C8 C9 -1.1(2) . . . . ?
C12 C11 C13 N2 -13.0(2) . . . . ?
C12 C11 C13 C14 166.28(15) . . . . ?
C13 N2 C17 C16 -2.0(2) . . . . ?
C13 N2 C17 C18 176.13(13) . . . . ?
C13 C11 C12 Se1 -5.2(2) . . . . ?
C13 C11 C12 C7 -178.33(14) . . . . ?
C13 C14 C15 C16 -1.8(2) . . . . ?
C14 C15 C16 C17 0.9(2) . . . . ?
C15 C16 C17 N2 1.1(2) . . . . ?
C15 C16 C17 C18 -176.90(14) . . . . ?
C16 C17 C18 O2 -9.6(2) . . . . ?
C16 C17 C18 N1 169.36(15) . . . . ?
C17 N2 C13 C11 -179.68(13) . . . . ?
C17 N2 C13 C14 1.0(2) . . . . ?
C18 O2 C19 C20 0.00(16) . . . . ?
C18 N1 C20 C19 0.56(17) . . . . ?
C19 O2 C18 N1 0.38(17) . . . . ?
C19 O2 C18 C17 179.47(13) . . . . ?
C20 N1 C18 O2 -0.58(17) . . . . ?
C20 N1 C18 C17 -179.59(14) . . . . ?

_shelx_res_file                  
;
TITL 14522sadabs_a.res in P-1
    14522sadabs.res
    created by SHELXL-2018/3 at 10:02:38 on 20-Dec-2022
REM Old TITL 14522sadabs in S1 #1
REM SHELXT solution in P-1: R1 0.198, Rweak 0.015, Alpha 0.043
REM <I/s> 0.000 for 0 systematic absences, Orientation as input
REM Formula found by SHELXT: C22 N3 O7 O6 Se
CELL 0.71073 7.0046 12.1537 13.0524 96.446 96.762 102.882
ZERR 2 0.0003 0.0005 0.0006 0.002 0.002 0.002
LATT 1
SFAC C H N O S Se
UNIT 44 44 4 16 2 2

L.S. 30
PLAN  99
SIZE 0.062 0.074 0.12
TEMP -173
CONF
list 4
MORE -1
BOND $H
fmap 2 53
acta
SHEL 99 0.68
REM <olex2.extras>
REM <HklSrc "%.\\14522sadabs.hkl">
REM </olex2.extras>

WGHT    0.030800    0.721400
FVAR       0.48098
SE1   6    0.216116    0.539337    0.222800    11.00000    0.00820    0.00773 =
         0.00589    0.00091    0.00168    0.00198
S1    5    0.123303    0.874007    0.256962    11.00000    0.01378    0.00977 =
         0.00970    0.00148    0.00224    0.00336
O1    4    0.461807    0.595847    0.280953    11.00000    0.00834    0.01389 =
         0.00995    0.00030    0.00068    0.00024
H1    2    0.448555    0.620259    0.343419    11.00000    0.06378
O2    4    0.287996    0.629697    0.628135    11.00000    0.01573    0.01432 =
         0.00743    0.00038    0.00259    0.00496
O3    4    0.241970    0.783344    0.285802    11.00000    0.01511    0.01170 =
         0.02042    0.00463    0.00090    0.00423
H3A   2    0.357024    0.812324    0.294792    11.00000    0.04278
O4    4    0.163341    0.963135    0.345017    11.00000    0.02644    0.01635 =
         0.01279   -0.00348    0.00235    0.00555
O5    4   -0.081092    0.806516    0.238072    11.00000    0.01302    0.01813 =
         0.01328    0.00147    0.00276    0.00210
O6    4    0.188927    0.913964    0.163335    11.00000    0.02197    0.01523 =
         0.01207    0.00502    0.00539    0.00297
O8    4    0.619181    0.856845    0.339131    11.00000    0.01560    0.01499 =
         0.02242   -0.00111    0.00521    0.00269
H8A   2    0.707760    0.836558    0.305856    11.00000    0.04018
N1    3    0.400234    0.658767    0.478883    11.00000    0.01014    0.01245 =
         0.01007    0.00068    0.00130    0.00372
N2    3    0.220238    0.432991    0.393338    11.00000    0.00877    0.01069 =
         0.00868    0.00212    0.00160    0.00332
C1    1    0.253324    0.563658    0.082961    11.00000    0.00894    0.01188 =
         0.00719    0.00190    0.00167    0.00289
C2    1    0.286435    0.668309    0.047021    11.00000    0.01186    0.01204 =
         0.01070    0.00220    0.00221    0.00300
AFIX  43
H2    2    0.294917    0.736743    0.092190    11.00000   -1.20000
AFIX   0
C3    1    0.306826    0.669532   -0.057692    11.00000    0.01285    0.01610 =
         0.01145    0.00546    0.00234    0.00345
AFIX  43
H3    2    0.331368    0.739903   -0.084765    11.00000   -1.20000
AFIX   0
C4    1    0.291437    0.568159   -0.122940    11.00000    0.01183    0.01895 =
         0.00866    0.00377    0.00221    0.00344
AFIX  43
H4    2    0.306128    0.570441   -0.194159    11.00000   -1.20000
AFIX   0
C5    1    0.254884    0.463308   -0.085861    11.00000    0.01145    0.01531 =
         0.00806    0.00066    0.00074    0.00288
AFIX  43
H5    2    0.242276    0.394625   -0.131497    11.00000   -1.20000
AFIX   0
C6    1    0.237172    0.460828    0.018940    11.00000    0.00745    0.01235 =
         0.00769    0.00150    0.00074    0.00263
C7    1    0.204215    0.359376    0.072070    11.00000    0.00774    0.01054 =
         0.00911    0.00059    0.00074    0.00189
C8    1    0.176635    0.247135    0.025686    11.00000    0.01177    0.01296 =
         0.00983   -0.00142    0.00024    0.00317
AFIX  43
H8    2    0.177160    0.229729   -0.047064    11.00000   -1.20000
AFIX   0
C9    1    0.148363    0.161158    0.087704    11.00000    0.01511    0.00972 =
         0.01448   -0.00176    0.00080    0.00249
AFIX  43
H9    2    0.131904    0.084453    0.056702    11.00000   -1.20000
AFIX   0
C10   1    0.143432    0.184047    0.193908    11.00000    0.01669    0.00917 =
         0.01307    0.00143    0.00144    0.00327
AFIX  43
H10   2    0.125288    0.123219    0.234327    11.00000   -1.20000
AFIX   0
C11   1    0.164907    0.295689    0.241831    11.00000    0.00983    0.00944 =
         0.00984    0.00117    0.00071    0.00213
C12   1    0.199012    0.381738    0.178898    11.00000    0.00828    0.00826 =
         0.00922   -0.00048    0.00025    0.00197
C13   1    0.155218    0.322682    0.353740    11.00000    0.00941    0.01057 =
         0.00985    0.00330    0.00203    0.00325
C14   1    0.081768    0.240252    0.415093    11.00000    0.01124    0.01211 =
         0.01331    0.00471    0.00271    0.00185
AFIX  43
H14   2    0.037916    0.162131    0.385847    11.00000   -1.20000
AFIX   0
C15   1    0.073947    0.274116    0.518801    11.00000    0.01116    0.01649 =
         0.01390    0.00835    0.00437    0.00463
AFIX  43
H15   2    0.021061    0.219694    0.561217    11.00000   -1.20000
AFIX   0
C16   1    0.143928    0.388244    0.560584    11.00000    0.01140    0.01702 =
         0.00960    0.00431    0.00381    0.00530
AFIX  43
H16   2    0.141755    0.413385    0.631938    11.00000   -1.20000
AFIX   0
C17   1    0.217205    0.464564    0.494962    11.00000    0.00826    0.01207 =
         0.01033    0.00205    0.00161    0.00437
C18   1    0.303534    0.585311    0.530663    11.00000    0.01033    0.01436 =
         0.00688    0.00118    0.00197    0.00551
C19   1    0.384963    0.743268    0.637066    11.00000    0.01376    0.01376 =
         0.01274   -0.00122    0.00013    0.00413
AFIX  43
H19   2    0.401168    0.798988    0.696622    11.00000   -1.20000
AFIX   0
C20   1    0.452022    0.760945    0.547052    11.00000    0.01135    0.01316 =
         0.01344   -0.00052    0.00147    0.00273
AFIX  43
H20   2    0.523608    0.831917    0.531995    11.00000   -1.20000
AFIX   0
C21   1    0.694577    0.971697    0.388767    11.00000    0.02448    0.01582 =
         0.01851   -0.00077    0.00452    0.00215
AFIX 137
H21A  2    0.734247    1.020802    0.336526    11.00000   -1.50000
H21B  2    0.809599    0.975831    0.440937    11.00000   -1.50000
H21C  2    0.591684    0.997362    0.422940    11.00000   -1.50000
AFIX   0
O7    4    0.552724    1.067782    0.160866    11.00000    0.01993    0.01653 =
         0.02052   -0.00118    0.00688    0.00251
AFIX 147
H7    2    0.443277    1.027747    0.169809    11.00000   -1.50000
AFIX   0
C22   1    0.657554    0.998019    0.107501    11.00000    0.02120    0.02412 =
         0.02278   -0.00076    0.00471    0.00712
AFIX 137
H22A  2    0.729846    1.040597    0.058835    11.00000   -1.50000
H22B  2    0.563860    0.929702    0.068762    11.00000   -1.50000
H22C  2    0.751443    0.975520    0.158006    11.00000   -1.50000
AFIX   0
HKLF 4


REM  14522sadabs_a.res in P-1
REM wR2 = 0.0689, GooF = S = 1.047, Restrained GooF = 1.047 for all data
REM R1 = 0.0290 for 6240 Fo > 4sig(Fo) and 0.0363 for all 7088 data
REM 322 parameters refined using 0 restraints

END

WGHT      0.0310      0.7155

REM Highest difference peak  0.579,  deepest hole -0.566,  1-sigma level  0.084
Q1    1   0.1842  0.3777  0.3742  11.00000  0.05    0.58
Q2    1   0.2708  0.5216  0.5152  11.00000  0.05    0.58
Q3    1   0.1840  0.2043  0.0601  11.00000  0.05    0.55
Q4    1   0.2156  0.3044  0.0557  11.00000  0.05    0.55
Q5    1   0.1702  0.4647  0.1988  11.00000  0.05    0.54
Q6    1   0.2705  0.5195 -0.0961  11.00000  0.05    0.53
Q7    1   0.1242  0.2795  0.3832  11.00000  0.05    0.52
Q8    1   0.3440  0.6859  0.6367  11.00000  0.05    0.52
Q9    1   0.2335  0.4626 -0.0376  11.00000  0.05    0.51
Q10   1   0.3377  0.5646  0.2405  11.00000  0.05    0.50
Q11   1   0.3116  0.6190  0.0754  11.00000  0.05    0.49
Q12   1   0.2436  0.5970  0.2514  11.00000  0.05    0.49
Q13   1   0.2291  0.5719  0.1796  11.00000  0.05    0.48
Q14   1   0.4308  0.7201  0.5135  11.00000  0.05    0.48
Q15   1   0.1592  0.2411  0.2220  11.00000  0.05    0.48
Q16   1   0.3872  0.7592  0.5846  11.00000  0.05    0.47
Q17   1   0.2232  0.3669  0.1330  11.00000  0.05    0.47
Q18   1   0.2310  0.5197  0.0468  11.00000  0.05    0.47
Q19   1   0.0661  0.2611  0.4601  11.00000  0.05    0.46
Q20   1   0.1999  0.3375  0.2040  11.00000  0.05    0.45
Q21   1   0.1779  0.3156  0.3011  11.00000  0.05    0.45
Q22   1   0.1037  0.3338  0.5360  11.00000  0.05    0.45
Q23   1   0.1483  0.5148  0.1241  11.00000  0.05    0.45
Q24   1   0.1871  0.4347  0.5347  11.00000  0.05    0.44
Q25   1   0.3510  0.6227  0.5065  11.00000  0.05    0.43
Q26   1   0.2967  0.6669 -0.0031  11.00000  0.05    0.42
Q27   1   0.2367  0.6216  0.0812  11.00000  0.05    0.42
Q28   1   0.2358  0.4084  0.0421  11.00000  0.05    0.41
Q29   1   0.1963  0.4416  0.4427  11.00000  0.05    0.39
Q30   1   0.2741  0.6216 -0.0940  11.00000  0.05    0.39
Q31   1   0.1281  0.1760  0.1373  11.00000  0.05    0.38
Q32   1   0.1319  0.9082  0.3268  11.00000  0.05    0.38
Q33   1   0.2864  0.5768  0.3046  11.00000  0.05    0.38
Q34   1   0.3067  0.6130  0.5786  11.00000  0.05    0.38
Q35   1   0.1661  0.9343  0.2934  11.00000  0.05    0.37
Q36   1   0.0199  0.8184  0.2374  11.00000  0.05    0.36
Q37   1   0.1254  0.8958  0.1954  11.00000  0.05    0.35
Q38   1   0.3813  0.6250  0.4243  11.00000  0.05    0.35
Q39   1   0.4269  0.6555  0.4201  11.00000  0.05    0.35
Q40   1   0.1820  0.8227  0.2731  11.00000  0.05    0.34
Q41   1   0.2220  0.9360  0.3797  11.00000  0.05    0.33
Q42   1   0.1938  0.4633  0.3716  11.00000  0.05    0.31
Q43   1   0.5389  0.7989  0.5206  11.00000  0.05    0.31
Q44   1  -0.1180  0.8234  0.2799  11.00000  0.05    0.31
Q45   1   0.3730  0.3052  0.2568  11.00000  0.05    0.30
Q46   1   0.0408  0.0573  0.0398  11.00000  0.05    0.29
Q47   1   0.4738  0.6580  0.4789  11.00000  0.05    0.29
Q48   1   0.0779  0.5642  0.2346  11.00000  0.05    0.28
Q49   1   0.2420  0.3970  0.1948  11.00000  0.05    0.28
Q50   1   0.0774  0.2053  0.4000  11.00000  0.05    0.27
Q51   1   0.2763  0.4573  0.1809  11.00000  0.05    0.26
Q52   1   0.6405  0.9182  0.3541  11.00000  0.05    0.26
Q53   1   0.3137  0.5032  0.3978  11.00000  0.05    0.26
Q54   1   0.4130  0.2195  0.1651  11.00000  0.05    0.26
Q55   1   0.4047  0.7596  0.6686  11.00000  0.05    0.25
Q56   1   0.1651  0.1351  0.0787  11.00000  0.05    0.25
Q57   1   0.2635  0.6966  0.0608  11.00000  0.05    0.24
Q58   1  -0.0599  0.7468  0.2392  11.00000  0.05    0.24
Q59   1   0.5236  0.8238  0.3364  11.00000  0.05    0.24
Q60   1   0.1916  0.8958  0.1426  11.00000  0.05    0.24
Q61   1   0.2725  0.9537  0.1824  11.00000  0.05    0.23
Q62   1   0.5841  0.9975  0.3442  11.00000  0.05    0.23
Q63   1  -0.0762  0.7648  0.2003  11.00000  0.05    0.23
Q64   1   0.4381  0.9998  0.3069  11.00000  0.05    0.23
Q65   1  -0.0374  0.3585  0.2211  11.00000  0.05    0.23
Q66   1   0.7561  1.0052  0.5028  11.00000  0.05    0.22
Q67   1   0.1174  0.2974  0.2402  11.00000  0.05    0.22
Q68   1   0.4441  0.7873  0.5340  11.00000  0.05    0.22
Q69   1   0.2012  0.3241  0.3508  11.00000  0.05    0.22
Q70   1   0.6078  0.9363  0.1546  11.00000  0.05    0.22
Q71   1   0.0698  0.9317  0.3005  11.00000  0.05    0.22
Q72   1  -0.0856  0.2180  0.5442  11.00000  0.05    0.21
Q73   1   0.2629  0.4577  0.4989  11.00000  0.05    0.21
Q74   1   0.1639  0.7972  0.2259  11.00000  0.05    0.21
Q75   1   0.3016  0.6243  0.3562  11.00000  0.05    0.21
Q76   1   0.4928  0.8802  0.3001  11.00000  0.05    0.21
Q77   1   0.2656  0.4387 -0.1007  11.00000  0.05    0.21
Q78   1   0.1650  0.4974  0.6539  11.00000  0.05    0.21
Q79   1   0.2812  0.4496  0.3757  11.00000  0.05    0.21
Q80   1   0.2443  0.2455  0.0173  11.00000  0.05    0.21
Q81   1   0.1204  0.1218  0.0622  11.00000  0.05    0.21
Q82   1   0.0992  0.1685 -0.0427  11.00000  0.05    0.21
Q83   1   0.6685  0.9790  0.4542  11.00000  0.05    0.21
Q84   1   0.3464  0.7607  0.6936  11.00000  0.05    0.21
Q85   1   0.1930  0.1013  0.0833  11.00000  0.05    0.21
Q86   1   0.6630  1.0485  0.5037  11.00000  0.05    0.21
Q87   1   0.1332  0.1622  0.2088  11.00000  0.05    0.21
Q88   1   0.0205  1.0177  0.3231  11.00000  0.05    0.21
Q89   1   0.0942  0.5619 -0.2449  11.00000  0.05    0.20
Q90   1   0.3587  0.6611 -0.0548  11.00000  0.05    0.20
Q91   1   0.2743  0.8805  0.2957  11.00000  0.05    0.20
Q92   1   0.3146  0.3617  0.3648  11.00000  0.05    0.20
Q93   1   0.2595  0.8053 -0.1387  11.00000  0.05    0.20
Q94   1   0.5267  0.6986  0.3813  11.00000  0.05    0.20
Q95   1   0.4993  0.5432  0.2602  11.00000  0.05    0.20
Q96   1   0.0674  0.4959 -0.1960  11.00000  0.05    0.20
Q97   1   0.5402  0.5198  0.4174  11.00000  0.05    0.20
Q98   1   0.3469  0.9027  0.4234  11.00000  0.05    0.20
Q99   1   0.1402  0.2400 -0.0048  11.00000  0.05    0.20
;
_shelx_res_checksum              84736
_shelx_hkl_file                  
;
  -1   0   0  214.98    5.50
  -1   0   0  211.28    5.50
  -1   0   0  217.88    5.00
   1   0   0  211.88    5.50
   1   0   0  224.08    5.00
   1   0   0  210.98    5.00
   1   0   0  213.58    5.20
  -2   0   0 6305.67  116.49
  -2   0   0 5818.62  117.59
  -2   0   0 6156.48  117.69
  -2   0   0 5813.52  117.59
   2   0   0 6082.69  117.69
   2   0   0 6046.40  116.49
   2   0   0 6230.88  116.49
   2   0   0 6097.79  117.09
   2   0   0 6114.39  117.69
  -3   0   0 1799.32   35.80
  -3   0   0 1752.62   37.50
  -3   0   0 1702.73   37.30
  -3   0   0 1748.13   37.50
   3   0   0 1723.73   36.60
   3   0   0 1720.23   36.30
   3   0   0 1717.73   37.40
   3   0   0 1741.13   37.50
   3   0   0 1806.62   35.80
   3   0   0 1661.13   35.70
  -4   0   0   62.99    4.00
  -4   0   0   64.99    5.20
  -4   0   0   50.59    4.90
  -4   0   0   59.59    5.40
   4   0   0   58.79    4.90
   4   0   0   61.39    4.50
   4   0   0   62.59    4.30
   4   0   0   56.49    5.00
   4   0   0   64.39    5.60
   4   0   0   70.39    5.50
   4   0   0   67.79    4.30
  -5   0   0  184.48    7.30
  -5   0   0  162.18    9.10
  -5   0   0  184.08    9.30
  -5   0   0  164.58    8.90
   5   0   0  174.08    8.90
   5   0   0  187.38    9.90
   5   0   0  181.28    7.60
   5   0   0  175.28    8.10
   5   0   0  177.88    8.00
   5   0   0  171.98    9.10
   5   0   0  179.88    8.40
  -6   0   0   56.09    7.00
  -6   0   0   60.89    7.00
  -6   0   0   51.29    6.60
   6   0   0   57.39    6.70
   6   0   0   43.20    5.70
   6   0   0   54.29    5.60
   6   0   0   51.59    6.50
   6   0   0   62.29    5.90
   6   0   0   66.79    6.50
   6   0   0   62.69    8.10
  -7   0   0   71.69    8.60
   7   0   0   79.49    7.60
   7   0   0   80.59    8.30
   7   0   0   70.09    9.30
   7   0   0   82.89    7.90
   7   0   0   61.99    6.70
  -8   0   0   -2.40    5.30
   8   0   0    4.90    4.60
   8   0   0    5.10    5.20
   8   0   0   19.40    7.90
   8   0   0    6.30    5.00
  -9   0   0   82.99   11.20
   9   0   0   76.19    9.50
   9   0   0   76.89   12.50
   9   0   0   70.59    9.50
 -10   0   0   18.30    8.70
  10   0   0   20.00   10.90
  11  -1   0    0.90   10.50
 -11   1   0    2.80    8.70
  10  -1   0  128.69   16.70
 -10   1   0  112.69   13.50
   9  -1   0   97.99   13.50
   9  -1   0   87.99   11.40
   9  -1   0  100.29    9.90
  -9   1   0   94.89   11.60
   8  -1   0   36.10    8.60
   8  -1   0   14.90    5.40
   8  -1   0   30.60    6.30
   8  -1   0   22.90    6.60
   8  -1   0   20.60    5.60
  -8   1   0   25.60    7.30
   7  -1   0  371.66   17.30
   7  -1   0  358.56   13.80
   7  -1   0  369.46   13.80
   7  -1   0  344.27   15.90
   7  -1   0  359.96   13.60
  -7   1   0  358.36   16.20
  -7   1   0  332.17   15.70
   6  -1   0  380.76   15.10
   6  -1   0  386.96   12.90
   6  -1   0  358.36   12.90
   6  -1   0  365.46   12.80
   6  -1   0  371.26   15.70
   6  -1   0  354.96   13.70
  -6   1   0  384.76   15.00
  -6   1   0  358.46   14.80
  -6   1   0  362.56   14.70
   5  -1   0  770.12   19.50
   5  -1   0  778.92   21.90
   5  -1   0  772.72   21.80
   5  -1   0  755.52   20.50
   5  -1   0  777.62   19.60
   5  -1   0  732.53   22.10
   5  -1   0  778.42   19.80
  -5   1   0  775.22   21.60
  -5   1   0  772.52   21.80
  -5   1   0  780.32   19.30
  -5   1   0  748.93   21.70
   4  -1   0 1507.75   34.80
   4  -1   0 1480.55   32.80
   4  -1   0 1508.95   32.80
   4  -1   0 1545.15   33.70
   4  -1   0 1486.85   34.80
   4  -1   0 1519.55   32.70
  -4   1   0 1568.84   35.00
  -4   1   0 1517.95   34.80
  -4   1   0 1498.65   32.60
  -4   1   0 1523.25   34.50
   3  -1   0  488.45   13.80
   3  -1   0  491.45   12.40
   3  -1   0  496.65   12.50
   3  -1   0  490.85   12.10
   3  -1   0  515.75   12.90
   3  -1   0  490.45   13.70
  -3   1   0  506.35   12.40
  -3   1   0  505.05   13.80
  -3   1   0  493.05   13.80
  -3   1   0  515.15   13.60
   2  -1   0 9999.00  182.38
   2  -1   0 9639.64  181.68
   2  -1   0 9326.37  183.08
   2  -1   0 9910.01  182.48
   2  -1   0 9426.36  181.98
   2  -1   0 9074.79  183.18
  -2   1   0 9691.53  183.28
  -2   1   0 9198.58  182.88
  -2   1   0 9474.95  183.28
  -2   1   0 9764.22  182.08
   1  -1   0   35.30    2.10
   1  -1   0   35.20    1.40
   1  -1   0   36.90    1.70
   1  -1   0   42.60    1.80
   1  -1   0   42.10    2.00
   1  -1   0   35.70    2.10
  -1   1   0   39.30    2.10
  -1   1   0   37.40    2.10
  -1   1   0   41.20    1.80
   0  -1   0 1789.02   33.80
   0  -1   0 1790.42   33.90
   0  -1   0 1720.73   33.70
   0  -1   0 1753.32   33.80
   0   1   0 1771.52   34.00
   0   1   0 1792.92   33.90
   0   1   0 1775.22   34.00
   0   1   0 1741.03   33.80
   0   1   0 1788.22   34.00
  -1  -1   0   71.29    2.90
  -1  -1   0   76.69    2.30
  -1  -1   0   81.99    3.20
  -1  -1   0   83.29    2.40
  -1  -1   0   76.29    2.90
   1   1   0   80.59    3.10
   1   1   0   77.99    2.20
   1   1   0   68.69    2.70
   1   1   0   73.79    2.90
   1   1   0   74.89    2.40
  -2  -1   0   96.49    4.40
  -2  -1   0  100.79    3.50
  -2  -1   0   92.89    2.90
  -2  -1   0   93.19    4.20
  -2  -1   0   92.79    4.30
   2   1   0   92.09    4.20
   2   1   0   95.49    4.30
   2   1   0   86.49    3.50
   2   1   0   86.79    4.70
   2   1   0   89.99    4.50
   2   1   0   97.09    3.30
   2   1   0   92.19    4.10
  -3  -1   0   34.90    2.90
  -3  -1   0   21.50    3.10
  -3  -1   0   28.10    3.50
  -3  -1   0   28.00    1.90
  -3  -1   0   25.90    3.20
   3   1   0   28.40    3.50
   3   1   0   25.40    3.70
   3   1   0   28.00    3.20
   3   1   0   23.00    3.00
   3   1   0   27.50    2.80
   3   1   0   25.40    2.50
  -4  -1   0 1321.87   31.20
  -4  -1   0 1325.47   31.60
  -4  -1   0 1347.37   28.70
  -4  -1   0 1353.76   31.30
   4   1   0 1315.37   31.10
   4   1   0 1328.07   32.00
   4   1   0 1294.37   30.20
   4   1   0 1342.67   30.50
   4   1   0 1337.17   31.30
   4   1   0 1337.47   28.60
   4   1   0 1326.57   29.40
  -5  -1   0   47.20    6.10
  -5  -1   0   45.70    5.10
  -5  -1   0   60.79    6.10
  -5  -1   0   59.59    6.20
   5   1   0   47.80    4.80
   5   1   0   50.59    5.60
   5   1   0   67.69    6.20
   5   1   0   55.79    4.60
   5   1   0   67.49    6.20
   5   1   0   64.69    6.50
   5   1   0   62.89    7.40
  -6  -1   0    7.20    4.30
  -6  -1   0    1.90    3.30
   6   1   0    2.10    3.50
   6   1   0    0.20    4.30
   6   1   0    1.40    3.10
   6   1   0    7.60    3.20
   6   1   0    4.60    3.50
   6   1   0    7.90    3.90
   6   1   0    4.30    4.30
  -7  -1   0  130.69   10.60
   7   1   0  115.19    7.80
   7   1   0  133.29   11.60
   7   1   0  147.99    9.60
   7   1   0  126.99   10.10
   7   1   0  146.29   10.10
  -8  -1   0    6.10    5.90
   8   1   0   -8.30    5.90
   8   1   0   -3.30    4.30
   8   1   0    1.00    5.10
  -9  -1   0   31.10    8.90
   9   1   0   36.10    8.30
   9   1   0   20.10    9.50
   9   1   0   40.10    8.30
 -10  -1   0   -6.60    7.50
  10   1   0    9.80    7.60
  10   1   0    6.20   10.20
  11  -2   0   26.40   12.80
 -11   2   0    8.60    8.30
 -11   2   0    2.20    8.40
  10  -2   0    4.30    9.40
 -10   2   0   -0.70    7.40
   9  -2   0   87.59   13.00
   9  -2   0   82.19   10.00
  -9   2   0   75.09   10.50
   8  -2   0    6.10    4.60
   8  -2   0   -1.60    6.10
   8  -2   0   -4.50    4.90
   8  -2   0    5.10    4.60
   8  -2   0   -2.40    4.50
  -8   2   0    3.60    4.90
   7  -2   0  138.49   10.00
   7  -2   0  139.79   10.70
   7  -2   0  140.49    8.40
   7  -2   0  121.39    8.70
   7  -2   0  144.89    9.00
   7  -2   0  135.09   11.30
  -7   2   0  117.99    9.90
  -7   2   0  144.79   10.80
   6  -2   0    4.50    3.20
   6  -2   0    6.50    3.10
   6  -2   0    1.20    3.50
   6  -2   0    3.80    3.10
   6  -2   0    3.60    3.60
   6  -2   0    1.40    3.90
   6  -2   0    2.80    3.20
  -6   2   0    4.10    3.60
  -6   2   0    4.30    3.60
  -6   2   0    2.50    2.60
  -6   2   0    3.80    4.00
   5  -2   0  732.53   18.90
   5  -2   0  740.63   21.10
   5  -2   0  728.83   18.10
   5  -2   0  723.13   19.50
   5  -2   0  731.73   19.20
   5  -2   0  709.43   20.90
  -5   2   0  717.73   18.60
  -5   2   0  695.73   20.70
  -5   2   0  732.43   21.10
  -5   2   0  734.33   21.00
   4  -2   0 2059.09   44.90
   4  -2   0 2000.70   41.70
   4  -2   0 2113.29   43.30
   4  -2   0 2021.60   44.90
   4  -2   0 2029.10   42.70
   4  -2   0 2021.80   43.30
  -4   2   0 2012.20   42.60
  -4   2   0 2019.50   44.90
  -4   2   0 2068.29   44.90
  -4   2   0 2010.80   44.50
   3  -2   0  267.37    9.10
   3  -2   0  260.67    7.20
   3  -2   0  251.27    9.00
   3  -2   0  256.27    7.90
   3  -2   0  281.87    8.40
   3  -2   0  281.87    8.50
  -3   2   0  259.97    9.00
  -3   2   0  271.47    8.00
  -3   2   0  279.57    9.30
  -3   2   0  263.27    9.00
   2  -2   0 7441.26  142.79
   2  -2   0 7470.05  142.69
   2  -2   0 7532.55  141.69
   2  -2   0 7608.24  143.99
   2  -2   0 7397.96  143.99
   2  -2   0 7467.35  143.29
  -2   2   0 7575.94  144.09
  -2   2   0 7463.05  143.99
  -2   2   0 7135.49  143.59
  -2   2   0 7498.85  142.89
   1  -2   0    8.40    1.10
   1  -2   0    7.50    1.30
   1  -2   0    8.40    1.40
   1  -2   0    8.30    1.00
   1  -2   0   10.20    1.40
  -1   2   0    7.70    1.30
  -1   2   0    5.20    1.10
  -1   2   0    9.40    1.10
  -1   2   0    7.30    1.00
   0  -2   0  507.55   10.50
   0  -2   0  501.65   10.50
   0  -2   0  507.45   10.40
   0   2   0  512.15   10.80
   0   2   0  480.65   10.40
   0   2   0  491.45   10.80
   0   2   0  501.55   10.30
   0   2   0  500.05    9.90
   0   2   0  496.05   10.50
   0   2   0  495.35   10.80
   0   2   0  511.45    9.90
  -1  -2   0  317.57    8.00
  -1  -2   0  343.67    8.10
  -1  -2   0  338.37    7.70
  -1  -2   0  325.77    8.50
   1   2   0  330.67    8.20
   1   2   0  327.47    8.30
   1   2   0  321.97    8.00
   1   2   0  316.17    7.30
   1   2   0  331.97    8.60
   1   2   0  345.57    8.10
   1   2   0  341.47    7.30
  -2  -2   0   19.40    2.30
  -2  -2   0   19.40    1.80
  -2  -2   0   22.70    2.80
  -2  -2   0   15.70    2.20
   2   2   0   16.60    2.20
   2   2   0   20.10    2.40
   2   2   0   15.80    2.20
   2   2   0   18.50    1.50
   2   2   0   21.00    2.90
   2   2   0   16.10    1.80
   2   2   0   15.50    2.70
   2   2   0   18.40    2.30
  -3  -2   0   49.80    4.10
  -3  -2   0   55.29    2.80
  -3  -2   0   59.79    4.40
  -3  -2   0   57.69    4.60
   3   2   0   47.50    3.90
   3   2   0   57.19    3.70
   3   2   0   53.49    2.90
   3   2   0   53.99    4.30
   3   2   0   53.39    5.10
   3   2   0   48.70    4.10
  -4  -2   0  138.09    4.50
  -4  -2   0  142.49    7.30
  -4  -2   0  135.59    7.60
  -4  -2   0  140.09    7.20
   4   2   0  127.39    6.90
   4   2   0  136.69    5.30
   4   2   0  135.99    7.10
   4   2   0  134.19    6.10
   4   2   0  136.69    7.20
   4   2   0  126.59    7.90
   4   2   0  128.29    6.90
  -5  -2   0   25.10    4.30
  -5  -2   0   27.40    4.60
  -5  -2   0   34.20    5.60
   5   2   0   30.20    4.80
   5   2   0   36.80    5.10
   5   2   0   31.20    4.30
   5   2   0   32.10    4.80
   5   2   0   29.70    3.50
   5   2   0   41.30    6.30
   5   2   0   28.60    4.70
  -6  -2   0   11.50    4.10
  -6  -2   0   21.80    5.50
   6   2   0   19.00    5.90
   6   2   0   22.00    4.40
   6   2   0   19.50    5.00
   6   2   0   19.10    3.50
   6   2   0   27.90    5.30
   6   2   0   15.70    4.60
  -7  -2   0  153.88   12.00
   7   2   0  170.28   10.40
   7   2   0  148.19   10.90
   7   2   0  172.68   13.10
  -8  -2   0    1.60    6.20
   8   2   0    3.30    4.90
   8   2   0    0.70    6.90
   8   2   0    5.00    5.70
  -9  -2   0  303.57   18.60
   9   2   0  310.27   20.80
   9   2   0  327.97   17.40
   9   2   0  332.27   16.80
 -10  -2   0   40.60   10.70
  10   2   0   31.60    9.10
  10   2   0   52.89   11.10
  10   2   0   34.10   12.10
  11  -3   0   -4.10   10.90
 -11   3   0    0.60    7.90
 -11   3   0    7.90    8.50
  10  -3   0   -7.80    8.40
 -10   3   0   -8.20    6.30
 -10   3   0   -6.20    6.20
   9  -3   0   39.80    7.80
   9  -3   0   47.00    8.00
   9  -3   0   59.79   10.90
  -9   3   0   56.49    9.60
   8  -3   0   28.30    8.30
   8  -3   0   27.50    6.50
   8  -3   0   29.30    5.40
   8  -3   0   20.50    6.00
   8  -3   0   32.80    6.90
  -8   3   0   19.50    6.30
   7  -3   0   90.39    9.80
   7  -3   0   80.39    7.80
   7  -3   0   97.49    8.70
   7  -3   0   92.89    6.90
   7  -3   0   95.89    7.70
   7  -3   0   76.39    8.50
  -7   3   0   92.99    9.30
  -7   3   0   75.19    8.80
   6  -3   0  355.16   12.80
   6  -3   0  315.37   14.00
   6  -3   0  311.97   13.60
   6  -3   0  314.47   10.60
   6  -3   0  325.17   12.60
   6  -3   0  329.27   12.00
   6  -3   0  320.17   14.10
  -6   3   0  326.57   14.00
  -6   3   0  316.57   13.80
  -6   3   0  307.17   13.40
  -6   3   0  299.67   11.50
   5  -3   0  207.78    8.50
   5  -3   0  213.58   10.20
   5  -3   0  209.78    9.10
   5  -3   0  217.58    9.00
   5  -3   0  222.28   10.30
   5  -3   0  208.68    7.50
  -5   3   0  214.58   10.20
  -5   3   0  220.18   10.10
  -5   3   0  211.58    8.30
  -5   3   0  191.38    9.80
   4  -3   0   15.20    2.60
   4  -3   0   16.60    3.30
   4  -3   0   24.80    3.20
   4  -3   0   19.00    3.50
   4  -3   0   23.70    3.70
  -4   3   0   14.60    2.50
  -4   3   0   16.80    3.30
  -4   3   0   19.40    3.60
  -4   3   0   20.60    3.40
   3  -3   0  211.88    5.70
   3  -3   0  218.08    7.10
   3  -3   0  218.68    8.30
   3  -3   0  226.18    7.00
   3  -3   0  227.68    8.30
   3  -3   0  204.38    7.60
  -3   3   0  205.88    7.80
  -3   3   0  188.58    7.40
  -3   3   0  217.28    7.10
  -3   3   0  207.78    8.10
  -3   3   0  208.28    8.10
   2  -3   0  220.08    7.30
   2  -3   0  225.98    7.00
   2  -3   0  226.28    6.20
   2  -3   0  218.58    7.30
   2  -3   0  238.38    6.40
  -2   3   0  230.28    7.40
  -2   3   0  233.08    7.40
  -2   3   0  224.28    6.40
  -2   3   0  220.88    7.00
  -2   3   0  221.98    7.10
   1  -3   0 2903.91   54.79
   1  -3   0 2857.21   56.09
   1  -3   0 2820.72   56.09
   1  -3   0 2882.21   56.09
  -1   3   0 2896.41   55.89
  -1   3   0 2875.81   55.29
  -1   3   0 2806.62   56.19
  -1   3   0 2789.32   55.99
   0  -3   0  252.87    6.70
   0  -3   0  249.18    6.10
   0  -3   0  244.48    6.00
   0   3   0  234.68    6.40
   0   3   0  236.98    6.00
   0   3   0  233.88    6.50
   0   3   0  240.98    5.30
   0   3   0  235.88    6.00
   0   3   0  242.48    5.30
   0   3   0  234.88    5.70
  -1  -3   0   49.80    2.70
  -1  -3   0   50.49    3.30
  -1  -3   0   52.19    2.80
  -1  -3   0   53.19    2.70
   1   3   0   53.89    3.20
   1   3   0   53.29    3.40
   1   3   0   50.99    3.10
   1   3   0   54.29    2.80
   1   3   0   50.99    2.10
   1   3   0   51.79    2.10
   1   3   0   50.49    2.70
  -2  -3   0 1040.60   21.90
  -2  -3   0 1019.60   22.80
  -2  -3   0 1058.39   22.90
  -2  -3   0  997.70   23.80
   2   3   0 1038.30   22.90
   2   3   0 1048.80   21.70
   2   3   0 1007.30   21.70
   2   3   0 1050.29   23.70
   2   3   0 1059.29   23.00
   2   3   0 1052.29   23.70
   2   3   0 1053.79   22.70
   2   3   0 1014.10   23.00
  -3  -3   0  343.47   10.70
  -3  -3   0  329.17    8.70
  -3  -3   0  327.97   10.50
  -3  -3   0  343.37   11.50
   3   3   0  348.97   11.60
   3   3   0  330.67   10.40
   3   3   0  331.57    9.40
   3   3   0  321.27   11.00
   3   3   0  347.77   10.60
   3   3   0  351.26   10.80
   3   3   0  341.97   10.60
  -4  -3   0  148.69    5.10
  -4  -3   0  153.98    7.50
  -4  -3   0  145.19    7.40
  -4  -3   0  151.58    8.20
   4   3   0  139.49    6.60
   4   3   0  149.49    7.50
   4   3   0  146.59    7.30
   4   3   0  138.29    7.70
   4   3   0  146.69    5.10
   4   3   0  152.78    8.60
  -5  -3   0   48.10    5.70
  -5  -3   0   36.40    4.90
  -5  -3   0   38.20    5.50
   5   3   0   48.40    5.00
   5   3   0   42.40    5.40
   5   3   0   39.30    5.50
   5   3   0   41.80    5.80
   5   3   0   45.30    6.40
   5   3   0   48.30    6.80
   5   3   0   43.40    3.70
  -6  -3   0   53.69    7.50
   6   3   0   73.29    6.80
   6   3   0   82.19    9.50
   6   3   0   65.29    7.30
  -7  -3   0  243.68   14.30
   7   3   0  280.47   12.70
   7   3   0  238.08   15.40
   7   3   0  260.67   13.80
  -8  -3   0  169.88   15.10
   8   3   0  168.88   12.10
   8   3   0  162.08   12.90
   8   3   0  180.48   16.30
  -9  -3   0  220.08   16.80
   9   3   0  230.68   18.70
   9   3   0  254.77   15.30
   9   3   0  225.78   16.00
 -10  -3   0   -1.90    8.00
  10   3   0    1.40    8.40
  10   3   0    2.70    7.20
  10   3   0   -7.10   10.40
  11  -4   0   -4.80   10.80
 -11   4   0   18.80    9.50
 -11   4   0    4.00    8.10
  10  -4   0   11.20    9.50
 -10   4   0   -2.20    6.50
 -10   4   0   15.60    7.70
   9  -4   0    4.20    5.90
   9  -4   0   12.70    6.50
   9  -4   0    7.50    8.10
  -9   4   0   11.40    6.40
  -9   4   0   12.90    6.40
   8  -4   0  199.68   14.30
   8  -4   0  163.48   11.60
   8  -4   0  176.48   11.20
  -8   4   0  168.78   12.20
  -8   4   0  189.88   12.90
   7  -4   0  244.38   13.20
   7  -4   0  225.48   11.60
   7  -4   0  213.18   10.70
   7  -4   0  239.88   13.60
   7  -4   0  165.48   13.00
   7  -4   0  221.18    9.20
   7  -4   0  227.28   11.70
  -7   4   0  214.98   12.80
  -7   4   0  238.08   12.30
  -7   4   0  218.68   12.70
   6  -4   0   -4.80    2.60
   6  -4   0    3.90    2.60
   6  -4   0    2.90    4.00
   6  -4   0    0.40    3.30
   6  -4   0    6.10    3.90
   6  -4   0    2.30    3.40
   6  -4   0    6.20    3.80
  -6   4   0    3.70    3.80
  -6   4   0    4.40    3.50
  -6   4   0    1.60    3.40
  -6   4   0    5.00    2.80
  -6   4   0    1.50    3.40
   5  -4   0  469.15   15.90
   5  -4   0  454.85   13.60
   5  -4   0  463.65   11.90
   5  -4   0  456.15   15.80
   5  -4   0  475.65   14.80
   5  -4   0  467.95   14.30
  -5   4   0  472.75   15.90
  -5   4   0  471.45   13.80
  -5   4   0  442.26   15.10
  -5   4   0  459.45   15.90
  -5   4   0  457.15   14.90
   4  -4   0  133.39    7.20
   4  -4   0  128.49    7.20
   4  -4   0  129.69    6.50
   4  -4   0  127.09    5.90
   4  -4   0  124.29    6.00
  -4   4   0  121.29    7.00
  -4   4   0  118.29    7.00
  -4   4   0  130.09    5.90
  -4   4   0  132.09    7.00
  -4   4   0  129.79    6.60
   3  -4   0  428.46   12.30
   3  -4   0  432.76   12.70
   3  -4   0  424.56   11.10
   3  -4   0  427.46   11.00
   3  -4   0  426.66   12.70
  -3   4   0  414.56   12.20
  -3   4   0  423.46   12.60
  -3   4   0  414.36   11.20
  -3   4   0  397.06   11.90
  -3   4   0  428.86   12.70
   2  -4   0  138.89    4.60
   2  -4   0  142.79    5.60
   2  -4   0  125.39    5.50
   2  -4   0  134.89    4.50
   2  -4   0  147.49    5.80
  -2   4   0  133.89    4.80
  -2   4   0  144.19    5.70
  -2   4   0  135.19    5.60
  -2   4   0  137.19    5.70
   1  -4   0   39.50    1.80
   1  -4   0   42.00    2.80
   1  -4   0   38.40    2.70
   1  -4   0   44.80    3.00
  -1   4   0   44.60    2.90
  -1   4   0   39.90    2.20
  -1   4   0   37.40    2.70
  -1   4   0   44.70    2.20
  -1   4   0   43.90    2.20
  -1   4   0   41.40    2.90
   0  -4   0    9.10    1.80
   0  -4   0    9.60    1.50
   0  -4   0   11.30    1.50
   0  -4   0   14.50    1.70
   0   4   0   10.90    1.50
   0   4   0   10.60    1.40
   0   4   0   10.40    1.10
   0   4   0   10.30    1.80
   0   4   0    7.80    1.70
   0   4   0   12.20    1.50
   0   4   0   12.70    1.90
   0   4   0   10.10    1.10
  -1  -4   0    3.00    1.30
  -1  -4   0    4.20    1.60
  -1  -4   0    3.50    1.00
  -1  -4   0    1.80    1.20
   1   4   0    2.40    1.20
   1   4   0    2.70    1.30
   1   4   0    7.10    1.90
   1   4   0    2.30    0.90
   1   4   0    1.90    1.50
   1   4   0    2.50    0.90
   1   4   0    3.10    1.50
   1   4   0    2.40    1.70
  -2  -4   0  100.69    4.70
  -2  -4   0   99.69    5.50
  -2  -4   0   96.39    4.30
  -2  -4   0   99.99    4.70
   2   4   0  100.59    4.00
   2   4   0  100.39    4.80
   2   4   0   99.99    5.40
   2   4   0  100.79    4.70
   2   4   0   94.29    5.00
   2   4   0  105.89    4.00
   2   4   0   94.89    5.50
  -3  -4   0  360.86   12.20
  -3  -4   0  357.96   11.10
  -3  -4   0  339.87   10.90
  -3  -4   0  351.76    9.70
   3   4   0  354.56   11.10
   3   4   0  353.76   12.10
   3   4   0  355.26    9.90
   3   4   0  336.27   11.10
   3   4   0  341.97   11.70
   3   4   0  355.96   11.00
  -4  -4   0  388.16   13.00
  -4  -4   0  384.86   10.50
  -4  -4   0  402.76   13.10
  -4  -4   0  422.56   14.60
   4   4   0  401.46   11.90
   4   4   0  399.46   13.10
   4   4   0  409.46   13.30
   4   4   0  389.56   14.30
  -5  -4   0   20.20    4.20
  -5  -4   0   15.50    4.80
  -5  -4   0   18.90    4.60
   5   4   0   18.60    5.00
   5   4   0   20.80    5.50
   5   4   0   22.40    3.90
   5   4   0   16.00    4.10
   5   4   0   20.30    4.20
  -6  -4   0  186.08   11.80
   6   4   0  202.88   12.80
   6   4   0  167.38    9.60
   6   4   0  171.48   11.40
  -7  -4   0  263.87   15.30
   7   4   0  232.78   16.00
   7   4   0  242.28   14.00
   7   4   0  273.47   12.80
  -8  -4   0   15.40    7.60
   8   4   0   13.40    7.20
   8   4   0   17.00    6.10
   8   4   0   30.60    9.30
  -9  -4   0   21.90    9.30
   9   4   0   30.00    7.30
   9   4   0   18.70   10.20
   9   4   0   17.40    8.40
 -10  -4   0   18.90    9.70
  10   4   0   44.40    9.40
  10   4   0   57.59   13.70
  10   4   0   16.90    9.00
  11  -5   0    1.60   11.00
 -11   5   0    7.50    8.30
 -11   5   0    7.70    8.20
  10  -5   0   27.30   10.50
  10  -5   0   38.20    9.10
 -10   5   0   21.60    8.20
 -10   5   0   23.00    8.20
   9  -5   0   -3.50    6.10
   9  -5   0   13.10    8.20
   9  -5   0    4.20    5.70
  -9   5   0   -5.90    5.60
  -9   5   0    1.20    5.80
   8  -5   0   59.19    8.30
   8  -5   0   37.90    7.20
   8  -5   0   31.70    8.20
  -8   5   0   50.89    8.00
  -8   5   0   39.90    7.50
   7  -5   0    3.10    4.70
   7  -5   0    7.10    4.90
   7  -5   0    4.10    4.70
   7  -5   0    4.00    4.10
  -7   5   0   -0.20    3.80
  -7   5   0    4.10    4.40
  -7   5   0    0.60    4.20
  -7   5   0    8.00    3.60
   6  -5   0  244.58   10.10
   6  -5   0  227.78   10.50
   6  -5   0  233.78   12.00
   6  -5   0  255.77   12.40
   6  -5   0  240.18   11.40
  -6   5   0  239.28   11.90
  -6   5   0  233.28   10.20
  -6   5   0  261.07   12.20
  -6   5   0  226.08   12.00
  -6   5   0  210.68   10.70
   5  -5   0  192.48    9.80
   5  -5   0  190.78    9.70
   5  -5   0  177.78    9.20
   5  -5   0  181.38    8.30
   5  -5   0  196.08    8.20
  -5   5   0  183.58    8.90
  -5   5   0  195.38   10.00
  -5   5   0  188.28    9.70
  -5   5   0  182.08    9.50
  -5   5   0  172.58    8.00
   4  -5   0 1104.59   24.90
   4  -5   0 1100.99   25.10
   4  -5   0 1091.89   26.70
   4  -5   0 1112.49   27.50
   4  -5   0 1107.99   27.30
  -4   5   0 1113.59   25.40
  -4   5   0 1077.99   27.30
  -4   5   0 1064.79   26.40
  -4   5   0 1086.39   27.30
  -4   5   0 1093.89   26.70
   3  -5   0  374.76   12.00
   3  -5   0  388.86   11.80
   3  -5   0  401.76   10.30
   3  -5   0  384.46   10.30
   3  -5   0  396.46   12.20
  -3   5   0  376.06   10.60
  -3   5   0  360.66   11.40
  -3   5   0  381.06   12.00
  -3   5   0  389.66   12.20
   2  -5   0    6.50    2.40
   2  -5   0    5.30    1.90
   2  -5   0    9.80    1.50
   2  -5   0    6.60    1.90
  -2   5   0    9.10    2.90
  -2   5   0    8.90    1.70
  -2   5   0    7.30    2.10
  -2   5   0    9.20    1.20
  -2   5   0    5.80    2.10
  -2   5   0   10.70    2.30
   1  -5   0  847.22   18.60
   1  -5   0  831.02   16.70
   1  -5   0  843.92   18.80
   1  -5   0  790.72   18.40
  -1   5   0  832.52   18.60
  -1   5   0  814.32   17.40
  -1   5   0  815.52   18.80
  -1   5   0  795.32   18.50
  -1   5   0  826.12   17.70
  -1   5   0  800.72   17.30
  -1   5   0  833.42   18.90
   0  -5   0   83.69    3.80
   0  -5   0   85.49    4.70
   0  -5   0   95.29    3.90
   0  -5   0   90.69    3.90
   0   5   0   91.59    3.50
   0   5   0   99.19    3.90
   0   5   0   86.29    3.70
   0   5   0   90.49    4.30
   0   5   0   89.39    3.10
   0   5   0   87.39    4.30
   0   5   0  102.39    4.70
   0   5   0   87.19    3.00
  -1  -5   0  183.48    5.30
  -1  -5   0  200.08    6.20
  -1  -5   0  202.48    7.00
  -1  -5   0  189.68    6.10
   1   5   0  200.08    6.30
   1   5   0  192.78    7.20
   1   5   0  188.48    6.20
   1   5   0  181.68    7.20
   1   5   0  183.08    5.20
   1   5   0  193.48    5.30
   1   5   0  193.98    6.80
   1   5   0  186.08    6.30
  -2  -5   0   35.30    3.30
  -2  -5   0   32.50    3.90
  -2  -5   0   29.60    3.00
  -2  -5   0   25.70    3.00
   2   5   0   31.10    3.20
   2   5   0   35.80    4.30
   2   5   0   31.50    3.10
   2   5   0   30.10    3.70
   2   5   0   29.80    2.50
   2   5   0   29.80    3.60
   2   5   0   32.00    2.60
  -3  -5   0    9.40    2.50
  -3  -5   0    9.90    2.30
  -3  -5   0    9.20    3.20
  -3  -5   0   10.20    2.50
   3   5   0    9.60    2.90
   3   5   0    9.20    2.10
   3   5   0    7.90    2.40
   3   5   0    5.40    1.90
   3   5   0    9.80    3.20
   3   5   0    7.40    2.40
   3   5   0   11.00    3.30
  -4  -5   0  385.46   10.80
  -4  -5   0  391.26   14.70
  -4  -5   0  362.76   12.70
  -4  -5   0  373.56   12.70
   4   5   0  389.26   13.00
   4   5   0  379.86   11.60
   4   5   0  377.66   13.20
   4   5   0  369.36   14.20
   4   5   0  360.26   12.70
  -5  -5   0    6.40    4.50
   5   5   0    8.40    4.30
   5   5   0    7.60    4.60
   5   5   0   14.40    3.80
  -6  -5   0  252.67   13.70
   6   5   0  234.88   11.30
   6   5   0  220.48   12.80
   6   5   0  234.28   14.40
  -7  -5   0   33.20    8.00
   7   5   0   35.70    6.30
   7   5   0   36.80    8.00
   7   5   0   32.10    8.50
  -8  -5   0   97.99   12.30
   8   5   0  104.69   10.30
   8   5   0  105.29   12.00
   8   5   0  110.79   13.90
  -9  -5   0   10.10    8.70
   9   5   0    5.80    6.70
   9   5   0   10.00   10.30
   9   5   0   -9.00    6.90
  11  -6   0   18.20   11.90
 -11   6   0   18.50    8.90
 -11   6   0   28.40   10.00
  10  -6   0  155.38   17.20
  10  -6   0  120.59   13.20
 -10   6   0  157.08   14.90
 -10   6   0  145.59   14.40
   9  -6   0   50.39    9.00
   9  -6   0   52.89    8.20
   9  -6   0   56.19   10.90
  -9   6   0   63.29    9.90
  -9   6   0   43.00    8.70
   8  -6   0   94.89   10.00
   8  -6   0   82.09    9.00
   8  -6   0   86.89   11.00
  -8   6   0   77.99    9.20
  -8   6   0   67.39    9.30
   7  -6   0   -1.00    4.50
   7  -6   0    2.00    4.80
   7  -6   0   -0.70    3.70
   7  -6   0   -4.40    4.10
  -7   6   0   -1.70    4.10
  -7   6   0    2.10    4.10
  -7   6   0   -2.10    3.20
  -7   6   0    1.10    4.50
   6  -6   0  177.28   10.20
   6  -6   0  174.28   10.80
   6  -6   0  177.08   10.50
   6  -6   0  161.78    8.90
  -6   6   0  187.28   10.50
  -6   6   0  154.58    8.60
  -6   6   0  170.28   10.50
  -6   6   0  167.68    9.80
  -6   6   0  176.68   10.80
   5  -6   0    5.30    2.70
   5  -6   0    8.10    3.80
   5  -6   0    5.50    3.50
   5  -6   0    9.30    2.80
   5  -6   0    7.10    3.30
  -5   6   0    7.80    3.20
  -5   6   0    5.10    3.20
  -5   6   0    7.80    2.90
  -5   6   0    8.10    3.50
   4  -6   0  215.58    9.50
   4  -6   0  240.28    8.30
   4  -6   0  242.98   10.20
   4  -6   0  246.28    8.40
   4  -6   0  234.18    9.90
  -4   6   0  236.78    9.70
  -4   6   0  243.28   10.20
  -4   6   0  237.38   10.20
  -4   6   0  238.58    8.70
   3  -6   0    7.10    1.90
   3  -6   0   12.90    3.00
   3  -6   0    7.50    1.80
   3  -6   0    7.50    2.50
   3  -6   0   10.60    2.60
  -3   6   0    6.10    2.30
  -3   6   0    6.60    2.70
  -3   6   0    9.10    2.10
  -3   6   0   10.40    2.60
   2  -6   0  321.27    8.00
   2  -6   0  332.27   10.20
   2  -6   0  320.57   10.30
   2  -6   0  317.67   10.00
  -2   6   0  333.27   10.10
  -2   6   0  328.17   10.50
  -2   6   0  332.67    7.90
  -2   6   0  320.87   10.10
  -2   6   0  323.27    9.00
  -2   6   0  314.77   10.10
   1  -6   0  351.36   10.00
   1  -6   0  350.76    7.80
   1  -6   0  356.56    9.80
   1  -6   0  337.87   10.60
   1  -6   0  337.17    9.60
  -1   6   0  346.47    8.70
  -1   6   0  339.37    8.60
  -1   6   0  348.87   10.20
  -1   6   0  351.86    9.10
  -1   6   0  291.67    9.70
  -1   6   0  362.16    9.80
   0  -6   0   32.60    2.90
   0  -6   0   29.20    2.70
   0  -6   0   31.90    3.70
   0  -6   0   31.60    2.80
   0   6   0   25.40    2.50
   0   6   0   25.80    3.10
   0   6   0   28.80    3.30
   0   6   0   27.00    2.10
   0   6   0   27.90    2.70
   0   6   0   28.40    2.40
   0   6   0   24.10    2.00
   0   6   0   34.30    3.50
  -1  -6   0  109.19    5.80
  -1  -6   0  125.49    4.90
  -1  -6   0  122.29    4.40
  -1  -6   0  135.69    5.20
   1   6   0  131.99    5.20
   1   6   0  120.99    6.10
   1   6   0  120.19    4.20
   1   6   0  117.09    5.70
   1   6   0  114.69    5.00
   1   6   0  121.29    6.10
   1   6   0  122.09    4.20
   1   6   0  127.19    5.10
  -2  -6   0  652.53   15.90
  -2  -6   0  634.74   13.50
  -2  -6   0  625.94   15.60
  -2  -6   0  633.54   17.90
  -2  -6   0  621.14   16.20
   2   6   0  642.74   17.30
   2   6   0  606.04   16.40
   2   6   0  616.04   17.50
   2   6   0  625.04   14.60
   2   6   0  623.94   15.70
   2   6   0  625.84   14.70
   2   6   0  651.03   15.90
  -3  -6   0  163.08    7.30
  -3  -6   0  162.48    7.20
  -3  -6   0  159.08    9.00
  -3  -6   0  164.98    7.20
   3   6   0  171.38    8.50
   3   6   0  163.18    7.30
   3   6   0  160.78    6.50
   3   6   0  170.58    7.50
   3   6   0  171.28    8.30
   3   6   0  157.28    6.40
  -4  -6   0    8.20    2.90
  -4  -6   0    4.10    2.40
  -4  -6   0    4.10    2.90
  -4  -6   0    1.30    3.40
   4   6   0    2.80    2.50
   4   6   0    4.80    3.80
   4   6   0    5.40    2.70
   4   6   0    2.70    2.70
   4   6   0    4.90    3.40
  -5  -6   0    2.90    4.50
   5   6   0   -1.70    4.30
   5   6   0   -1.30    3.10
   5   6   0   -2.60    4.10
  -6  -6   0   14.60    6.30
   6   6   0   18.20    4.70
   6   6   0   13.30    6.20
   6   6   0   21.60    6.30
  -7  -6   0   12.10    7.00
   7   6   0    9.70    5.30
   7   6   0    9.70    7.40
   7   6   0    8.40    6.50
  -8  -6   0  149.88   15.10
   8   6   0  173.38   16.80
   8   6   0  166.28   12.80
   8   6   0  149.29   14.20
  -9  -6   0    5.60    9.30
   9   6   0    0.20    6.30
   9   6   0   -4.10    9.80
   9   6   0   12.40    8.90
  11  -7   0   32.30   10.30
  11  -7   0   48.30   13.70
 -11   7   0   48.10   11.20
  10  -7   0   13.50   10.00
  10  -7   0   20.00    8.70
 -10   7   0   30.10    9.10
   9  -7   0  142.39   14.60
   9  -7   0  151.58   13.60
   9  -7   0  140.19   12.30
  -9   7   0  148.39   12.60
   8  -7   0  203.58   12.00
   8  -7   0  242.68   15.20
   8  -7   0  237.38   14.20
  -8   7   0  218.18   13.20
   7  -7   0   15.40    6.00
   7  -7   0   16.70    4.30
   7  -7   0   15.10    4.70
   7  -7   0   16.50    5.60
   7  -7   0   -0.20    4.60
  -7   7   0   16.20    5.20
  -7   7   0    9.50    4.20
  -7   7   0   -1.10    4.10
   6  -7   0  320.77   14.50
   6  -7   0  349.07   14.30
   6  -7   0  347.17   12.50
  -6   7   0  348.57   14.10
  -6   7   0  257.27   17.30
  -6   7   0  330.37   14.70
  -6   7   0  331.87   12.70
   5  -7   0   90.19    7.40
   5  -7   0   89.89    7.50
   5  -7   0   96.19    5.90
   5  -7   0   84.99    7.40
  -5   7   0   97.09    7.60
  -5   7   0  102.99    6.60
  -5   7   0   93.49    7.50
  -5   7   0  101.59    7.70
   4  -7   0   18.80    2.90
   4  -7   0   18.60    3.70
   4  -7   0   17.10    2.90
   4  -7   0   17.80    4.20
   4  -7   0   12.70    3.40
  -4   7   0   20.30    3.80
  -4   7   0   23.70    4.00
  -4   7   0   19.20    3.10
  -4   7   0   27.60    4.40
   3  -7   0  385.56   12.40
   3  -7   0  358.86   12.30
   3  -7   0  374.46   12.40
   3  -7   0  379.26   10.00
  -3   7   0  390.26   11.10
  -3   7   0  386.26   11.90
  -3   7   0  365.96   12.40
  -3   7   0  386.66   12.50
   2  -7   0  131.19    4.30
   2  -7   0  126.99    6.00
   2  -7   0  140.89    6.30
   2  -7   0  135.79    6.60
  -2   7   0  119.39    6.00
  -2   7   0  129.69    6.10
  -2   7   0  126.19    6.40
  -2   7   0  123.19    5.10
  -2   7   0  124.99    4.50
  -2   7   0  119.59    6.10
   1  -7   0   26.00    1.90
   1  -7   0   25.60    2.90
   1  -7   0   27.10    3.80
   1  -7   0   29.80    3.40
   1  -7   0   26.50    3.00
  -1   7   0   21.20    3.30
  -1   7   0   24.80    2.40
  -1   7   0   28.90    3.10
  -1   7   0   22.60    2.70
  -1   7   0   24.10    2.30
  -1   7   0   28.20    3.50
  -1   7   0   23.60    2.90
   0  -7   0   57.09    4.80
   0  -7   0   51.49    3.50
   0  -7   0   56.29    3.60
   0  -7   0   54.19    3.60
   0   7   0   59.29    3.60
   0   7   0   55.09    4.30
   0   7   0   45.80    4.20
   0   7   0   55.89    2.90
   0   7   0   54.39    3.10
   0   7   0   54.69    3.50
   0   7   0   50.49    2.90
   0   7   0   64.69    4.80
  -1  -7   0  135.19    5.00
  -1  -7   0  134.09    5.40
  -1  -7   0  147.49    5.80
  -1  -7   0  130.49    6.80
   1   7   0  135.19    4.80
   1   7   0  135.29    4.90
   1   7   0  148.29    5.70
   1   7   0  142.19    6.70
   1   7   0  147.79    7.20
   1   7   0  140.69    7.10
   1   7   0  146.69    6.20
   1   7   0  132.39    5.60
  -2  -7   0    0.70    1.60
  -2  -7   0    3.60    2.30
  -2  -7   0    0.60    2.60
  -2  -7   0    2.50    1.30
  -2  -7   0    2.70    1.90
   2   7   0    1.90    2.90
   2   7   0    3.30    1.60
   2   7   0    3.20    2.50
   2   7   0    1.80    1.80
   2   7   0   -0.60    2.60
   2   7   0    3.40    1.90
   2   7   0    1.70    1.60
  -3  -7   0  244.18    9.20
  -3  -7   0  230.18    8.90
  -3  -7   0  204.28   10.80
  -3  -7   0  254.67    9.50
   3   7   0  240.48    9.10
   3   7   0  243.08   10.30
   3   7   0  253.17   11.40
   3   7   0  235.88    8.30
   3   7   0  222.38    8.90
   3   7   0  254.97   10.70
   3   7   0  218.68    9.10
  -4  -7   0  192.48   11.30
  -4  -7   0  184.48    8.50
   4   7   0  191.58   10.20
   4   7   0  173.78   10.30
   4   7   0  209.38   11.50
   4   7   0  202.58    8.60
  -5  -7   0    7.90    5.50
   5   7   0   10.40    5.60
   5   7   0    7.20    3.60
   5   7   0    3.50    4.90
  -6  -7   0  291.17   16.70
   6   7   0  287.37   16.20
   6   7   0  307.67   16.20
   6   7   0  330.47   13.50
  -7  -7   0   -1.30    6.00
   7   7   0   -2.60    6.40
   7   7   0    1.50    5.10
   7   7   0    5.80    6.50
  -8  -7   0    2.90    7.50
   8   7   0    6.50    8.60
   8   7   0    3.70    8.50
   8   7   0   -4.50    5.50
  -9  -7   0   36.30   11.40
   9   7   0   31.80   10.60
   9   7   0   48.80    9.30
   9   7   0   44.70   12.00
  11  -8   0   44.80   11.60
  11  -8   0   42.10   13.40
 -11   8   0   43.40   10.40
  10  -8   0   34.90    9.80
  10  -8   0   48.70   11.80
 -10   8   0   42.50    9.30
   9  -8   0   29.10    7.10
   9  -8   0   27.80    9.10
   9  -8   0   37.60    8.50
  -9   8   0   24.10    7.40
   8  -8   0    9.40    5.30
   8  -8   0   17.30    7.10
   8  -8   0    8.40    6.60
  -8   8   0   12.00    5.90
   7  -8   0    8.00    4.10
   7  -8   0    9.60    5.60
   7  -8   0    7.00    4.10
   7  -8   0   14.40    5.90
  -7   8   0   10.70    4.10
  -7   8   0    1.30    4.40
   6  -8   0  275.57   13.30
   6  -8   0  277.17   13.40
   6  -8   0  261.87   10.90
  -6   8   0  232.18   11.00
  -6   8   0  283.47   13.00
  -6   8   0  267.67   13.20
   5  -8   0   10.60    4.30
   5  -8   0    7.30    3.60
   5  -8   0   13.60    3.20
   5  -8   0    7.20    3.70
  -5   8   0   12.40    4.10
  -5   8   0    9.10    3.70
  -5   8   0    8.90    3.20
  -5   8   0   11.60    4.00
   4  -8   0  805.02   22.40
   4  -8   0  767.82   21.80
   4  -8   0  795.02   22.10
   4  -8   0  801.62   18.80
  -4   8   0  803.12   22.10
  -4   8   0  764.12   20.90
  -4   8   0  760.92   20.00
  -4   8   0  768.42   21.90
  -4   8   0  804.52   22.20
   3  -8   0   39.60    4.50
   3  -8   0   45.30    4.80
   3  -8   0   54.59    5.70
   3  -8   0   44.20    3.30
  -3   8   0   39.30    2.30
  -3   8   0   38.30    4.50
  -3   8   0   37.70    4.50
  -3   8   0   38.70    4.50
  -3   8   0   37.90    4.90
  -3   8   0   46.00    4.20
   2  -8   0  260.87    9.60
   2  -8   0  242.68    6.40
   2  -8   0  224.18    8.60
   2  -8   0  247.98    9.90
   2  -8   0  242.18    9.00
  -2   8   0  242.78    7.30
  -2   8   0  260.37    9.10
  -2   8   0  242.28    9.30
  -2   8   0  235.48    7.70
  -2   8   0  228.48    9.20
  -2   8   0  222.38    7.50
  -2   8   0  242.38    9.00
   1  -8   0  542.85   11.70
   1  -8   0  529.25   14.70
   1  -8   0  528.45   14.10
   1  -8   0  562.44   14.40
   1  -8   0  530.55   16.10
  -1   8   0  553.84   15.40
  -1   8   0  538.75   13.10
  -1   8   0  549.25   14.20
  -1   8   0  521.55   14.00
  -1   8   0  545.25   15.30
  -1   8   0  543.65   14.30
  -1   8   0  542.35   13.10
   0  -8   0   25.00    4.00
   0  -8   0   25.50    3.00
   0  -8   0   25.10    2.90
   0  -8   0   30.30    3.20
   0   8   0   24.50    2.90
   0   8   0   28.60    2.70
   0   8   0   20.40    2.30
   0   8   0   32.60    3.80
   0   8   0   26.30    3.80
   0   8   0   22.30    2.80
   0   8   0   29.80    2.80
  -1  -8   0  497.15   12.60
  -1  -8   0  524.05   13.50
  -1  -8   0  492.65   15.40
   1   8   0  507.85   12.50
   1   8   0  520.55   15.20
   1   8   0  530.15   13.50
   1   8   0  509.85   13.40
   1   8   0  487.15   15.20
   1   8   0  500.05   13.60
   1   8   0  492.55   15.40
   1   8   0  520.35   12.50
  -2  -8   0   48.50    6.00
  -2  -8   0   52.79    4.40
  -2  -8   0   50.59    4.10
  -2  -8   0   53.09    5.30
  -2  -8   0   51.49    3.00
   2   8   0   54.89    5.10
   2   8   0   46.40    3.80
   2   8   0   49.20    4.20
   2   8   0   41.80    5.40
   2   8   0   48.80    5.40
   2   8   0   43.50    3.50
   2   8   0   54.49    4.40
  -3  -8   0  156.88    7.50
  -3  -8   0  161.48    8.30
  -3  -8   0  141.19    9.90
   3   8   0  145.09    8.90
   3   8   0  142.29    7.30
   3   8   0  151.88    6.90
   3   8   0  154.08    9.70
   3   8   0  155.48    7.60
   3   8   0  156.48    8.60
  -4  -8   0   17.00    4.10
  -4  -8   0   20.70    5.50
   4   8   0   25.60    5.30
   4   8   0    2.90    4.60
   4   8   0   13.20    3.40
   4   8   0   13.70    5.00
  -5  -8   0   65.19    9.00
   5   8   0   66.09    8.80
   5   8   0   61.29    6.20
   5   8   0   69.29    9.40
  -6  -8   0   54.29    9.40
   6   8   0   47.10    8.90
   6   8   0   41.30    8.70
   6   8   0   48.10    7.00
  -7  -8   0   10.90    7.00
   7   8   0   11.50    7.70
   7   8   0    9.60    7.80
   7   8   0    7.40    5.50
  -8  -8   0   46.00   10.40
   8   8   0   48.10   10.30
   8   8   0   42.50    8.40
   8   8   0   40.20   11.10
  10  -9   0   13.20    8.90
  10  -9   0    9.40    9.30
 -10   9   0   11.00    8.00
   9  -9   0   82.99    9.70
   9  -9   0   69.69   11.40
   9  -9   0   67.79   10.50
  -9   9   0   62.99   10.00
   8  -9   0   65.89    7.80
   8  -9   0   76.39   10.70
   8  -9   0   78.59   10.40
   8  -9   0   71.69    8.50
  -8   9   0   81.19   10.10
  -8   9   0   83.49   10.10
   7  -9   0   11.80    4.30
   7  -9   0    4.20    4.60
   7  -9   0   11.40    5.40
   7  -9   0    8.10    5.90
  -7   9   0    3.70    4.90
  -7   9   0   12.90    4.50
   6  -9   0  172.08   11.30
   6  -9   0  154.58    9.70
   6  -9   0  189.98    9.10
  -6   9   0  167.88   10.60
  -6   9   0  165.78    9.40
   5  -9   0   75.99    7.40
   5  -9   0   82.49    5.80
   5  -9   0   84.29    7.50
   5  -9   0   92.89    8.70
  -5   9   0   78.09    6.50
  -5   9   0   82.29    7.40
  -5   9   0   82.99    7.90
  -5   9   0   88.99    7.70
   4  -9   0  363.96   10.50
   4  -9   0  348.27   13.10
   4  -9   0  344.57   13.40
   4  -9   0  352.56   13.80
   4  -9   0  359.06   13.40
  -4   9   0  346.47   13.40
  -4   9   0  349.47   12.80
  -4   9   0  366.36   13.70
  -4   9   0  361.86   11.90
  -4   9   0  349.27   13.50
   3  -9   0    9.00    3.10
   3  -9   0   16.10    2.20
   3  -9   0    9.70    2.90
   3  -9   0   11.90    3.60
   3  -9   0   14.00    3.70
  -3   9   0   12.60    2.70
  -3   9   0   13.90    3.60
  -3   9   0    9.50    3.00
  -3   9   0   11.70    3.10
  -3   9   0   11.80    1.70
  -3   9   0   14.00    3.70
   2  -9   0 1351.16   32.30
   2  -9   0 1353.56   30.60
   2  -9   0 1311.67   30.20
   2  -9   0 1311.77   26.60
   2  -9   0 1296.57   31.00
  -2   9   0 1248.98   28.60
  -2   9   0 1365.06   31.20
  -2   9   0 1282.67   31.10
  -2   9   0 1301.47   28.90
  -2   9   0 1351.66   30.50
  -2   9   0 1310.57   28.20
   1  -9   0   44.90    4.60
   1  -9   0   42.20    2.40
   1  -9   0   31.90    4.80
   1  -9   0   46.90    4.10
   1  -9   0   37.70    3.80
  -1   9   0   40.00    3.30
  -1   9   0   36.30    4.60
  -1   9   0   38.70    4.70
  -1   9   0   37.10    3.70
  -1   9   0   34.60    3.80
  -1   9   0   40.70    3.40
  -1   9   0   38.20    3.80
   0  -9   0  393.26   13.50
   0  -9   0  362.86   11.20
   0  -9   0  406.96   11.20
   0  -9   0  370.76   10.80
   0   9   0  351.86    9.90
   0   9   0  360.36    9.70
   0   9   0  374.36   11.00
   0   9   0  347.57    9.90
   0   9   0  375.96   12.70
   0   9   0  366.56   13.10
   0   9   0  390.66   11.10
   0   9   0  378.26   12.30
  -1  -9   0  131.99    6.10
  -1  -9   0  123.99    5.80
  -1  -9   0  130.59    7.90
  -1  -9   0  133.49    5.80
   1   9   0  139.29    6.20
   1   9   0  132.19    8.10
   1   9   0  136.09    5.40
   1   9   0  129.19    7.50
   1   9   0  135.49    6.30
   1   9   0  139.49    6.20
   1   9   0  129.89    5.50
   1   9   0  129.79    8.00
  -2  -9   0   29.10    4.70
  -2  -9   0   21.50    5.00
  -2  -9   0   32.10    3.90
  -2  -9   0   28.90    3.60
   2   9   0   31.10    5.10
   2   9   0   26.40    3.30
   2   9   0   21.90    4.90
   2   9   0   24.80    3.40
   2   9   0   29.60    3.60
   2   9   0   32.80    4.90
  -3  -9   0    9.00    4.60
  -3  -9   0    5.90    3.70
   3   9   0    6.10    4.00
   3   9   0    9.90    3.80
   3   9   0    7.50    2.90
  -4  -9   0    8.00    5.00
  -4  -9   0    3.30    3.70
   4   9   0    3.30    4.30
   4   9   0    0.60    4.50
   4   9   0    2.70    3.10
   4   9   0    1.30    4.00
  -5  -9   0    1.40    5.40
   5   9   0    8.60    5.60
   5   9   0   10.60    5.60
   5   9   0    4.30    4.10
   5   9   0    6.50    6.00
  -6  -9   0   18.60    7.50
   6   9   0   11.50    7.10
   6   9   0   18.00    7.40
   6   9   0   14.40    5.30
  -7  -9   0  101.29   13.30
   7   9   0   85.69    9.60
   7   9   0   68.09   11.10
   7   9   0   80.29   12.10
  -8  -9   0   -0.50    9.00
   8   9   0  -17.60    8.30
   8   9   0    5.40    8.70
   8   9   0    1.50    6.10
  10 -10   0   21.90   11.10
  10 -10   0   37.70   10.20
 -10  10   0   12.20    7.80
   9 -10   0  110.09   10.70
   9 -10   0  100.99   12.30
   9 -10   0   78.99   11.50
  -9  10   0  121.09   12.40
   8 -10   0   61.89    7.90
   8 -10   0   55.79    8.20
   8 -10   0   60.89   10.00
   8 -10   0   61.49    9.40
  -8  10   0   50.49    7.50
  -8  10   0   54.29    9.00
   7 -10   0  210.58   10.60
   7 -10   0  179.98   13.00
   7 -10   0  198.28   12.10
   7 -10   0  210.88   12.20
  -7  10   0  201.38   13.10
  -7  10   0  205.68   11.60
   6 -10   0  544.85   20.40
   6 -10   0  571.54   19.30
   6 -10   0  556.24   16.70
  -6  10   0  571.24   18.40
  -6  10   0  534.05   18.70
  -6  10   0  557.04   20.20
   5 -10   0  123.89    9.40
   5 -10   0  105.49    6.40
   5 -10   0  109.59    8.80
  -5  10   0  131.19    9.50
  -5  10   0  118.69    8.50
  -5  10   0  117.29    7.80
   4 -10   0  333.37   13.50
   4 -10   0  259.37   14.90
   4 -10   0  303.07   13.10
   4 -10   0  307.97    9.20
  -4  10   0  321.07   12.50
  -4  10   0  300.97   11.10
  -4  10   0  313.67   12.70
   3 -10   0    4.30    3.60
   3 -10   0    6.10    3.50
   3 -10   0    6.00    1.80
   3 -10   0    4.00    2.80
   3 -10   0    4.90    2.70
  -3  10   0    7.00    3.60
  -3  10   0    2.80    3.30
  -3  10   0    5.20    2.80
  -3  10   0    4.50    2.70
  -3  10   0    8.10    1.90
  -3  10   0    9.70    2.80
   2 -10   0   94.19    5.90
   2 -10   0  111.89    7.00
   2 -10   0   90.09    7.20
   2 -10   0  112.99    6.50
  -2  10   0  101.99    6.20
  -2  10   0  108.09    7.50
  -2  10   0  101.89    6.30
  -2  10   0   99.69    5.50
  -2  10   0  106.09    5.30
  -2  10   0  108.09    7.20
   1 -10   0    7.50    2.40
   1 -10   0    8.50    3.20
   1 -10   0    6.80    3.80
   1 -10   0    7.20    2.60
  -1  10   0    6.10    2.40
  -1  10   0   10.10    2.30
  -1  10   0    6.60    2.10
  -1  10   0    6.70    3.30
  -1  10   0    7.90    2.50
  -1  10   0    5.90    3.30
  -1  10   0    6.50    2.70
   0 -10   0  440.46   12.70
   0 -10   0  488.85   13.30
   0 -10   0  460.15   15.90
   0 -10   0  478.25   13.60
   0  10   0  445.96   15.50
   0  10   0  454.35   15.10
   0  10   0  459.25   13.00
   0  10   0  466.05   12.30
   0  10   0  437.86   12.10
   0  10   0  475.95   13.20
   0  10   0  452.95   14.60
  -1 -10   0   23.20    3.30
  -1 -10   0   14.80    4.30
  -1 -10   0   17.30    3.00
   1  10   0   13.30    2.80
   1  10   0   15.90    3.20
   1  10   0   10.40    2.50
   1  10   0   19.40    3.00
   1  10   0   12.80    4.20
   1  10   0    9.40    4.10
   1  10   0   17.50    4.10
  -2 -10   0  403.76   12.40
  -2 -10   0  378.76   16.10
  -2 -10   0  401.76   14.90
   2  10   0  406.46   15.20
   2  10   0  397.36   11.80
   2  10   0  390.26   15.40
   2  10   0  413.26   13.50
   2  10   0  385.26   12.20
  -3 -10   0  156.68    9.40
  -3 -10   0  134.39   10.90
   3  10   0  135.89   10.50
   3  10   0  134.99    7.40
   3  10   0  128.59    9.70
  -4 -10   0   -1.50    5.00
   4  10   0    5.50    5.70
   4  10   0    6.60    4.60
   4  10   0    0.30    4.40
   4  10   0   -2.70    3.10
  -5 -10   0  209.98   15.40
   5  10   0  186.88   13.20
   5  10   0  198.28   14.30
   5  10   0  205.98   12.90
   5  10   0  220.08   11.10
  -6 -10   0   20.80    8.80
   6  10   0   17.60    8.10
   6  10   0   19.50    7.60
   6  10   0   36.30    6.50
  -7 -10   0   19.70    9.40
   7  10   0   26.80    7.30
   7  10   0   19.30    8.90
   7  10   0   28.10    9.80
  10 -11   0   -0.20    8.10
 -10  11   0    7.00    8.00
   9 -11   0   33.30    9.00
  -9  11   0   17.20    7.50
   8 -11   0    9.30    7.30
   8 -11   0   13.30    6.30
  -8  11   0   -2.90    5.70
  -8  11   0    6.10    5.70
   7 -11   0  226.98   13.40
   7 -11   0  227.78   14.90
  -7  11   0  260.17   14.50
  -7  11   0  264.27   13.30
  -7  11   0  255.67   13.30
   6 -11   0  149.39   11.60
   6 -11   0  142.49   10.70
  -6  11   0  156.88   10.40
  -6  11   0  134.49   11.20
  -6  11   0  140.79    9.60
   5 -11   0  382.56   16.30
   5 -11   0  389.36   16.00
  -5  11   0  372.26   14.00
  -5  11   0  405.46   16.40
  -5  11   0  381.66   15.00
   4 -11   0  436.36   16.60
   4 -11   0  450.85   17.00
  -4  11   0  428.56   14.20
  -4  11   0  432.86   15.70
  -4  11   0  423.76   15.70
   3 -11   0   11.70    4.60
   3 -11   0   19.80    5.30
  -3  11   0   15.80    4.30
  -3  11   0   23.70    4.80
  -3  11   0   12.00    3.10
   2 -11   0  922.61   26.40
   2 -11   0  950.20   23.90
   2 -11   0  972.50   25.00
  -2  11   0  944.21   22.60
  -2  11   0  934.21   25.20
  -2  11   0  906.81   23.70
  -2  11   0  920.21   22.10
  -2  11   0  901.61   24.90
   1 -11   0    8.30    4.10
   1 -11   0    8.80    3.00
   1 -11   0   12.30    3.60
  -1  11   0   10.20    3.30
  -1  11   0   12.60    4.00
  -1  11   0    6.60    2.80
  -1  11   0   10.70    2.70
  -1  11   0    6.10    3.70
   0 -11   0  132.49    6.70
   0 -11   0  130.29    7.00
   0 -11   0  133.19    9.50
   0  11   0  126.29    8.80
   0  11   0  129.99    6.40
   0  11   0  139.39    8.60
   0  11   0  131.79    6.10
   0  11   0  126.49    8.20
  -1 -11   0   53.49    5.00
  -1 -11   0   59.19    7.20
   1  11   0   46.10    6.50
   1  11   0   39.40    5.90
   1  11   0   51.29    4.60
   1  11   0   49.30    4.50
   1  11   0   52.39    6.60
  -2 -11   0   30.60    5.80
  -2 -11   0   27.80    6.40
   2  11   0   24.10    5.70
   2  11   0   28.30    3.90
  -3 -11   0   44.80    7.70
  -3 -11   0   60.19    7.30
   3  11   0   54.09    7.70
   3  11   0   54.49    5.50
   3  11   0   42.40    9.60
   3  11   0   56.59    8.40
  -4 -11   0   49.60    8.90
   4  11   0   67.89    8.90
   4  11   0   51.69    9.40
   4  11   0   53.69    6.30
  -5 -11   0  112.09   12.90
   5  11   0  124.29   11.80
   5  11   0  120.99   13.10
   5  11   0  106.49    8.90
  -6 -11   0    7.40    8.40
   6  11   0    2.80    5.40
   6  11   0   -6.00    7.10
  -7 -11   0  192.78   18.50
   7  11   0  220.78   14.80
   7  11   0  221.28   19.10
  10 -12   0    0.40    8.70
 -10  12   0    2.10    7.50
 -10  12   0    4.60    7.60
   9 -12   0  161.88   16.00
  -9  12   0  181.78   14.50
  -9  12   0  179.18   14.90
   8 -12   0  217.88   13.80
   8 -12   0  188.48   15.30
  -8  12   0  207.48   13.60
  -8  12   0  222.48   14.10
  -8  12   0  217.08   15.50
   7 -12   0  233.28   15.40
   7 -12   0  222.28   14.30
  -7  12   0  219.88   14.70
  -7  12   0  228.28   13.00
  -7  12   0  222.38   13.10
   6 -12   0   39.40    8.10
   6 -12   0   41.20    7.70
  -6  12   0   42.20    7.20
  -6  12   0   46.90    7.90
  -6  12   0   46.40    6.70
   5 -12   0   15.30    5.90
   5 -12   0    8.30    5.80
  -5  12   0    5.80    3.90
  -5  12   0   19.80    5.50
  -5  12   0   10.00    4.80
   4 -12   0  118.59    9.30
   4 -12   0  114.09   10.40
  -4  12   0  116.39    9.20
  -4  12   0  119.19    9.10
  -4  12   0  128.69    7.90
   3 -12   0  215.68   12.30
   3 -12   0  218.78   11.60
  -3  12   0  209.88    9.30
  -3  12   0  245.38   11.90
  -3  12   0  207.68   10.90
   2 -12   0  396.26   14.80
   2 -12   0  385.06   16.20
  -2  12   0  397.96   15.10
  -2  12   0  385.66   14.90
  -2  12   0  391.56   12.50
   1 -12   0  119.79    9.80
   1 -12   0  131.49    8.30
  -1  12   0  140.39    9.10
  -1  12   0  128.19    6.70
  -1  12   0  140.89    8.10
   0 -12   0  269.57   13.50
   0 -12   0  248.88   10.40
   0  12   0  249.28   12.20
   0  12   0  265.57    9.40
   0  12   0  271.47   11.90
   0  12   0  252.07   12.90
  -1 -12   0  143.49   10.50
  -1 -12   0  162.18   11.20
   1  12   0  121.99    9.90
  -2 -12   0  188.38   13.10
  -2 -12   0  215.08   12.00
   2  12   0  209.88   12.90
   2  12   0  233.98   12.80
   2  12   0  210.18    9.10
  -3 -12   0  136.59   12.90
  -3 -12   0  137.59   10.90
   3  12   0  134.39   12.30
   3  12   0  129.19    8.20
   3  12   0  127.69   11.60
  -4 -12   0   26.50    7.90
   4  12   0   32.30    7.20
   4  12   0   32.60    8.50
   4  12   0   26.50    5.50
  -5 -12   0  140.79   14.70
   5  12   0  139.99   13.10
   5  12   0  152.38   14.90
   5  12   0  181.78   11.40
  -6 -12   0   26.80   10.50
   6  12   0   33.40    7.30
   6  12   0   29.90   10.10
   9 -13   0  179.88   17.10
  -9  13   0  189.68   14.80
  -9  13   0  148.89   14.80
   8 -13   0   -5.50    6.60
   8 -13   0   -2.20    6.60
  -8  13   0    1.90    6.70
  -8  13   0   -4.50    5.60
  -8  13   0   -0.20    5.60
   7 -13   0  308.27   16.80
   7 -13   0  281.97   17.10
  -7  13   0  298.07   15.20
  -7  13   0  282.37   16.30
  -7  13   0  289.87   15.00
   6 -13   0   52.89    9.00
   6 -13   0   87.39   10.20
  -6  13   0   51.99    7.60
  -6  13   0   93.59   10.00
  -6  13   0   74.09    8.40
   5 -13   0  223.78   14.00
   5 -13   0  211.98   13.80
  -5  13   0  227.98   11.70
  -5  13   0  231.88   12.90
  -5  13   0  258.27   13.30
   4 -13   0  253.27   13.40
   4 -13   0  224.88   13.60
  -4  13   0  267.77   11.40
  -4  13   0  251.57   12.90
  -4  13   0  248.68   12.90
   3 -13   0   97.29    9.80
   3 -13   0  124.09    9.30
  -3  13   0  141.59    9.90
  -3  13   0  129.89    9.90
  -3  13   0  122.19    7.70
   2 -13   0   27.60    6.10
   2 -13   0   38.90    6.30
  -2  13   0   33.80    4.50
  -2  13   0   34.40    6.00
  -2  13   0   36.30    6.40
   1 -13   0    3.10    4.80
   1 -13   0   20.00    4.70
  -1  13   0   19.50    5.90
  -1  13   0   12.30    5.00
  -1  13   0   12.00    3.40
   0 -13   0  176.08   11.80
   0  13   0  182.48    8.20
   0  13   0  185.18   11.80
   0  13   0  173.28   10.80
  -1 -13   0    7.00    5.00
  -1 -13   0   18.90    6.10
   1  13   0   16.30    3.80
   1  13   0   15.10    5.50
   1  13   0   24.90    6.00
  -2 -13   0  418.26   17.70
  -2 -13   0  441.86   19.50
   2  13   0  410.66   17.70
   2  13   0  395.26   13.70
   2  13   0  428.46   18.30
  -3 -13   0   73.09    9.70
  -3 -13   0   89.59   11.30
   3  13   0   89.69   10.30
   3  13   0   97.99   11.30
   3  13   0   80.09    7.30
  -4 -13   0   73.19   11.00
   4  13   0   65.19    7.40
   4  13   0   66.89    9.90
   4  13   0   64.09   10.70
  -5 -13   0  200.68   17.00
   5  13   0  197.68   16.60
   5  13   0  185.58   15.40
   5  13   0  226.58   13.10
  -6 -13   0    8.20   10.00
   6  13   0   -3.30    9.20
   6  13   0   11.40    6.60
   9 -14   0    7.20    8.30
  -9  14   0   -9.50    7.10
  -9  14   0   -2.70    7.30
   8 -14   0   38.60   10.10
   8 -14   0   37.30    9.50
  -8  14   0   39.20    8.70
  -8  14   0   17.50    7.40
   7 -14   0   16.00    8.40
   7 -14   0   22.90    8.40
  -7  14   0   39.70    8.40
  -7  14   0   40.60    8.20
  -7  14   0   31.70    7.20
   6 -14   0   65.59    9.90
   6 -14   0   61.69    9.80
  -6  14   0   66.59    9.50
  -6  14   0   59.39    8.00
  -6  14   0   59.49    8.50
   5 -14   0  230.18   14.60
   5 -14   0  261.87   15.60
  -5  14   0  258.87   14.50
  -5  14   0  257.27   14.00
  -5  14   0  247.58   12.60
   4 -14   0   13.50    6.70
   4 -14   0   28.40    7.00
  -4  14   0   18.40    6.00
  -4  14   0   32.40    5.40
  -4  14   0   30.60    7.00
   3 -14   0  290.67   16.00
   3 -14   0  336.37   14.90
  -3  14   0  322.07   12.60
  -3  14   0  345.07   15.30
  -3  14   0  345.47   15.50
   2 -14   0  161.38   10.20
   2 -14   0  144.99   11.90
  -2  14   0  162.68   10.90
  -2  14   0  158.38   11.00
  -2  14   0  148.89    8.50
   1 -14   0    0.40    5.50
   1 -14   0   10.50    4.30
  -1  14   0   -0.70    5.20
  -1  14   0    7.40    5.10
  -1  14   0   -1.10    3.90
  -1  14   0   -1.30    2.80
   0 -14   0  192.98   13.20
   0  14   0  220.28    9.50
   0  14   0  189.28   12.00
   0  14   0  191.28   11.40
   0  14   0  198.38   12.60
  -1 -14   0  100.39   11.00
  -1 -14   0   95.99   10.60
   1  14   0   69.89    9.20
   1  14   0   68.09    8.60
   1  14   0   88.79    7.20
  -2 -14   0   80.39   10.80
  -2 -14   0   64.69    9.00
   2  14   0   87.69    7.50
   2  14   0   65.79    9.30
   2  14   0   76.99   10.10
  -3 -14   0    9.50   11.20
  -3 -14   0   18.00    7.90
   3  14   0   13.40    7.00
   3  14   0   17.10    7.10
   3  14   0    7.60    4.60
  -4 -14   0   14.50    8.30
   4  14   0    9.20    7.60
   4  14   0   14.70    5.50
   4  14   0   22.30    7.60
  -5 -14   0   10.80    9.20
   5  14   0    7.00    7.20
   5  14   0    5.20    5.50
   5  14   0   -1.00    8.70
   9 -15   0   72.69   12.40
  -9  15   0   48.70   10.30
  -9  15   0   50.89   10.60
   8 -15   0   -8.70    8.50
   8 -15   0    6.80    8.10
  -8  15   0   15.00    6.40
  -8  15   0   -4.10    7.00
  -8  15   0   -3.70    7.10
   7 -15   0  101.99   12.50
   7 -15   0   94.89   13.00
  -7  15   0  100.99   11.50
  -7  15   0  101.29   10.40
  -7  15   0  116.39   12.40
   6 -15   0   12.90    7.60
   6 -15   0    1.60    7.50
  -6  15   0    8.20    6.20
  -6  15   0   16.50    5.30
  -6  15   0   10.50    6.80
   5 -15   0   29.70    8.30
   5 -15   0   28.80    8.40
  -5  15   0   49.30    8.50
  -5  15   0   34.90    7.30
  -5  15   0   39.70    6.80
   4 -15   0    5.70    6.20
   4 -15   0   -1.10    5.70
  -4  15   0    5.10    5.30
  -4  15   0    0.00    3.80
  -4  15   0    3.30    5.00
   3 -15   0   26.40    6.70
   3 -15   0   20.50    7.10
  -3  15   0   33.10    6.80
  -3  15   0   33.10    7.10
  -3  15   0   15.70    4.60
   2 -15   0   10.00    6.60
   2 -15   0   12.20    5.70
  -2  15   0   22.30    6.10
  -2  15   0   33.10    5.20
   1 -15   0   16.80    6.90
  -1  15   0   14.30    4.10
  -1  15   0   14.80    5.80
  -1  15   0    7.40    5.90
   0 -15   0  189.78   13.50
   0  15   0  188.18    9.60
   0  15   0  202.28   12.20
   0  15   0  182.68   13.10
   0  15   0  193.18   12.60
  -1 -15   0    8.20    6.90
  -1 -15   0    3.50    6.60
   1  15   0   13.10    6.40
   1  15   0    0.70    3.40
   1  15   0    7.80    5.80
  -2 -15   0   17.90    7.70
  -2 -15   0    2.90    6.70
   2  15   0    9.60    4.70
   2  15   0   24.20    7.70
   2  15   0   16.60    7.20
  -3 -15   0   16.00    8.50
   3  15   0   12.40    7.40
   3  15   0    9.20    4.90
   3  15   0    4.00    6.70
  -4 -15   0   30.20    9.70
   4  15   0    6.60    8.40
   4  15   0   -2.80    6.80
   4  15   0    9.50    5.50
   8 -16   0   56.89   11.70
   8 -16   0   66.89   12.00
  -8  16   0   49.99    9.90
  -8  16   0   52.59   10.40
  -8  16   0   80.89   11.50
   7 -16   0   48.90   11.00
   7 -16   0   39.30   10.30
  -7  16   0   51.99    8.60
  -7  16   0   51.59    9.00
  -7  16   0   55.69   10.10
   6 -16   0   15.90    8.70
   6 -16   0   23.40    8.70
  -6  16   0   18.80    7.70
  -6  16   0   14.60    6.40
  -6  16   0   15.50    7.00
   5 -16   0  127.29   13.20
   5 -16   0  152.18   15.00
  -5  16   0  146.99   10.90
  -5  16   0  123.19   12.40
  -5  16   0  132.39   12.10
   4 -16   0    1.30    6.10
   4 -16   0   17.80    7.80
  -4  16   0   14.50    6.70
  -4  16   0   11.20    5.00
  -4  16   0    7.80    6.30
   3 -16   0   44.50    8.30
   3 -16   0   38.40    9.70
  -3  16   0   40.20    6.40
  -3  16   0   52.69    8.40
  -3  16   0   68.69    9.30
   2 -16   0   13.70    7.90
   2 -16   0   11.10    7.20
  -2  16   0   10.30    4.40
  -2  16   0    9.60    6.50
  -2  16   0   11.20    6.10
   1 -16   0   12.00    7.60
  -1  16   0   34.40    7.90
  -1  16   0   29.10    5.20
  -1  16   0   21.10    6.80
   0 -16   0   19.30    7.90
   0  16   0    3.50    6.70
  -1 -16   0   71.59   11.90
  -1 -16   0   68.49   10.60
   1  16   0   54.69    8.90
   1  16   0   86.39   10.70
   1  16   0   76.89    7.40
  -2 -16   0   83.99   11.20
  -2 -16   0  105.09   13.50
   2  16   0   85.19   11.10
   2  16   0  105.49    8.80
   2  16   0   91.79   11.70
  -3 -16   0   17.90    9.70
   3  16   0   10.90    8.40
   3  16   0   12.30    7.80
   3  16   0    8.30    5.30
  -4 -16   0  165.78   17.30
   4  16   0  143.59   15.80
   7 -17   0   -9.00    8.50
   7 -17   0    0.30    8.40
  -7  17   0    6.50    6.20
  -7  17   0   11.30    7.50
  -7  17   0   -1.00    6.70
   6 -17   0  103.99   14.00
   6 -17   0   81.19   12.40
  -6  17   0   90.39   11.30
  -6  17   0   81.69   11.40
  -6  17   0  109.89   11.10
   5 -17   0   34.10    9.30
   5 -17   0   27.30    9.90
  -5  17   0   36.50    8.40
  -5  17   0   35.70    7.20
  -5  17   0   33.60    9.10
   4 -17   0   30.90    9.70
   4 -17   0   31.60    9.00
  -4  17   0   27.20    6.50
  -4  17   0   51.19    9.20
  -4  17   0   43.90    8.60
   3 -17   0  171.48   13.60
  -3  17   0  174.78   11.20
  -3  17   0  185.48   13.70
   2 -17   0    4.20    7.60
  -2  17   0   -1.30    5.80
  -2  17   0   10.20    4.50
  -2  17   0   -0.30    6.40
   1 -17   0   81.59   11.50
  -1  17   0   62.39    7.30
  -1  17   0   59.99    9.90
  -1  17   0   59.09   10.00
   0 -17   0   29.30    8.80
   0 -17   0   16.60    8.80
   0  17   0   16.00    7.40
  -1 -17   0   25.70    9.20
  -1 -17   0   23.40    9.00
   1  17   0   41.30    9.10
   1  17   0   33.10    5.90
  -2 -17   0    3.80    8.90
  -2 -17   0    9.40    8.70
   2  17   0   -4.80    7.10
   2  17   0    1.30    7.50
   2  17   0   -1.90    4.60
   6 -18   0    9.20    9.70
   6 -18   0   25.90    9.00
  -6  18   0   12.40    6.10
  -6  18   0   29.50    9.20
  -6  18   0   13.50    7.70
   5 -18   0   23.80    9.20
   5 -18   0   29.50   10.70
  -5  18   0   25.00    7.30
  -5  18   0   33.30    8.80
  -5  18   0   19.60    8.50
   4 -18   0   63.49   11.70
   4 -18   0   65.39   10.20
  -4  18   0   71.79   10.90
  -4  18   0   71.49    8.40
   3 -18   0    5.80    8.30
  -3  18   0   11.00    7.50
  -3  18   0    3.60    5.20
  -3  18   0    0.60    7.00
   2 -18   0   -7.70    7.90
  -2  18   0   -1.80    6.70
  -2  18   0   13.70    5.20
  -2  18   0    4.90    6.20
   1 -18   0   60.59   11.00
  -1  18   0   56.79    7.30
  -1  18   0   53.49   10.20
  -1  18   0   50.29    9.50
   0 -18   0   11.90    8.60
   0 -18   0   24.80    9.60
   0  18   0   10.40    8.00
   0  18   0   13.40    5.70
  -1 -18   0   24.30    9.90
  -1 -18   0   17.40    9.70
   1  18   0   23.30    6.30
   1  18   0   29.40    9.20
   5 -19   0  -12.40    8.40
   5 -19   0    9.50    9.60
  -5  19   0    2.40    7.50
   4 -19   0    5.90   10.00
  -4  19   0   15.90    6.50
  -4  19   0   28.60    9.30
  -4  19   0   11.10    8.10
   3 -19   0   -6.30    8.50
  -3  19   0   11.70    8.20
  -3  19   0    0.10    6.90
  -3  19   0    1.40    5.10
   2 -19   0    3.10    9.00
  -2  19   0    0.40    7.90
  -2  19   0   -1.30    4.80
  -2  19   0   -4.20    7.00
   1 -19   0    3.60    8.90
   1 -19   0    3.20    9.80
  -1  19   0   -8.90    7.40
   0  19  -1   90.59    8.90
   0  19  -1   94.99   12.80
   0 -19   1   84.79   13.20
   0 -19   1  113.59   14.50
  -1  19  -1   10.30    7.40
  -1  19  -1    3.70    4.80
  -1  19  -1    7.50    8.10
   1 -19   1   23.30    9.50
  -2  19  -1    7.60    7.60
  -2  19  -1   10.80    8.20
  -2  19  -1    1.30    4.70
   2 -19   1   -4.20    9.30
  -3  19  -1    5.20    7.90
  -3  19  -1    2.10    5.10
  -3  19  -1    1.20    7.10
   3 -19   1   17.70    9.70
  -4  19  -1   14.30    8.40
  -4  19  -1   12.80    8.10
  -4  19  -1   22.40    6.20
   4 -19   1    8.40   10.90
   4 -19   1    6.20    9.00
  -5  19  -1   23.80    9.30
   5 -19   1   12.00   10.40
   5 -19   1   35.60    9.70
   1  18  -1   69.79   11.20
   1  18  -1   55.59    7.40
  -1 -18   1   69.99   12.00
  -1 -18   1   44.60   11.30
   0  18  -1   85.19    8.00
   0  18  -1   98.59   12.30
   0 -18   1   70.69   11.60
   0 -18   1   90.89   12.80
  -1  18  -1    9.20    7.00
  -1  18  -1    5.10    7.30
  -1  18  -1   12.40    4.80
   1 -18   1    9.10    8.30
  -2  18  -1   45.90    9.50
  -2  18  -1   60.39    7.20
  -2  18  -1   68.39   10.70
   2 -18   1   76.59   12.20
  -3  18  -1   77.59   11.00
  -3  18  -1   64.19   10.00
  -3  18  -1   74.89    8.20
   3 -18   1   81.49   12.90
  -4  18  -1   36.20    9.40
  -4  18  -1   32.20    6.90
   4 -18   1   23.20    8.90
   4 -18   1   23.50   10.10
  -5  18  -1   59.69   10.00
  -5  18  -1   65.09   11.00
  -5  18  -1   61.19    8.30
   5 -18   1   66.89   11.80
   5 -18   1   65.49   12.20
  -6  18  -1    6.90    6.10
  -6  18  -1    0.30    7.50
  -6  18  -1   13.20    7.80
   6 -18   1    0.90    8.90
   6 -18   1    1.00    8.00
   3  17  -1    7.10    8.40
   3  17  -1   12.90    8.90
   3  17  -1   10.10    5.70
  -3 -17   1    6.60    9.90
   2  17  -1   57.79    6.90
   2  17  -1   51.89    9.70
   2  17  -1   49.90   10.40
  -2 -17   1   29.00   10.20
  -2 -17   1   19.70   14.50
   1  17  -1   12.40    4.60
   1  17  -1   21.20    8.10
  -1 -17   1   26.40    8.60
  -1 -17   1   -1.70    8.10
   0  17  -1  127.19   13.10
   0 -17   1  123.19   12.90
   0 -17   1  123.09   14.10
  -1  17  -1   18.70    7.60
  -1  17  -1   14.00    7.10
  -1  17  -1   22.70    5.00
   1 -17   1   16.40    8.10
  -2  17  -1  156.88   10.00
  -2  17  -1  156.18   13.90
  -2  17  -1  162.08   13.80
   2 -17   1  142.69   14.90
  -3  17  -1   72.19   10.10
  -3  17  -1   74.49    8.00
  -3  17  -1   72.99   10.10
   3 -17   1   58.69   10.60
   3 -17   1   61.19    9.90
  -4  17  -1  105.99   11.10
  -4  17  -1  104.19    9.30
  -4  17  -1   85.79   11.00
   4 -17   1  108.39   12.50
   4 -17   1  114.09   13.80
  -5  17  -1  125.19   12.00
  -5  17  -1  117.69   12.70
  -5  17  -1  107.89    9.80
   5 -17   1  136.79   14.00
   5 -17   1  112.39   13.70
  -6  17  -1    0.70    6.30
  -6  17  -1   10.40    7.50
  -6  17  -1   -8.30    5.30
   6 -17   1   10.10    8.50
   6 -17   1  -10.50    7.80
  -7  17  -1    8.80    6.80
  -7  17  -1   10.70    7.60
  -7  17  -1   17.90    8.40
   7 -17   1   20.80    9.60
   7 -17   1   11.60    8.90
   4  16  -1    4.10    8.20
   4  16  -1   -3.30    5.10
   4  16  -1   -8.70    7.00
  -4 -16   1   -5.90    8.00
   3  16  -1   92.69   12.40
   3  16  -1  105.09    8.80
   3  16  -1   91.19   11.80
  -3 -16   1   94.79   13.90
   2  16  -1  133.79   13.50
   2  16  -1  119.99    9.20
   2  16  -1  116.99   12.40
  -2 -16   1  119.69   12.90
  -2 -16   1  132.09   14.10
   1  16  -1   12.80    6.20
   1  16  -1   13.10    7.20
   1  16  -1   15.00    4.60
  -1 -16   1   10.60    7.80
  -1 -16   1   23.10    7.90
   0  16  -1  135.49   12.70
   0  16  -1  105.79   10.90
   0  16  -1   98.09    7.80
   0 -16   1  129.59   13.40
  -1  16  -1   28.80    4.90
  -1  16  -1    8.90    6.20
  -1  16  -1   24.80    7.20
   1 -16   1   29.60    8.50
  -2  16  -1   27.30    4.90
  -2  16  -1   25.70    7.20
  -2  16  -1   20.40    6.60
   2 -16   1   22.40    6.30
   2 -16   1   32.90    8.60
  -3  16  -1    2.80    5.60
  -3  16  -1    1.90    3.70
   3 -16   1   -8.60    6.10
   3 -16   1    4.90    5.50
  -4  16  -1   93.99   10.20
  -4  16  -1   72.09    8.00
  -4  16  -1   89.09   10.80
   4 -16   1  108.49   12.80
   4 -16   1  112.09   12.00
  -5  16  -1   24.40    6.60
  -5  16  -1    4.50    6.70
  -5  16  -1   19.00    5.60
   5 -16   1    7.80    7.50
   5 -16   1    5.40    7.10
  -6  16  -1  181.98   12.40
  -6  16  -1  145.99   12.90
  -6  16  -1  143.39   13.70
   6 -16   1  162.98   15.40
   6 -16   1  153.98   15.00
  -7  16  -1   28.20    7.80
  -7  16  -1   21.70    7.50
  -7  16  -1   20.30    8.50
   7 -16   1   33.00   10.10
   7 -16   1   24.00    9.80
  -8  16  -1   51.29    9.50
  -8  16  -1   60.89   11.00
   8 -16   1   73.39   12.20
   8 -16   1   26.10   10.60
   5  15  -1   -1.00    8.40
  -5 -15   1   15.20    9.10
   4  15  -1   -0.80    6.70
   4  15  -1    8.30    8.20
   4  15  -1    2.20    4.60
  -4 -15   1    0.80    7.60
   3  15  -1   37.20    5.90
   3  15  -1   30.60    8.00
   3  15  -1   40.70    8.90
  -3 -15   1   47.80   10.60
   2  15  -1    5.30    6.10
   2  15  -1    0.70    3.80
   2  15  -1    0.70    5.90
  -2 -15   1   10.50    6.80
  -2 -15   1    5.80    6.90
   1  15  -1   82.29    6.90
   1  15  -1   74.19    9.00
   1  15  -1   63.19    9.30
  -1 -15   1   83.89   10.70
  -1 -15   1   76.59   10.00
   0  15  -1   36.20    7.20
   0  15  -1   30.20    4.70
   0  15  -1   28.70    7.50
   0  15  -1   37.00    6.60
   0 -15   1   36.50    8.30
  -1  15  -1   14.80    4.00
  -1  15  -1   22.70    6.70
  -1  15  -1   15.40    6.40
   1 -15   1   17.80    7.30
   1 -15   1   18.40    7.40
  -2  15  -1   82.59    9.90
  -2  15  -1   84.19    9.50
  -2  15  -1   91.79    7.10
   2 -15   1   89.39    9.50
   2 -15   1   81.29   10.30
  -3  15  -1   26.20    6.60
  -3  15  -1   17.20    6.10
  -3  15  -1   13.20    4.20
   3 -15   1    2.60    6.20
   3 -15   1   23.30    6.50
  -4  15  -1  126.29    9.00
  -4  15  -1  123.09   10.70
  -4  15  -1  114.09   11.20
   4 -15   1  104.09   11.80
   4 -15   1  117.09   11.50
  -5  15  -1   35.80    6.50
  -5  15  -1   46.00    7.80
  -5  15  -1   39.10    7.90
   5 -15   1   47.80    9.10
   5 -15   1   30.30    8.20
  -6  15  -1    5.00    5.40
  -6  15  -1   24.40    7.80
  -6  15  -1   22.80    6.60
   6 -15   1   31.40    8.50
   6 -15   1   27.40    8.60
  -7  15  -1    8.40    5.70
  -7  15  -1    3.70    6.80
  -7  15  -1    1.00    6.20
   7 -15   1   -1.70    6.90
   7 -15   1   -5.40    7.40
  -8  15  -1   19.20    7.90
  -8  15  -1   28.10    8.50
  -8  15  -1   27.20    8.00
   8 -15   1   24.80    9.00
   8 -15   1   27.60    9.90
   9 -15   1   63.69   12.40
   5  14  -1   85.49    9.00
   5  14  -1   75.19   12.10
  -5 -14   1   69.09   12.00
   4  14  -1    1.40    6.50
   4  14  -1    3.80    4.50
   4  14  -1    5.00    7.40
  -4 -14   1   -2.10    7.00
   3  14  -1    6.90    6.20
   3  14  -1    4.10    4.00
   3  14  -1    8.30    6.80
  -3 -14   1    4.90    7.00
   2  14  -1   16.50    6.40
   2  14  -1   12.90    6.10
   2  14  -1    9.00    3.80
  -2 -14   1   12.80    6.30
  -2 -14   1   10.40    6.50
   1  14  -1   54.89    7.40
   1  14  -1   54.79    8.30
  -1 -14   1   59.59    9.00
  -1 -14   1   49.40    8.10
   0  14  -1   16.20    6.00
   0  14  -1    8.40    5.10
   0  14  -1   13.80    3.50
   0  14  -1   18.60    5.30
   0 -14   1   19.10    6.50
  -1  14  -1  193.78   11.70
  -1  14  -1  206.48   12.80
  -1  14  -1  200.28    8.70
   1 -14   1  186.08   10.80
   1 -14   1  188.68   12.90
  -2  14  -1  186.68   11.40
  -2  14  -1  172.18    8.50
   2 -14   1  157.88   10.90
   2 -14   1  168.78   12.40
  -3  14  -1   94.69    9.40
  -3  14  -1  103.39    9.60
  -3  14  -1   97.79    7.20
   3 -14   1  106.69   10.10
   3 -14   1   90.89   10.00
  -4  14  -1  350.66   15.40
  -4  14  -1  343.77   13.50
  -4  14  -1  333.47   15.50
   4 -14   1  351.86   16.40
   4 -14   1  378.26   17.80
  -5  14  -1   36.70    7.40
  -5  14  -1   29.20    5.70
  -5  14  -1   38.60    7.10
   5 -14   1   27.40    7.60
   5 -14   1   41.40    8.60
  -6  14  -1   66.39    7.90
  -6  14  -1   59.49    8.50
  -6  14  -1   44.30    8.40
   6 -14   1   44.10    9.40
   6 -14   1   54.69    9.70
  -7  14  -1  130.19   11.30
  -7  14  -1  138.29   12.10
   7 -14   1  134.39   13.50
   7 -14   1  101.19   12.50
  -8  14  -1   34.00    8.40
  -8  14  -1   26.60    8.80
  -8  14  -1   11.10    6.90
   8 -14   1   28.10    8.80
   8 -14   1   39.20   10.20
  -9  14  -1    9.70    8.00
   9 -14   1    1.60    8.30
   6  13  -1   51.69   11.50
   6  13  -1   38.90    7.80
  -6 -13   1   32.90   11.50
   5  13  -1   25.10    9.40
   5  13  -1   49.20    7.20
  -5 -13   1   53.29   10.70
   4  13  -1   65.79    7.00
   4  13  -1   50.69    9.80
   4  13  -1   65.59    9.80
  -4 -13   1   73.29   11.20
   3  13  -1  243.78   14.60
   3  13  -1  228.48   14.10
   3  13  -1  233.98   10.50
  -3 -13   1  247.58   16.00
  -3 -13   1  218.78   13.20
   2  13  -1    4.20    3.20
   2  13  -1    9.40    5.80
   2  13  -1    5.90    5.20
  -2 -13   1    5.00    4.90
  -2 -13   1   10.30    6.10
   1  13  -1  229.48   12.30
   1  13  -1  231.48   13.00
  -1 -13   1  221.48   13.90
  -1 -13   1  242.78   13.50
   0  13  -1   93.79    9.20
   0  13  -1   74.69    7.90
   0  13  -1   83.09    5.60
   0  13  -1   73.69    7.50
   0 -13   1   77.89    9.10
   0 -13   1   83.59    7.00
  -1  13  -1   55.39    7.40
  -1  13  -1   45.90    4.60
  -1  13  -1   47.50    5.50
  -1  13  -1   53.79    6.90
   1 -13   1   52.59    7.90
   1 -13   1   46.50    5.90
  -2  13  -1  134.79    9.60
  -2  13  -1  122.49    9.30
  -2  13  -1  114.49    6.70
   2 -13   1  140.99    9.50
   2 -13   1  125.89   10.40
  -3  13  -1  211.88   11.70
  -3  13  -1  202.68    9.30
  -3  13  -1  196.78   10.90
   3 -13   1  206.98   12.70
   3 -13   1  180.68   11.40
  -4  13  -1    2.90    3.40
  -4  13  -1    1.20    4.20
  -4  13  -1    3.90    4.60
   4 -13   1    7.70    5.60
   4 -13   1   10.60    5.90
  -5  13  -1   22.50    6.20
  -5  13  -1   22.00    4.80
  -5  13  -1   26.00    6.20
   5 -13   1   30.90    7.50
   5 -13   1   23.40    6.30
  -6  13  -1  285.87   14.20
  -6  13  -1  277.87   13.50
   6 -13   1  307.07   16.50
   6 -13   1  292.67   16.50
  -7  13  -1   35.20    8.00
  -7  13  -1   29.80    6.30
  -7  13  -1   33.80    7.30
   7 -13   1   23.40    7.60
   7 -13   1   28.50    8.40
  -8  13  -1  262.67   16.60
  -8  13  -1  229.98   14.80
  -8  13  -1  206.08   14.10
   8 -13   1  217.08   16.50
   8 -13   1  243.28   16.10
  -9  13  -1  104.59   11.70
  -9  13  -1  122.19   14.30
   9 -13   1  105.59   14.00
   7  12  -1   13.00    9.40
  -7 -12   1    8.80   10.60
   6  12  -1   23.10    9.20
   6  12  -1   32.40    7.20
  -6 -12   1   10.80    9.10
   5  12  -1   -3.70    5.50
   5  12  -1    3.50    7.10
   5  12  -1    6.60    4.80
  -5 -12   1    6.30    7.10
   4  12  -1   95.49   10.60
   4  12  -1   98.19   11.40
   4  12  -1  116.29    8.40
  -4 -12   1  124.09   13.10
   3  12  -1   19.00    6.20
   3  12  -1   21.40    6.60
   3  12  -1    8.90    3.70
  -3 -12   1    6.60    5.80
  -3 -12   1   17.10    5.50
   2  12  -1  217.58    8.60
   2  12  -1  215.38   12.30
   2  12  -1  206.08   12.10
  -2 -12   1  203.38   11.50
  -2 -12   1  204.38   13.10
   1  12  -1  282.57    9.00
   1  12  -1  282.97    9.60
   1  12  -1  280.57   13.00
   1  12  -1  301.27   14.00
  -1 -12   1  315.77   14.10
   0  12  -1   19.50    5.20
   0  12  -1   14.50    4.50
   0  12  -1   15.90    4.50
   0  12  -1   19.10    3.10
   0  12  -1   12.60    2.60
   0 -12   1   23.00    4.40
   0 -12   1   21.70    3.20
   0 -12   1   10.00    5.00
  -1  12  -1  313.27   10.10
  -1  12  -1  309.27   13.30
  -1  12  -1  308.87   11.50
  -1  12  -1  344.57   14.10
   1 -12   1  309.87   14.20
   1 -12   1  315.87   12.40
  -2  12  -1   16.70    3.20
  -2  12  -1   16.60    4.80
  -2  12  -1   16.30    4.60
   2 -12   1   12.90    4.50
   2 -12   1    9.80    4.90
  -3  12  -1   25.10    5.00
  -3  12  -1   14.80    3.40
  -3  12  -1   25.60    5.20
   3 -12   1   19.30    5.70
   3 -12   1   17.40    4.90
  -4  12  -1  214.98    9.70
  -4  12  -1  235.28   11.90
  -4  12  -1  204.88   11.20
   4 -12   1  213.58   12.40
   4 -12   1  232.68   12.90
  -5  12  -1   13.00    4.20
  -5  12  -1   27.60    5.70
   5 -12   1   30.20    6.70
   5 -12   1   21.60    6.10
  -6  12  -1  254.97   14.50
  -6  12  -1  248.28   12.30
  -6  12  -1  238.28   12.60
   6 -12   1  255.27   14.20
   6 -12   1  245.38   14.60
  -7  12  -1   -2.30    5.50
  -7  12  -1   -2.80    4.90
  -7  12  -1    2.30    4.60
   7 -12   1   -4.20    5.60
   7 -12   1   -5.00    5.40
  -8  12  -1   60.39    8.70
  -8  12  -1   50.29    8.10
  -8  12  -1   82.59   11.20
   8 -12   1   36.80    8.70
   8 -12   1   68.79    9.70
  -9  12  -1    5.60    7.40
  -9  12  -1    1.80    6.50
   9 -12   1    6.20    8.90
 -10  12  -1  132.69   15.20
  10 -12   1  122.59   15.00
   7  11  -1    0.90    8.30
   7  11  -1    5.30    6.00
  -7 -11   1    0.70    9.00
   6  11  -1  318.07   14.90
   6  11  -1  324.47   19.80
  -6 -11   1  276.47   19.30
   5  11  -1   14.30    6.90
   5  11  -1   13.10    4.80
   5  11  -1   12.40    7.50
  -5 -11   1    5.50    6.60
   4  11  -1  168.18   11.80
   4  11  -1  183.28   13.00
   4  11  -1  176.38    9.20
   4  11  -1  185.18   12.10
  -4 -11   1  179.28   13.90
   3  11  -1   60.19    7.80
   3  11  -1   55.59    7.90
   3  11  -1   69.59    7.80
   3  11  -1   55.49    5.30
  -3 -11   1   45.20    7.70
  -3 -11   1   51.39    6.70
   2  11  -1    3.80    2.40
   2  11  -1    3.00    3.50
   2  11  -1    2.60    2.20
   2  11  -1    3.00    4.10
   2  11  -1    2.60    4.50
  -2 -11   1    4.00    3.70
  -2 -11   1    0.50    3.20
  -2 -11   1    0.70    4.40
   1  11  -1   23.50    3.90
   1  11  -1   14.80    2.60
   1  11  -1   24.20    5.10
   1  11  -1   21.00    4.70
   1  11  -1   21.40    5.10
   1  11  -1   21.80    3.10
  -1 -11   1   21.20    3.50
  -1 -11   1   29.20    5.50
  -1 -11   1   17.00    2.80
   0  11  -1   54.69    6.10
   0  11  -1   55.29    6.30
   0  11  -1   54.09    4.10
   0  11  -1   59.89    6.60
   0  11  -1   58.89    4.10
   0  11  -1   54.59    6.70
   0 -11   1   61.89    7.10
   0 -11   1   60.59    4.40
   0 -11   1   57.09    5.30
  -1  11  -1   97.49    5.50
  -1  11  -1   95.29    5.00
  -1  11  -1   93.29    5.50
  -1  11  -1   97.19    7.40
  -1  11  -1   97.99    6.40
   1 -11   1   98.29    5.70
   1 -11   1   94.49    8.10
   1 -11   1   94.29    6.70
  -2  11  -1    8.20    3.70
  -2  11  -1    7.40    2.50
  -2  11  -1    1.00    3.30
  -2  11  -1    7.90    2.50
  -2  11  -1    6.00    2.60
   2 -11   1    2.80    3.60
   2 -11   1    9.60    3.70
   2 -11   1    9.50    3.00
  -3  11  -1  134.99    6.90
  -3  11  -1  126.39    8.50
  -3  11  -1  123.49    8.20
   3 -11   1  138.09    9.40
   3 -11   1  124.09    8.80
  -4  11  -1  323.57   11.70
  -4  11  -1  314.97   13.00
   4 -11   1  324.17   14.10
   4 -11   1  309.07   14.00
  -5  11  -1   21.80    4.50
  -5  11  -1   19.80    5.30
  -5  11  -1   19.80    5.00
   5 -11   1   28.00    4.20
   5 -11   1   17.40    5.60
   5 -11   1   27.90    6.00
  -6  11  -1  220.28   11.60
  -6  11  -1  240.78   11.70
  -6  11  -1  234.18   13.50
   6 -11   1  223.88   13.50
   6 -11   1  237.08   13.20
   6 -11   1  201.68   10.00
  -7  11  -1    5.60    4.80
  -7  11  -1    5.20    4.40
  -7  11  -1   20.40    6.70
   7 -11   1   11.80    4.90
   7 -11   1    2.60    5.30
   7 -11   1    6.00    6.30
  -8  11  -1   43.00    7.70
  -8  11  -1   47.20    9.00
  -8  11  -1   48.50    7.70
   8 -11   1   27.30    9.30
   8 -11   1   32.90   10.10
   8 -11   1   54.39    8.40
   8 -11   1   45.90    9.20
  -9  11  -1   10.70    6.90
   9 -11   1   -1.00    7.40
 -10  11  -1   81.19   12.80
  10 -11   1   78.09   12.60
   8  10  -1   11.90    9.70
   8  10  -1   10.20   10.50
  -8 -10   1   10.80   10.50
   7  10  -1   90.19   12.70
   7  10  -1   93.69   13.00
   7  10  -1   80.49    9.40
  -7 -10   1   76.99   12.30
   6  10  -1  143.69   13.50
   6  10  -1  153.48   11.00
   6  10  -1  176.48   15.30
  -6 -10   1  150.58   14.60
   5  10  -1   31.30    5.50
   5  10  -1   27.30    7.00
   5  10  -1   14.80    6.90
  -5 -10   1   25.80    7.50
   4  10  -1  123.59   10.00
   4  10  -1  130.79   11.80
   4  10  -1  131.99    7.70
  -4 -10   1  134.19   11.80
   3  10  -1   38.40    6.20
   3  10  -1   26.30    6.40
   3  10  -1   32.30    4.00
   3  10  -1   32.20    5.90
  -3 -10   1   34.10    5.40
  -3 -10   1   30.70    6.30
   2  10  -1  128.79    8.90
   2  10  -1  121.09    5.80
   2  10  -1  127.89    5.80
   2  10  -1  123.39    7.80
   2  10  -1  122.79    9.10
  -2 -10   1  130.29    9.70
  -2 -10   1  117.19    8.00
  -2 -10   1  126.29    6.00
   1  10  -1   62.79    6.70
   1  10  -1   47.10    3.70
   1  10  -1   49.20    6.00
   1  10  -1   55.49    3.60
   1  10  -1   59.89    6.10
   1  10  -1   50.99    3.70
   1  10  -1   54.99    5.10
   1  10  -1   51.39    3.80
  -1 -10   1   61.89    4.70
  -1 -10   1   52.69    4.00
  -1 -10   1   43.90    3.60
  -1 -10   1   55.89    6.10
   0  10  -1   26.60    4.90
   0  10  -1   22.30    2.80
   0  10  -1   17.30    2.60
   0  10  -1   19.80    2.50
   0  10  -1   16.70    2.40
   0  10  -1   22.50    4.30
   0 -10   1   16.50    3.50
   0 -10   1   22.90    4.50
   0 -10   1   19.40    2.70
   0 -10   1   18.80    2.60
  -1  10  -1    7.60    3.40
  -1  10  -1    9.30    3.50
  -1  10  -1   14.40    2.60
  -1  10  -1    7.70    2.10
  -1  10  -1   11.50    2.20
  -1  10  -1    9.80    2.40
   1 -10   1   12.10    2.60
   1 -10   1   10.40    1.90
   1 -10   1   10.80    3.90
   1 -10   1   12.00    2.40
   1 -10   1   12.50    3.40
  -2  10  -1  161.18    7.60
  -2  10  -1  200.28    8.10
  -2  10  -1  180.88    7.00
  -2  10  -1  183.38    9.00
  -2  10  -1  181.18    6.60
  -2  10  -1  178.58    8.90
   2 -10   1  191.08    9.10
   2 -10   1  190.78    9.90
   2 -10   1  179.28    7.60
   2 -10   1  190.98    8.00
   2 -10   1  187.08    6.00
  -3  10  -1    3.60    2.30
  -3  10  -1    2.90    2.60
  -3  10  -1    5.60    2.70
  -3  10  -1    2.90    3.20
  -3  10  -1    5.80    3.20
   3 -10   1    4.70    2.00
   3 -10   1    4.80    3.80
   3 -10   1    4.10    2.80
   3 -10   1    3.60    2.40
  -4  10  -1   21.20    3.70
  -4  10  -1   23.20    4.50
  -4  10  -1   23.20    4.40
  -4  10  -1   19.60    4.80
   4 -10   1   25.90    5.10
   4 -10   1   19.80    3.20
  -5  10  -1  281.67   11.50
  -5  10  -1  290.67   13.40
  -5  10  -1  292.77   12.10
   5 -10   1  269.27   10.20
   5 -10   1  255.07   13.20
  -6  10  -1  118.49    8.50
  -6  10  -1  125.69   10.10
  -6  10  -1  108.59    8.90
   6 -10   1   98.29    9.60
   6 -10   1  120.09    7.60
  -7  10  -1  237.48   12.20
  -7  10  -1  227.88   13.50
   7 -10   1  225.18   11.40
   7 -10   1  199.28   13.40
   7 -10   1  215.58   12.50
  -8  10  -1  370.26   18.30
  -8  10  -1  334.77   16.00
   8 -10   1  341.77   15.20
   8 -10   1  371.66   16.40
   8 -10   1  325.67   17.90
   8 -10   1  380.36   18.10
  -9  10  -1    8.40    6.90
   9 -10   1   -3.60    7.70
   9 -10   1    1.20    6.50
   9 -10   1   -7.90    6.80
 -10  10  -1  148.39   15.50
  10 -10   1  138.49   15.80
  10 -10   1  150.18   13.30
  10 -10   1  138.69   14.90
   8   9  -1   81.19   10.40
   8   9  -1   95.79   13.70
   8   9  -1   92.69   13.70
  -8  -9   1   88.59   13.90
   7   9  -1   14.00    7.60
   7   9  -1   24.10    6.80
   7   9  -1   14.70    8.50
  -7  -9   1   11.40    8.00
   6   9  -1   20.70    7.50
   6   9  -1   20.30    7.70
   6   9  -1   26.20    5.80
  -6  -9   1   24.70    7.70
   5   9  -1   36.20    7.80
   5   9  -1   42.40    7.60
   5   9  -1   42.20    5.70
  -5  -9   1   39.00    8.10
   4   9  -1   21.00    6.10
   4   9  -1   10.80    3.40
   4   9  -1    2.50    4.10
   4   9  -1   20.80    5.30
  -4  -9   1    8.00    5.00
  -4  -9   1   15.20    4.50
   3   9  -1  100.39    9.30
   3   9  -1   93.19    5.60
   3   9  -1   98.29    5.90
   3   9  -1   96.19    8.40
  -3  -9   1   88.59    8.70
  -3  -9   1   97.79    5.90
  -3  -9   1   92.69    7.10
   2   9  -1  182.08    9.90
   2   9  -1  167.78    6.30
   2   9  -1  171.68    6.70
   2   9  -1  156.38    9.00
   2   9  -1  172.98    6.40
   2   9  -1  170.48    8.60
   2   9  -1  190.98    6.80
  -2  -9   1  169.28    6.40
  -2  -9   1  193.58    7.00
  -2  -9   1  170.18    6.50
  -2  -9   1  180.08    8.90
  -2  -9   1  186.38   10.20
   1   9  -1   33.30    3.10
   1   9  -1   28.80    2.70
   1   9  -1   29.50    4.00
   1   9  -1   28.40    2.70
   1   9  -1   35.60    4.80
   1   9  -1   28.20    2.80
   1   9  -1   27.50    4.50
  -1  -9   1   36.70    4.90
  -1  -9   1   32.80    3.10
  -1  -9   1   34.90    3.70
  -1  -9   1   30.20    2.90
   0   9  -1  156.98    5.90
   0   9  -1  156.08    7.40
   0   9  -1  151.58    5.30
   0   9  -1  154.18    5.80
   0   9  -1  150.68    7.70
   0   9  -1  154.08    8.10
   0   9  -1  150.08    6.10
   0   9  -1  157.48    5.30
   0  -9   1  145.99    5.60
   0  -9   1  160.48    7.00
   0  -9   1  152.28    5.90
   0  -9   1  152.78    8.20
  -1   9  -1  226.18    9.20
  -1   9  -1  231.88    7.70
  -1   9  -1  218.18    6.80
  -1   9  -1  228.48    9.20
  -1   9  -1  210.68    6.80
  -1   9  -1  211.98    7.50
   1  -9   1  212.58    7.40
   1  -9   1  222.18    8.70
   1  -9   1  225.58    7.80
   1  -9   1  213.38    6.40
   1  -9   1  221.48    9.90
  -2   9  -1    4.90    1.80
  -2   9  -1    1.00    2.60
  -2   9  -1   -2.00    1.80
  -2   9  -1    2.20    2.70
  -2   9  -1    4.50    2.20
  -2   9  -1    2.00    1.60
  -2   9  -1    0.90    1.70
   2  -9   1    6.20    2.80
   2  -9   1   -2.10    1.90
   2  -9   1    2.00    1.90
   2  -9   1    1.30    1.40
  -3   9  -1  507.65   15.30
  -3   9  -1  510.95   14.00
  -3   9  -1  501.75   15.30
  -3   9  -1  537.35   15.60
   3  -9   1  515.05   12.90
   3  -9   1  505.45   15.40
   3  -9   1  492.85   16.10
   3  -9   1  476.05   14.90
  -4   9  -1   18.40    3.90
  -4   9  -1   16.10    3.80
  -4   9  -1   12.70    3.00
  -4   9  -1   15.50    4.20
  -4   9  -1    5.40    2.80
   4  -9   1   24.30    4.90
   4  -9   1    7.70    3.10
   4  -9   1   10.70    3.50
   4  -9   1   15.70    3.00
  -5   9  -1  404.96   15.50
  -5   9  -1  406.36   15.50
  -5   9  -1  396.06   13.70
  -5   9  -1  388.76   13.90
   5  -9   1  389.26   15.40
   5  -9   1  380.96   14.90
   5  -9   1  401.56   12.80
  -6   9  -1   64.39    6.90
  -6   9  -1   66.99    8.10
   6  -9   1   63.89    6.10
   6  -9   1   53.09    7.20
  -7   9  -1  139.19   11.00
  -7   9  -1  143.69    9.80
   7  -9   1  122.89    9.10
   7  -9   1  130.89   11.10
  -8   9  -1   49.50    7.50
  -8   9  -1   33.90    7.90
   8  -9   1   43.10    6.90
   8  -9   1   53.99    9.40
   8  -9   1   41.70    6.90
   8  -9   1   44.60    8.70
  -9   9  -1   56.49    9.90
   9  -9   1   30.20    9.20
   9  -9   1   33.20    9.50
   9  -9   1   48.30    8.70
 -10   9  -1   98.59   13.10
  10  -9   1  107.59   14.70
  10  -9   1  123.59   12.40
  10  -9   1  100.39   13.00
   8   8  -1   -2.30    8.50
   8   8  -1   11.50    6.60
   8   8  -1    1.40    8.40
  -8  -8   1   19.10    8.40
   7   8  -1  321.87   18.80
   7   8  -1  329.27   15.50
   7   8  -1  326.47   18.40
  -7  -8   1  322.97   18.60
   6   8  -1   60.59    9.40
   6   8  -1   66.29    7.30
   6   8  -1   66.09    9.60
  -6  -8   1   48.50    8.90
   5   8  -1  358.86   13.10
   5   8  -1  376.96   16.30
   5   8  -1  359.36   16.50
  -5  -8   1  373.86   17.10
   4   8  -1  317.97   13.50
   4   8  -1  304.17   13.50
   4   8  -1  313.17   10.80
   4   8  -1  295.67   14.10
  -4  -8   1  319.17   14.60
  -4  -8   1  310.47   11.00
   3   8  -1    9.10    2.70
   3   8  -1    9.00    4.30
   3   8  -1    9.10    2.60
   3   8  -1    8.90    2.50
   3   8  -1    7.70    3.60
   3   8  -1    8.80    3.80
  -3  -8   1    5.10    3.00
  -3  -8   1    8.90    2.60
  -3  -8   1   10.20    4.20
  -3  -8   1   11.70    2.80
   2   8  -1  425.56   11.10
   2   8  -1  451.65   11.90
   2   8  -1  452.75   14.70
   2   8  -1  415.76   11.00
   2   8  -1  446.86   11.90
  -2  -8   1  450.05   13.70
  -2  -8   1  424.06   11.10
  -2  -8   1  437.16   15.20
  -2  -8   1  449.56   11.90
  -2  -8   1  435.36   11.60
   1   8  -1   -0.10    2.50
   1   8  -1    1.90    1.50
   1   8  -1    2.80    2.30
   1   8  -1    2.50    1.30
   1   8  -1   -1.20    2.30
   1   8  -1   -1.60    2.10
   1   8  -1    2.90    1.50
   1   8  -1    0.70    1.20
  -1  -8   1    1.20    1.50
  -1  -8   1    0.90    2.50
  -1  -8   1    1.00    1.80
  -1  -8   1    0.10    1.30
   0   8  -1   35.40    3.30
   0   8  -1   40.50    3.10
   0   8  -1   39.90    4.40
   0   8  -1   38.70    2.50
   0   8  -1   36.50    3.00
   0   8  -1   38.20    2.60
   0   8  -1   47.40    4.40
   0   8  -1   38.50    4.30
   0  -8   1   36.40    2.90
   0  -8   1   48.00    5.10
   0  -8   1   39.70    3.90
   0  -8   1   44.10    3.20
  -1   8  -1  654.43   15.80
  -1   8  -1  638.64   14.60
  -1   8  -1  657.23   15.70
  -1   8  -1  637.24   14.60
  -1   8  -1  622.04   16.90
  -1   8  -1  649.14   17.30
  -1   8  -1  640.94   15.60
   1  -8   1  628.14   15.50
   1  -8   1  651.73   15.70
   1  -8   1  648.64   14.50
   1  -8   1  641.14   16.80
   1  -8   1  652.43   18.00
  -2   8  -1  615.14   16.00
  -2   8  -1  600.44   14.60
  -2   8  -1  617.14   16.00
  -2   8  -1  589.94   16.50
  -2   8  -1  591.54   16.30
  -2   8  -1  589.84   14.50
   2  -8   1  621.94   16.00
   2  -8   1  601.94   15.70
   2  -8   1  594.24   13.90
   2  -8   1  586.14   16.70
  -3   8  -1 1135.29   27.30
  -3   8  -1 1031.50   25.70
  -3   8  -1 1145.09   28.20
  -3   8  -1 1127.89   26.70
  -3   8  -1 1146.79   25.60
  -3   8  -1 1148.99   27.40
   3  -8   1 1132.89   27.30
   3  -8   1 1110.89   27.00
   3  -8   1 1131.79   24.60
   3  -8   1 1129.19   28.00
  -4   8  -1    3.00    2.80
  -4   8  -1    1.50    2.10
  -4   8  -1    5.00    3.30
  -4   8  -1    0.70    2.10
  -4   8  -1    4.40    2.60
   4  -8   1    1.20    2.80
   4  -8   1    7.20    2.50
   4  -8   1    1.40    2.60
   4  -8   1    3.90    3.50
  -5   8  -1  374.16   14.50
  -5   8  -1  362.46   12.50
  -5   8  -1  340.07   14.00
  -5   8  -1  342.27   14.10
   5  -8   1  338.07   14.00
   5  -8   1  365.46   12.00
   5  -8   1  327.77   13.70
   5  -8   1  362.36   14.30
  -6   8  -1  110.09    9.10
  -6   8  -1  105.99    9.00
  -6   8  -1   99.69    7.70
   6  -8   1  131.09    7.80
   6  -8   1  128.29    9.70
   6  -8   1  111.69    9.30
  -7   8  -1  107.09    8.80
  -7   8  -1  106.29   10.20
   7  -8   1  106.29    8.70
   7  -8   1  101.29   10.40
  -8   8  -1    6.60    5.90
   8  -8   1    4.90    6.10
   8  -8   1    6.30    6.40
   8  -8   1    8.00    5.00
  -9   8  -1   56.69    9.50
   9  -8   1   49.99    9.70
   9  -8   1   68.99    9.40
   9  -8   1   52.79   10.60
 -10   8  -1   54.99   10.50
  10  -8   1   44.80    8.80
  10  -8   1   38.60    9.40
  10  -8   1   31.90   11.00
   9   7  -1   32.50   11.70
   9   7  -1   33.10   10.70
   9   7  -1   62.49    9.90
  -9  -7   1   58.99   11.90
   8   7  -1   28.20    7.10
   8   7  -1   21.40    9.20
   8   7  -1   23.80    9.30
  -8  -7   1   19.70    8.40
   7   7  -1  464.15   17.70
   7   7  -1  460.45   22.00
   7   7  -1  441.26   20.70
  -7  -7   1  450.55   21.10
   6   7  -1   -2.20    3.50
   6   7  -1   -0.20    5.20
   6   7  -1   -5.40    5.20
  -6  -7   1    6.00    5.60
   5   7  -1  141.19    8.20
   5   7  -1  141.09   10.90
   5   7  -1  146.39   10.70
  -5  -7   1  144.79   11.20
   4   7  -1  361.06   13.80
   4   7  -1  377.76   14.50
   4   7  -1  325.17   14.20
   4   7  -1  344.47   12.00
   4   7  -1  353.36   11.30
  -4  -7   1  343.67   14.50
  -4  -7   1  340.27   11.10
  -4  -7   1  341.17   12.20
   3   7  -1   -2.80    3.10
   3   7  -1    2.10    2.00
   3   7  -1   -0.30    1.90
   3   7  -1    2.40    1.80
   3   7  -1    1.00    2.90
   3   7  -1    0.10    2.80
   3   7  -1    3.60    1.90
  -3  -7   1    2.50    2.10
  -3  -7   1    1.00    2.30
  -3  -7   1    0.80    3.00
  -3  -7   1    0.70    1.90
   2   7  -1  436.76   11.00
   2   7  -1  481.75   12.10
   2   7  -1  453.35   11.90
   2   7  -1  450.05   11.10
   2   7  -1  442.96   14.10
   2   7  -1  443.06   13.40
  -2  -7   1  433.96   11.70
  -2  -7   1  457.55   14.80
  -2  -7   1  458.05   11.20
  -2  -7   1  472.95   12.00
  -2  -7   1  461.75   13.30
   1   7  -1   55.69    4.20
   1   7  -1   46.50    4.50
   1   7  -1   48.20    4.60
   1   7  -1   47.20    2.50
   1   7  -1   49.10    2.50
   1   7  -1   52.09    3.10
   1   7  -1   43.60    4.40
   1   7  -1   52.09    3.10
  -1  -7   1   52.69    3.20
  -1  -7   1   55.79    4.50
  -1  -7   1   49.10    3.40
   0   7  -1  448.96   11.10
   0   7  -1  464.05   13.00
   0   7  -1  457.45   12.60
   0   7  -1  465.45   11.70
   0   7  -1  467.45   13.40
   0   7  -1  452.05   10.20
   0   7  -1  473.35   11.30
   0   7  -1  449.36   10.20
   0  -7   1  469.55   12.30
   0  -7   1  458.75   13.40
   0  -7   1  442.16   11.00
   0  -7   1  469.85   11.20
  -1   7  -1  224.88    6.40
  -1   7  -1  228.28    7.40
  -1   7  -1  248.08    8.70
  -1   7  -1  242.18    8.40
  -1   7  -1  231.38    6.40
  -1   7  -1  233.28    7.20
   1  -7   1  228.58    6.40
   1  -7   1  242.58    7.50
   1  -7   1  222.08    7.20
   1  -7   1  231.08    8.30
  -2   7  -1  374.96   11.20
  -2   7  -1  370.26   11.30
  -2   7  -1  362.36    9.80
  -2   7  -1  374.26   12.00
  -2   7  -1  381.06   10.00
  -2   7  -1  373.26   11.10
   2  -7   1  368.16   11.70
   2  -7   1  349.57   10.80
   2  -7   1  388.36    9.60
   2  -7   1  387.96   11.20
  -3   7  -1   47.20    4.50
  -3   7  -1   55.39    4.00
  -3   7  -1   46.20    5.00
  -3   7  -1   43.20    4.20
   3  -7   1   50.99    5.40
   3  -7   1   50.49    3.60
   3  -7   1   43.50    4.50
   3  -7   1   40.90    4.30
  -4   7  -1  151.98    6.90
  -4   7  -1  143.69    8.10
  -4   7  -1  147.49    8.00
  -4   7  -1  144.29    7.90
   4  -7   1  134.69    6.30
   4  -7   1  129.89    7.50
   4  -7   1  147.59    8.10
   4  -7   1  148.59    7.90
  -5   7  -1  571.04   18.30
  -5   7  -1  588.14   19.00
  -5   7  -1  592.34   18.90
  -5   7  -1  571.14   16.70
   5  -7   1  587.74   16.50
   5  -7   1  561.74   18.60
   5  -7   1  569.04   18.70
   5  -7   1  571.44   18.50
  -6   7  -1  267.27   12.70
  -6   7  -1  253.17   11.00
  -6   7  -1  245.98   12.80
   6  -7   1  249.58   10.60
   6  -7   1  240.38   12.60
   6  -7   1  245.28   12.20
  -7   7  -1  292.27   14.70
  -7   7  -1  292.47   12.70
  -7   7  -1  284.37   14.10
  -7   7  -1  291.27   15.10
   7  -7   1  265.97   14.70
   7  -7   1  269.37   12.70
   7  -7   1  283.37   14.00
  -8   7  -1  186.98   13.20
  -8   7  -1  160.78   12.50
   8  -7   1  189.68   14.20
   8  -7   1  186.48   11.80
   8  -7   1  164.98   12.20
  -9   7  -1   30.40    7.90
  -9   7  -1   36.90    8.60
   9  -7   1   30.50    7.70
   9  -7   1   12.90    6.60
   9  -7   1   12.40    8.30
 -10   7  -1  223.08   16.60
  10  -7   1  182.68   15.30
  10  -7   1  165.28   17.40
  10  -7   1  189.18   14.90
 -11   7  -1   15.50    8.30
  11  -7   1   15.90   11.70
   9   6  -1  242.18   19.70
   9   6  -1  281.67   16.70
   9   6  -1  273.17   18.90
  -9  -6   1  261.67   19.70
   8   6  -1   43.90   10.70
   8   6  -1   74.39   11.00
   8   6  -1   66.89    8.70
  -8  -6   1   38.10    9.90
   7   6  -1  137.69   13.40
   7   6  -1  123.89   12.30
   7   6  -1  129.89   10.00
  -7  -6   1  119.59   12.50
   6   6  -1  164.38   12.80
   6   6  -1  166.48   11.90
   6   6  -1  151.18    9.50
  -6  -6   1  163.28   12.30
   5   6  -1   11.90    5.40
   5   6  -1    5.10    3.30
   5   6  -1    8.80    4.60
  -5  -6   1    5.60    4.40
   4   6  -1   70.79    7.40
   4   6  -1   67.89    6.50
   4   6  -1   50.19    6.80
   4   6  -1   63.29    5.40
   4   6  -1   48.80    4.40
   4   6  -1   56.79    5.10
  -4  -6   1   57.89    5.30
  -4  -6   1   52.79    5.10
  -4  -6   1   47.50    6.20
  -4  -6   1   55.39    4.50
   3   6  -1    6.40    2.00
   3   6  -1   10.50    2.50
   3   6  -1   13.70    4.00
   3   6  -1    7.30    1.90
   3   6  -1    6.60    2.40
   3   6  -1    8.80    3.10
   3   6  -1   11.30    3.50
  -3  -6   1    7.80    2.30
  -3  -6   1    9.80    3.40
  -3  -6   1   10.40    2.50
  -3  -6   1    8.90    2.50
   2   6  -1  333.57    9.40
   2   6  -1  338.97    9.40
   2   6  -1  325.47    8.50
   2   6  -1  331.87    8.50
   2   6  -1  339.07   10.80
  -2  -6   1  339.17   11.80
  -2  -6   1  321.17    9.20
  -2  -6   1  330.07   10.10
  -2  -6   1  347.77    9.50
   1   6  -1  104.69    5.60
   1   6  -1   90.49    3.00
   1   6  -1   96.39    3.80
   1   6  -1  100.29    5.10
   1   6  -1   95.29    5.40
   1   6  -1  100.79    3.90
   1   6  -1   90.39    5.00
   1   6  -1   93.39    3.10
  -1  -6   1   97.69    5.20
  -1  -6   1   89.39    3.70
  -1  -6   1   94.19    3.90
  -1  -6   1   95.59    4.20
   0   6  -1  909.61   18.60
   0   6  -1  895.81   19.60
   0   6  -1  937.11   20.40
   0   6  -1  962.20   19.80
   0   6  -1  918.41   21.40
   0   6  -1  943.11   18.60
   0   6  -1  928.31   21.10
   0  -6   1  937.41   20.70
   0  -6   1  955.80   19.70
   0  -6   1  891.11   19.50
  -1   6  -1  635.24   14.60
  -1   6  -1  642.94   16.20
  -1   6  -1  651.23   14.10
  -1   6  -1  640.54   14.10
  -1   6  -1  655.53   16.00
  -1   6  -1  661.03   15.30
  -1   6  -1  640.24   15.20
   1  -6   1  646.24   14.30
   1  -6   1  683.83   15.40
   1  -6   1  677.13   16.20
   1  -6   1  639.74   15.10
  -2   6  -1  350.66   11.00
  -2   6  -1  341.27    9.10
  -2   6  -1  351.66   10.20
  -2   6  -1  338.27   10.30
  -2   6  -1  341.27    7.50
  -2   6  -1  346.37   10.30
  -2   6  -1  341.97    9.60
   2  -6   1  356.96   10.40
   2  -6   1  332.37   10.10
   2  -6   1  344.57    8.90
   2  -6   1  338.87   10.60
  -3   6  -1  280.37    8.70
  -3   6  -1  274.67   10.20
  -3   6  -1  274.37    9.90
  -3   6  -1  262.77   11.00
   3  -6   1  270.47    9.70
   3  -6   1  285.87   10.00
   3  -6   1  283.27    8.50
   3  -6   1  288.37   10.20
  -4   6  -1   24.90    4.10
  -4   6  -1   24.20    3.40
  -4   6  -1   37.60    4.70
  -4   6  -1   30.30    4.50
   4  -6   1   29.20    4.30
   4  -6   1   26.50    4.00
   4  -6   1   31.50    4.50
   4  -6   1   27.80    3.20
   4  -6   1   33.00    3.80
  -5   6  -1  114.09    8.10
  -5   6  -1  131.19    8.40
  -5   6  -1  122.99    6.90
  -5   6  -1  128.09    8.10
  -5   6  -1  135.79    8.20
   5  -6   1  111.89    7.50
   5  -6   1  130.89    8.30
   5  -6   1  121.69    6.60
   5  -6   1  134.59    8.60
   5  -6   1  129.19    7.20
  -6   6  -1    4.60    3.70
  -6   6  -1    0.10    3.50
  -6   6  -1    6.80    3.10
  -6   6  -1    8.60    4.20
  -6   6  -1    7.50    4.40
   6  -6   1    7.80    3.40
   6  -6   1   10.60    4.30
   6  -6   1    4.20    3.90
   6  -6   1    1.70    4.20
  -7   6  -1  108.29   10.00
  -7   6  -1  102.29    8.20
  -7   6  -1  111.49    9.80
  -7   6  -1  101.89   10.40
   7  -6   1  107.79   10.00
   7  -6   1  102.59    9.10
  -8   6  -1   41.10    7.50
  -8   6  -1   49.00    8.30
   8  -6   1   43.80    8.00
   8  -6   1   55.19    9.30
   8  -6   1   53.89    7.70
  -9   6  -1  103.59   12.10
  -9   6  -1  113.49   11.90
   9  -6   1  101.19   13.30
   9  -6   1  111.39   11.60
   9  -6   1  103.39   11.30
 -10   6  -1   32.90    9.30
 -10   6  -1   17.60    8.40
  10  -6   1   15.10   10.10
  10  -6   1   28.70    8.30
  10  -6   1   16.30    8.50
 -11   6  -1   15.00    8.30
 -11   6  -1   12.70    8.80
  11  -6   1    3.40   11.40
   9   5  -1   57.19   11.10
   9   5  -1   64.39    9.60
   9   5  -1   61.49   13.00
  -9  -5   1   34.60   10.40
   8   5  -1   -1.00    5.20
   8   5  -1    0.90    6.90
   8   5  -1    8.00    8.60
  -8  -5   1    0.40    6.60
   7   5  -1   67.69    7.60
   7   5  -1   51.19    9.70
   7   5  -1   67.99    9.20
  -7  -5   1   83.59   10.50
   6   5  -1   19.60    6.00
   6   5  -1   11.50    4.10
   6   5  -1    6.70    5.70
  -6  -5   1   20.50    5.80
   5   5  -1    6.70    4.60
   5   5  -1    8.30    3.10
   5   5  -1    2.50    4.10
  -5  -5   1   14.90    4.80
   4   5  -1  771.72   22.20
   4   5  -1  793.92   19.20
   4   5  -1  757.92   20.30
   4   5  -1  814.42   22.40
   4   5  -1  800.52   20.50
  -4  -5   1  779.32   20.40
  -4  -5   1  745.03   20.10
  -4  -5   1  764.22   17.80
  -4  -5   1  746.23   22.20
   3   5  -1  163.78    6.90
   3   5  -1  164.68    6.00
   3   5  -1  162.38    8.30
   3   5  -1  163.68    7.60
   3   5  -1  158.68    5.80
   3   5  -1  165.68    8.20
   3   5  -1  166.28    6.80
  -3  -5   1  167.78    6.80
  -3  -5   1  151.48    8.10
  -3  -5   1  166.88    6.10
  -3  -5   1  169.08    6.70
   2   5  -1  839.12   18.40
   2   5  -1  809.42   17.20
   2   5  -1  785.02   19.70
   2   5  -1  804.02   19.80
   2   5  -1  779.82   17.20
   2   5  -1  806.22   18.30
  -2  -5   1  816.62   18.60
  -2  -5   1  814.42   18.30
  -2  -5   1  816.22   20.40
  -2  -5   1  787.62   18.10
   1   5  -1  220.38    6.10
   1   5  -1  222.18    5.00
   1   5  -1  203.58    7.10
   1   5  -1  210.28    7.60
   1   5  -1  210.78    7.60
   1   5  -1  215.78    5.00
   1   5  -1  213.68    5.90
  -1  -5   1  225.78    6.10
  -1  -5   1  216.48    5.90
  -1  -5   1  214.88    7.20
   0   5  -1 1022.70   22.10
   0   5  -1 1041.80   22.50
   0   5  -1  999.50   22.70
   0   5  -1 1072.09   21.40
   0   5  -1 1011.20   21.20
   0  -5   1 1045.40   22.30
   0  -5   1  991.00   21.10
   0  -5   1 1109.29   21.40
  -1   5  -1   11.20    1.80
  -1   5  -1   12.50    1.40
  -1   5  -1   12.20    1.50
  -1   5  -1   11.90    1.80
   1  -5   1   12.10    1.80
   1  -5   1   19.40    2.50
  -2   5  -1 2483.35   51.69
  -2   5  -1 2529.05   51.39
  -2   5  -1 2532.05   50.59
  -2   5  -1 2483.05   49.99
  -2   5  -1 2491.25   51.19
   2  -5   1 2557.84   51.39
   2  -5   1 2510.25   51.19
   2  -5   1 2521.45   49.80
   2  -5   1 2470.85   51.39
  -3   5  -1  352.56   11.40
  -3   5  -1  350.56   11.20
  -3   5  -1  356.66   10.10
  -3   5  -1  358.26   11.30
   3  -5   1  344.97   10.00
   3  -5   1  354.96   11.40
   3  -5   1  351.76   11.30
   3  -5   1  377.56   11.50
   3  -5   1  349.67    9.60
  -4   5  -1  504.85   15.80
  -4   5  -1  504.65   15.40
  -4   5  -1  513.95   16.00
  -4   5  -1  508.15   15.80
  -4   5  -1  530.75   14.30
   4  -5   1  526.95   14.30
   4  -5   1  532.85   13.80
   4  -5   1  516.35   15.80
   4  -5   1  538.35   16.00
   4  -5   1  511.45   15.20
  -5   5  -1  693.23   20.80
  -5   5  -1  701.33   18.70
  -5   5  -1  683.23   20.30
  -5   5  -1  669.23   19.70
  -5   5  -1  699.83   20.70
   5  -5   1  682.83   20.50
   5  -5   1  684.13   18.60
   5  -5   1  692.73   18.10
   5  -5   1  689.53   15.20
   5  -5   1  642.54   19.30
   5  -5   1  701.53   20.80
  -6   5  -1   37.40    6.20
  -6   5  -1   41.30    6.40
  -6   5  -1   34.10    5.80
  -6   5  -1   37.40    5.90
  -6   5  -1   35.30    4.70
   6  -5   1   41.50    5.00
   6  -5   1   30.80    5.60
   6  -5   1   29.50    5.50
   6  -5   1   39.20    6.00
   6  -5   1   38.50    5.30
   6  -5   1   36.30    3.60
  -7   5  -1  105.19    9.60
  -7   5  -1  110.69    8.20
  -7   5  -1   80.59    9.00
  -7   5  -1  108.49   10.20
   7  -5   1  100.39    8.70
   7  -5   1   83.99    8.20
  -8   5  -1  109.19   10.70
  -8   5  -1  118.09   11.60
   8  -5   1  121.99   11.00
   8  -5   1  103.39    9.70
   8  -5   1  115.79   12.00
  -9   5  -1   32.90    7.70
  -9   5  -1   41.50    8.80
   9  -5   1   30.80    8.00
   9  -5   1   42.40    7.50
   9  -5   1   44.20   10.60
 -10   5  -1    3.30    6.90
 -10   5  -1   17.40    8.30
  10  -5   1    8.70    7.50
  10  -5   1    2.80    6.90
  10  -5   1   -5.00    9.10
 -11   5  -1    8.90    8.00
 -11   5  -1   32.00   10.40
  11  -5   1   10.20   11.60
  10   4  -1    3.90    8.30
  10   4  -1    9.10   11.30
  10   4  -1    1.40    7.40
 -10  -4   1    7.20    9.10
   9   4  -1   20.00    7.10
   9   4  -1    6.40    9.70
   9   4  -1   19.80    8.30
  -9  -4   1    7.60    8.30
   8   4  -1    9.20    8.30
   8   4  -1   19.50    7.70
   8   4  -1   25.20    6.40
  -8  -4   1   14.50    7.20
   7   4  -1   27.50    6.80
   7   4  -1   27.20    8.10
   7   4  -1   25.40    5.30
  -7  -4   1   22.00    6.90
   6   4  -1    6.40    4.90
   6   4  -1    7.90    5.70
   6   4  -1    4.90    3.40
  -6  -4   1    3.00    4.60
   5   4  -1  335.77   12.80
   5   4  -1  370.16   14.00
   5   4  -1  342.67   11.60
   5   4  -1  334.27   14.70
   5   4  -1  348.17   12.90
  -5  -4   1  311.87   12.30
  -5  -4   1  311.77   13.80
  -5  -4   1  320.57   12.50
   4   4  -1  188.98    8.30
   4   4  -1  192.68    8.30
   4   4  -1  184.08    9.80
   4   4  -1  176.78    7.20
   4   4  -1  191.08    9.20
  -4  -4   1  191.28    8.30
  -4  -4   1  188.88    5.90
  -4  -4   1  173.28    8.00
  -4  -4   1  179.58    9.30
   3   4  -1  535.25   14.90
   3   4  -1  544.95   14.40
   3   4  -1  540.65   14.30
   3   4  -1  538.95   13.20
   3   4  -1  526.65   15.70
   3   4  -1  567.94   13.20
   3   4  -1  526.25   15.60
  -3  -4   1  538.25   15.60
  -3  -4   1  517.15   12.70
  -3  -4   1  534.35   14.20
  -3  -4   1  560.44   14.40
   2   4  -1  339.57   10.40
   2   4  -1  341.27    9.30
   2   4  -1  342.17    8.30
   2   4  -1  344.87   10.20
   2   4  -1  344.47    9.30
   2   4  -1  323.97    8.20
  -2  -4   1  361.66    9.40
  -2  -4   1  328.97   10.50
  -2  -4   1  349.87    9.00
  -2  -4   1  342.77    9.20
   1   4  -1    2.50    1.00
   1   4  -1    2.10    1.50
   1   4  -1    3.80    1.70
   1   4  -1    2.20    1.00
   1   4  -1    1.10    1.50
   1   4  -1    1.10    1.40
  -1  -4   1    3.00    0.90
  -1  -4   1    4.00    1.10
  -1  -4   1    1.30    1.20
   0   4  -1  911.71   18.90
   0   4  -1  891.71   20.20
   0   4  -1  970.80   20.10
   0   4  -1  927.71   20.20
   0   4  -1  935.61   19.90
   0   4  -1  992.90   19.10
   0  -4   1  914.71   18.90
   0  -4   1  978.50   19.10
  -1   4  -1  293.77    7.70
  -1   4  -1  291.37    6.90
  -1   4  -1  292.17    6.90
  -1   4  -1  299.67    7.80
  -1   4  -1  291.87    7.80
  -1   4  -1  291.37    8.50
   1  -4   1  310.37    7.90
   1  -4   1  287.67    7.60
   1  -4   1  294.67    8.20
   1  -4   1  299.27    7.20
  -2   4  -1  122.79    5.30
  -2   4  -1  126.79    4.50
  -2   4  -1  116.09    5.30
   2  -4   1  115.29    4.40
   2  -4   1  128.09    4.60
   2  -4   1  128.79    5.30
   2  -4   1  137.89    5.50
   2  -4   1  122.59    5.40
  -3   4  -1  121.39    6.20
  -3   4  -1  127.29    6.00
  -3   4  -1  122.29    5.20
  -3   4  -1  127.19    6.40
  -3   4  -1  128.79    6.30
   3  -4   1  120.79    6.00
   3  -4   1  131.89    6.20
   3  -4   1  132.59    5.10
   3  -4   1  132.69    6.40
   3  -4   1  121.79    5.40
  -4   4  -1   70.49    4.50
  -4   4  -1   56.19    5.40
  -4   4  -1   71.29    5.50
  -4   4  -1   56.69    5.50
  -4   4  -1   66.69    5.60
   4  -4   1   72.79    4.80
   4  -4   1   66.89    4.50
   4  -4   1   66.79    5.20
   4  -4   1   65.29    3.20
   4  -4   1   51.79    5.20
   4  -4   1   66.89    5.60
  -5   4  -1   21.80    4.40
  -5   4  -1   18.70    4.20
  -5   4  -1   22.20    3.80
  -5   4  -1   22.90    4.40
   5  -4   1   17.30    3.70
   5  -4   1   20.10    4.30
   5  -4   1   27.50    4.70
   5  -4   1   25.30    2.90
   5  -4   1   21.00    3.40
   5  -4   1   27.10    4.40
  -6   4  -1   97.59    8.60
  -6   4  -1  103.89    6.90
  -6   4  -1  101.49    8.70
  -6   4  -1  114.69    8.70
   6  -4   1  103.59    7.60
   6  -4   1  100.29    5.70
   6  -4   1  109.89    8.60
   6  -4   1  111.39    8.80
   6  -4   1  117.19    8.00
   6  -4   1  109.09    7.10
  -7   4  -1  196.48   12.20
  -7   4  -1  201.98   12.70
   7  -4   1  156.68   12.10
   7  -4   1  195.78   11.40
   7  -4   1  217.08   11.20
   7  -4   1  177.48   10.30
   7  -4   1  200.48    8.70
   7  -4   1  209.18   12.90
   7  -4   1  190.18   12.60
  -8   4  -1    6.70    6.30
   8  -4   1   18.50    7.40
   8  -4   1   15.60    5.40
   8  -4   1   13.10    5.40
  -9   4  -1  124.99   12.80
  -9   4  -1  125.19   12.70
   9  -4   1   95.29   10.90
   9  -4   1   95.59   13.30
   9  -4   1  105.19   10.90
 -10   4  -1  -10.80    6.10
 -10   4  -1    5.60    7.20
  10  -4   1   -5.10    8.90
  10  -4   1   -9.20    6.30
 -11   4  -1   -2.80    8.00
 -11   4  -1  -13.60    6.80
  11  -4   1  -11.70   10.00
  10   3  -1   65.39   10.70
  10   3  -1   51.89   13.20
  10   3  -1   51.79   10.60
 -10  -3   1   51.09   11.90
   9   3  -1    6.20    5.80
   9   3  -1   12.00    9.20
   9   3  -1    1.70    6.90
  -9  -3   1   18.20    7.70
   8   3  -1   10.70    6.40
   8   3  -1    7.90    5.20
   8   3  -1    5.70    7.40
  -8  -3   1    2.50    6.30
   7   3  -1   50.59    6.70
   7   3  -1   42.00    8.40
   7   3  -1   49.80    7.60
  -7  -3   1   47.50    7.60
   6   3  -1   -0.60    2.90
   6   3  -1    1.70    4.00
   6   3  -1    5.30    5.10
   6   3  -1   -1.20    2.60
  -6  -3   1    1.70    4.10
   5   3  -1  212.28    8.80
   5   3  -1  209.98   11.40
   5   3  -1  211.18   10.40
   5   3  -1  219.98   10.10
   5   3  -1  211.88    7.50
  -5  -3   1  196.18   10.30
  -5  -3   1  215.38    9.90
  -5  -3   1  200.38    9.70
   4   3  -1    2.00    2.80
   4   3  -1    0.70    1.80
   4   3  -1   -3.10    2.30
   4   3  -1    1.30    2.10
   4   3  -1   -0.30    1.90
  -4  -3   1    1.00    2.10
  -4  -3   1    0.10    2.00
  -4  -3   1   -1.60    2.50
  -4  -3   1    0.90    1.10
   3   3  -1 1541.85   33.70
   3   3  -1 1570.14   34.70
   3   3  -1 1534.65   32.60
   3   3  -1 1559.84   32.30
   3   3  -1 1588.24   33.70
   3   3  -1 1555.74   35.30
  -3  -3   1 1544.45   33.60
  -3  -3   1 1524.05   34.70
  -3  -3   1 1538.05   33.70
  -3  -3   1 1574.44   31.20
   2   3  -1    4.90    2.00
   2   3  -1    5.60    1.20
   2   3  -1    8.40    1.70
   2   3  -1    7.50    1.90
   2   3  -1    8.90    1.80
   2   3  -1    8.00    2.30
   2   3  -1    6.40    1.30
  -2  -3   1    9.30    2.10
  -2  -3   1    5.80    1.60
  -2  -3   1   10.30    1.40
  -2  -3   1    7.10    1.70
   1   3  -1  835.62   18.70
   1   3  -1  891.81   19.20
   1   3  -1  851.11   19.10
   1   3  -1  890.61   18.00
   1   3  -1  899.61   18.10
  -1  -3   1  848.12   17.90
  -1  -3   1  905.61   18.60
  -1  -3   1  920.91   18.10
   0   3  -1 2202.48   43.50
   0   3  -1 2247.98   43.50
   0   3  -1 2235.38   43.50
   0   3  -1 2269.27   42.40
   0   3  -1 2129.49   42.40
   0  -3   1 2106.59   42.30
   0  -3   1 2262.97   42.40
  -1   3  -1    1.70    1.30
  -1   3  -1    2.00    0.80
  -1   3  -1    2.50    0.80
  -1   3  -1    2.70    1.10
  -1   3  -1    4.30    0.60
  -1   3  -1    3.30    1.20
  -1   3  -1    2.90    1.10
   1  -3   1    2.90    1.00
   1  -3   1    2.50    1.10
   1  -3   1    2.10    1.10
   1  -3   1    2.80    1.40
  -2   3  -1  522.25   12.10
  -2   3  -1  506.55   13.00
  -2   3  -1  487.65   13.10
  -2   3  -1  524.45   13.20
   2  -3   1  521.95   12.80
   2  -3   1  532.05   13.20
   2  -3   1  512.65   13.00
   2  -3   1  522.55   11.90
   2  -3   1  518.95   12.20
  -3   3  -1  304.87   10.10
  -3   3  -1  266.97    9.70
  -3   3  -1  292.67    8.70
  -3   3  -1  301.27   10.00
   3  -3   1  298.57    7.20
   3  -3   1  284.87    8.80
   3  -3   1  316.77    8.70
   3  -3   1  297.67   10.00
   3  -3   1  285.97    9.20
   3  -3   1  306.87   10.00
  -4   3  -1  345.57   12.00
  -4   3  -1  336.17   11.90
  -4   3  -1  338.37   12.00
  -4   3  -1  331.57   10.30
   4  -3   1  347.17   10.90
   4  -3   1  345.57   10.30
   4  -3   1  329.47   10.90
   4  -3   1  352.46    9.10
   4  -3   1  335.67   11.90
   4  -3   1  342.47   12.00
  -5   3  -1   40.80    4.20
  -5   3  -1   45.00    5.50
  -5   3  -1   35.60    4.90
  -5   3  -1   36.20    5.00
   5  -3   1   36.90    5.10
   5  -3   1   36.90    5.00
   5  -3   1   37.60    4.20
   5  -3   1   41.30    3.70
   5  -3   1   40.00    4.70
   5  -3   1   40.90    4.80
  -6   3  -1    8.10    2.80
  -6   3  -1    5.30    3.60
  -6   3  -1    5.70    3.70
  -6   3  -1    0.10    4.00
   6  -3   1   10.50    3.70
   6  -3   1    2.90    2.70
   6  -3   1    9.30    3.80
   6  -3   1    5.00    3.70
   6  -3   1    9.90    3.80
   6  -3   1    2.20    2.80
  -7   3  -1   17.90    5.40
  -7   3  -1   10.00    5.20
   7  -3   1   21.20    6.70
   7  -3   1   23.90    5.50
   7  -3   1    9.50    3.90
   7  -3   1   15.10    5.00
   7  -3   1   10.40    4.00
   7  -3   1   14.20    5.30
  -8   3  -1  222.28   14.40
   8  -3   1  222.58   15.70
   8  -3   1  228.68   12.30
   8  -3   1  211.38   13.20
   8  -3   1  184.08   12.90
  -9   3  -1   14.00    7.10
   9  -3   1   16.30    8.50
   9  -3   1   12.50    6.30
   9  -3   1   13.60    6.80
 -10   3  -1   95.49   12.70
  10  -3   1  123.19   16.30
  10  -3   1  109.79   12.20
 -11   3  -1   55.19   11.20
 -11   3  -1   79.19   12.90
  11  -3   1   51.49   14.40
  10   2  -1    4.10   10.40
  10   2  -1   -6.70    7.70
  10   2  -1   -5.30    5.90
 -10  -2   1   10.10    8.90
   9   2  -1   -1.00    5.50
   9   2  -1    9.70    9.00
   9   2  -1    8.50    7.00
  -9  -2   1    5.80    7.00
   8   2  -1  170.68   12.60
   8   2  -1  162.98   14.80
   8   2  -1  172.28   11.50
  -8  -2   1  154.88   12.80
   7   2  -1  172.48   10.30
   7   2  -1  167.98   11.10
   7   2  -1  144.69   12.60
  -7  -2   1  133.29   11.30
   6   2  -1   62.09    7.00
   6   2  -1   61.09    6.10
   6   2  -1   60.59    8.30
   6   2  -1   56.09    6.70
   6   2  -1   64.59    5.50
  -6  -2   1   58.29    6.70
  -6  -2   1   53.39    7.20
   5   2  -1  432.86   14.60
   5   2  -1  414.46   14.40
   5   2  -1  436.66   12.20
   5   2  -1  442.86   13.20
   5   2  -1  424.16   15.90
   5   2  -1  426.66   14.60
  -5  -2   1  443.46   15.50
  -5  -2   1  427.06   14.70
  -5  -2   1  415.96   14.50
   4   2  -1    3.70    1.90
   4   2  -1    6.40    2.50
   4   2  -1    1.40    2.30
   4   2  -1    1.80    2.50
   4   2  -1    2.70    1.70
   4   2  -1    0.60    2.90
  -4  -2   1    4.20    2.40
  -4  -2   1    2.20    2.20
  -4  -2   1    2.30    2.40
   3   2  -1   35.50    3.50
   3   2  -1   41.20    2.90
   3   2  -1   32.70    2.90
   3   2  -1   35.30    3.60
   3   2  -1   38.40    4.00
   3   2  -1   42.50    3.90
   3   2  -1   40.20    4.00
   3   2  -1   45.00    4.70
  -3  -2   1   39.40    3.60
  -3  -2   1   39.40    3.70
  -3  -2   1   38.70    1.90
  -3  -2   1   34.00    3.80
   2   2  -1  188.08    6.90
   2   2  -1  193.68    6.20
   2   2  -1  181.38    5.20
   2   2  -1  182.48    6.50
   2   2  -1  187.68    5.20
   2   2  -1  188.18    5.30
   2   2  -1  191.98    6.10
   2   2  -1  185.38    6.00
  -2  -2   1  190.38    6.10
  -2  -2   1  184.68    6.00
  -2  -2   1  190.68    4.70
  -2  -2   1  190.38    6.50
   1   2  -1  222.48    6.30
   1   2  -1  221.58    6.30
   1   2  -1  219.98    4.60
   1   2  -1  206.08    4.60
   1   2  -1  216.38    5.40
   1   2  -1  203.18    5.90
   1   2  -1  224.78    5.40
  -1  -2   1  222.58    5.40
  -1  -2   1  212.18    5.30
  -1  -2   1  209.68    5.90
   0   2  -1   26.80    1.70
   0   2  -1   23.80    1.80
   0   2  -1   27.40    1.60
  -1   2  -1 1285.57   26.20
  -1   2  -1 1268.47   26.00
  -1   2  -1 1258.37   25.90
  -1   2  -1 1276.47   25.20
   1  -2   1 1265.77   25.80
   1  -2   1 1263.07   25.90
   1  -2   1 1301.47   25.90
   1  -2   1 1277.17   25.50
   1  -2   1 1261.47   25.10
  -2   2  -1 1123.49   25.10
  -2   2  -1 1147.79   25.30
  -2   2  -1 1185.58   24.20
   2  -2   1 1151.48   24.00
   2  -2   1 1171.18   25.20
   2  -2   1 1150.08   23.00
   2  -2   1 1169.58   25.30
   2  -2   1 1158.68   24.50
  -3   2  -1   24.20    2.60
  -3   2  -1   23.50    3.40
  -3   2  -1   19.70    3.00
  -3   2  -1   24.30    3.20
   3  -2   1   21.00    3.10
   3  -2   1   22.20    2.50
   3  -2   1   27.90    3.00
   3  -2   1   27.60    3.10
   3  -2   1   20.40    2.90
   3  -2   1   29.70    2.50
  -4   2  -1 1331.27   31.50
  -4   2  -1 1294.67   31.40
  -4   2  -1 1330.07   31.40
  -4   2  -1 1297.27   29.30
   4  -2   1 1350.26   31.60
   4  -2   1 1340.87   31.40
   4  -2   1 1322.37   29.30
   4  -2   1 1312.67   28.40
   4  -2   1 1332.97   29.50
   4  -2   1 1327.17   30.00
  -5   2  -1   14.60    3.50
  -5   2  -1   11.90    2.80
  -5   2  -1   16.70    3.90
  -5   2  -1   11.70    3.90
   5  -2   1    9.80    3.30
   5  -2   1    9.30    3.10
   5  -2   1   14.40    3.60
   5  -2   1   11.10    3.10
   5  -2   1   15.30    3.30
   5  -2   1   13.00    2.90
  -6   2  -1 1193.98   29.30
  -6   2  -1 1257.37   33.00
  -6   2  -1 1213.68   32.80
  -6   2  -1 1187.18   32.70
   6  -2   1 1232.08   32.80
   6  -2   1 1234.08   31.10
   6  -2   1 1251.37   29.10
   6  -2   1 1243.08   30.00
   6  -2   1 1253.77   29.90
  -7   2  -1   76.59    9.00
  -7   2  -1   77.99    9.10
   7  -2   1   84.19    7.30
   7  -2   1   85.59    8.50
   7  -2   1   69.59    8.50
   7  -2   1   79.89    7.50
   7  -2   1   86.39   10.00
   7  -2   1   99.39    8.50
  -8   2  -1  209.38   14.00
   8  -2   1  198.88   12.80
   8  -2   1  216.48   12.00
   8  -2   1  220.08   11.40
   8  -2   1  185.98   14.80
   8  -2   1  211.98   11.60
  -9   2  -1  164.68   14.30
   9  -2   1  176.58   13.40
   9  -2   1  154.38   16.00
 -10   2  -1   91.39   12.90
  10  -2   1   99.69   15.50
 -11   2  -1   44.70   11.00
  11  -2   1   77.89   16.70
  10   1  -1   32.30    8.90
  10   1  -1   53.99   13.10
  10   1  -1   41.10    9.40
 -10  -1   1   46.90   11.00
   9   1  -1   -2.60    5.50
   9   1  -1   13.80    9.30
   9   1  -1    5.30    6.50
  -9  -1   1    6.40    7.10
   8   1  -1   63.49   10.60
   8   1  -1   52.49    7.20
   8   1  -1   51.99    7.90
  -8  -1   1   57.49    8.60
   7   1  -1   23.20    5.70
   7   1  -1   18.50    6.30
   7   1  -1   12.90    4.70
   7   1  -1   17.50    4.20
  -7  -1   1   22.40    6.10
   6   1  -1   94.59    6.50
   6   1  -1  112.49    7.50
   6   1  -1   91.69    7.80
   6   1  -1   80.79    7.70
   6   1  -1  108.69    9.40
   6   1  -1   94.99    7.90
   6   1  -1   98.09    7.60
  -6  -1   1   88.49    7.80
  -6  -1   1   93.59    8.60
   5   1  -1  223.58   10.10
   5   1  -1  221.18    8.80
   5   1  -1  222.78    8.40
   5   1  -1  228.48    9.60
   5   1  -1  223.18   11.00
   5   1  -1  236.28   10.30
  -5  -1   1  218.78   10.10
  -5  -1   1  241.18   10.40
  -5  -1   1  215.58   10.20
   4   1  -1  368.86   13.00
   4   1  -1  369.86   12.20
   4   1  -1  368.96   11.70
   4   1  -1  374.96   10.80
   4   1  -1  381.16   10.60
   4   1  -1  384.86   12.40
   4   1  -1  370.16   11.80
  -4  -1   1  370.36   10.20
  -4  -1   1  356.26   12.20
  -4  -1   1  384.46   12.30
  -4  -1   1  373.26   12.20
   3   1  -1  153.58    6.20
   3   1  -1  140.79    6.20
   3   1  -1  143.29    5.30
   3   1  -1  145.79    6.10
   3   1  -1  158.68    7.00
   3   1  -1  152.58    6.50
   3   1  -1  141.89    5.40
  -3  -1   1  149.88    6.40
  -3  -1   1  151.08    6.40
  -3  -1   1  153.78    5.10
  -3  -1   1  135.39    6.10
   2   1  -1  977.40   20.50
   2   1  -1  971.00   19.80
   2   1  -1  931.91   21.20
   2   1  -1  891.31   19.50
   2   1  -1  926.61   20.50
   2   1  -1  939.01   20.60
  -2  -1   1  971.20   20.80
  -2  -1   1  918.31   20.60
  -2  -1   1  961.70   20.70
   1   1  -1 1081.59   21.40
   1   1  -1 1016.70   20.70
   1   1  -1 1042.50   21.20
   1   1  -1 1048.90   22.00
   1   1  -1 1091.39   20.80
   1   1  -1 1050.59   21.40
  -1  -1   1 1094.69   21.40
  -1  -1   1 1087.29   21.60
  -1  -1   1 1048.90   21.40
   0   1  -1  142.09    3.40
   0   1  -1  136.19    3.40
   0   1  -1  136.59    3.10
   0   1  -1  150.68    3.80
   0   1  -1  139.19    3.20
   0   1  -1  146.59    3.10
   0  -1   1  139.29    3.10
   0  -1   1  145.29    3.10
  -1   1  -1  319.87    7.90
  -1   1  -1  309.97    8.00
  -1   1  -1  336.57    7.40
   1  -1   1  308.87    7.90
   1  -1   1  330.67    7.00
   1  -1   1  330.37    7.60
   1  -1   1  345.37    7.60
   1  -1   1  317.97    7.30
   1  -1   1  328.57    8.00
  -2   1  -1   15.60    2.20
  -2   1  -1   16.90    2.20
  -2   1  -1    6.10    2.10
   2  -1   1   16.20    2.30
  -3   1  -1  256.97    7.80
  -3   1  -1  244.78    8.90
  -3   1  -1  264.97    9.20
  -3   1  -1  243.18    8.90
   3  -1   1  257.47    9.00
   3  -1   1  250.27    8.30
   3  -1   1  269.07    7.90
   3  -1   1  252.07    7.80
   3  -1   1  265.57    7.70
   3  -1   1  269.57    9.30
  -4   1  -1 1947.61   42.10
  -4   1  -1 2016.70   44.50
  -4   1  -1 2055.29   44.60
  -4   1  -1 1993.10   44.50
   4  -1   1 2018.80   44.60
   4  -1   1 2036.30   42.10
   4  -1   1 2041.30   44.60
   4  -1   1 1941.71   42.20
   4  -1   1 2029.00   43.20
   4  -1   1 2023.00   42.20
  -5   1  -1  251.37   11.00
  -5   1  -1  256.77    9.30
  -5   1  -1  260.17   11.10
  -5   1  -1  240.68   10.90
   5  -1   1  246.58   11.00
   5  -1   1  258.87    9.70
   5  -1   1  249.48    9.30
   5  -1   1  269.87   10.60
   5  -1   1  252.67    9.40
   5  -1   1  251.77   11.10
  -6   1  -1 1103.09   30.10
  -6   1  -1 1100.79   30.30
  -6   1  -1 1131.19   30.40
   6  -1   1 1103.69   30.90
   6  -1   1 1065.89   30.00
   6  -1   1 1122.29   27.60
   6  -1   1 1098.19   28.80
   6  -1   1 1096.09   26.80
   6  -1   1 1055.59   29.80
   6  -1   1 1093.49   27.20
  -7   1  -1  132.19   10.50
  -7   1  -1  122.89   10.20
   7  -1   1  128.99    8.90
   7  -1   1  113.29   10.00
   7  -1   1   98.59    9.00
   7  -1   1  111.49    8.30
   7  -1   1  115.29    8.30
   7  -1   1   93.99   10.20
  -8   1  -1  453.15   20.40
   8  -1   1  462.75   17.70
   8  -1   1  487.85   17.30
   8  -1   1  435.86   16.30
   8  -1   1  441.56   18.70
   8  -1   1  452.25   21.90
  -9   1  -1   86.69   11.80
   9  -1   1   94.79   13.30
   9  -1   1   98.09   10.10
   9  -1   1   75.59   10.40
 -10   1  -1    8.70    8.30
  10  -1   1    6.20    9.80
  10   0  -1   78.99   14.00
 -10   0   1  111.59   13.40
   9   0  -1   15.90    6.80
   9   0  -1    9.60    8.80
   9   0  -1    5.80    5.70
  -9   0   1   16.00    7.30
   8   0  -1  176.48   11.30
   8   0  -1  148.99   14.30
   8   0  -1  150.38   10.80
   8   0  -1  163.88   10.10
  -8   0   1  160.28   12.60
   7   0  -1    1.90    3.80
   7   0  -1    4.30    4.10
   7   0  -1    4.70    4.10
   7   0  -1    2.70    3.60
   7   0  -1    5.00    5.30
  -7   0   1   -1.00    4.00
   6   0  -1  241.98   10.30
   6   0  -1  229.68   12.40
   6   0  -1  236.08   10.00
   6   0  -1  248.28   11.70
   6   0  -1  246.78   11.20
   6   0  -1  243.78   11.90
   6   0  -1  249.78   10.70
  -6   0   1  221.38   11.40
  -6   0   1  225.08   11.40
  -6   0   1  227.18   11.40
   5   0  -1   16.00    3.80
   5   0  -1   20.20    4.00
   5   0  -1   15.00    3.10
   5   0  -1   14.00    3.50
   5   0  -1   16.60    3.60
   5   0  -1   16.30    3.30
   5   0  -1   16.90    4.10
  -5   0   1   12.70    3.80
  -5   0   1   13.80    3.40
  -5   0   1   11.80    2.50
  -5   0   1   21.30    4.00
   4   0  -1  746.73   19.60
   4   0  -1  755.32   18.00
   4   0  -1  739.83   18.40
   4   0  -1  743.83   19.60
   4   0  -1  697.73   20.00
   4   0  -1  730.23   17.90
   4   0  -1  714.63   18.70
  -4   0   1  734.23   19.50
  -4   0   1  735.43   17.40
  -4   0   1  747.43   19.30
  -4   0   1  722.13   19.50
   3   0  -1  889.21   20.10
   3   0  -1  922.41   20.70
   3   0  -1  868.51   20.80
   3   0  -1  948.11   20.50
   3   0  -1  894.11   22.00
   3   0  -1  924.11   21.60
   3   0  -1  912.91   21.60
  -3   0   1  910.21   21.30
  -3   0   1  932.71   21.70
  -3   0   1  905.31   21.70
  -3   0   1  925.41   20.00
   2   0  -1 1287.57   27.00
   2   0  -1 1284.87   26.70
   2   0  -1 1336.87   27.80
   2   0  -1 1318.67   27.80
   2   0  -1 1269.87   28.00
   2   0  -1 1323.47   27.00
   2   0  -1 1333.17   27.30
  -2   0   1 1325.87   26.60
  -2   0   1 1314.97   27.80
  -2   0   1 1337.67   27.40
  -2   0   1 1312.77   27.80
   1   0  -1 3599.54   68.39
   1   0  -1 3472.85   68.19
   1   0  -1 3455.55   67.59
   1   0  -1 3560.24   67.99
   1   0  -1 3501.85   67.89
   1   0  -1 3512.55   66.99
   1   0  -1 3637.84   68.09
  -1   0   1 3520.35   66.99
  -1   0   1 3624.34   67.59
  -1   0   1 3566.24   67.69
  -1   0   1 3509.35   68.19
  -1   0   1 3463.75   68.19
   0   0  -1   17.90    1.00
   0   0  -1   13.30    0.90
   0   0  -1   15.70    0.80
   0   0  -1   18.70    0.80
   0   0   1   15.30    0.80
   0   0   1   15.50    0.70
   0   0   1   16.60    0.80
   0   0   1   17.80    1.00
   0   0   1   18.30    1.00
  -1   0  -1 2336.37   46.30
  -1   0  -1 2349.26   46.30
  -1   0  -1 2333.57   45.60
  -1   0  -1 2401.46   45.70
  -1   0  -1 2205.28   46.20
   1   0   1 2339.77   45.60
   1   0   1 2378.06   46.40
   1   0   1 2346.87   45.80
   1   0   1 2410.26   45.90
   1   0   1 2415.56   45.30
  -2   0  -1 7469.05  141.99
  -2   0  -1 7326.47  140.69
  -2   0  -1 7204.78  141.99
  -2   0  -1 7292.27  140.19
  -2   0  -1 7576.14  142.09
   2   0   1 7217.58  140.59
   2   0   1 7007.60  141.89
   2   0   1 7403.76  141.19
   2   0   1 7269.27  140.99
   2   0   1 7670.63  140.19
   2   0   1 7348.46  141.89
  -3   0  -1  328.27   10.60
  -3   0  -1  332.77   10.60
  -3   0  -1  327.17    9.10
  -3   0  -1  332.17   10.50
   3   0   1  331.17    9.90
   3   0   1  326.17    9.50
   3   0   1  337.87    9.30
   3   0   1  335.27   10.70
   3   0   1  327.97    8.80
   3   0   1  311.67   10.30
  -4   0  -1 2584.04   55.29
  -4   0  -1 2483.75   52.59
  -4   0  -1 2607.64   55.39
  -4   0  -1 2579.44   55.19
   4   0   1 2560.94   53.99
   4   0   1 2619.04   52.39
   4   0   1 2590.24   55.29
   4   0   1 2512.55   53.39
   4   0   1 2605.44   55.19
   4   0   1 2594.34   52.99
  -5   0  -1    1.70    2.60
  -5   0  -1    0.50    3.10
  -5   0  -1    4.40    2.90
  -5   0  -1    0.20    2.10
   5   0   1    4.00    2.50
   5   0   1    0.60    2.80
   5   0   1    3.50    3.10
   5   0   1    1.50    2.20
   5   0   1    2.20    2.80
   5   0   1   -0.80    2.50
  -6   0  -1   82.29    8.40
  -6   0  -1   95.49    8.20
  -6   0  -1   92.79    8.10
   6   0   1  104.79    8.30
   6   0   1   87.39    6.40
   6   0   1  100.89    8.30
   6   0   1  113.49    7.60
   6   0   1   92.89    7.20
   6   0   1  102.49    9.00
   6   0   1   95.99    7.70
  -7   0  -1   -4.20    4.20
   7   0   1    4.50    4.00
   7   0   1    4.00    5.30
   7   0   1    0.00    3.30
   7   0   1    1.90    4.00
   7   0   1   -0.20    4.40
  -8   0  -1  144.89   12.90
   8   0   1  136.79   10.60
   8   0   1  161.88   15.30
   8   0   1  168.58   11.40
   8   0   1  143.49   11.60
  -9   0  -1    5.20    7.40
   9   0   1    1.90    5.70
   9   0   1   -1.00    8.20
   9   0   1   -3.20    5.60
   9   0   1    4.80    6.20
 -10   0  -1  113.69   14.30
  10   0   1  122.29   17.30
  11  -1  -1   35.40   13.10
 -11   1   1   19.10   10.00
  10  -1  -1   16.70   10.20
 -10   1   1   25.50    8.50
   9  -1  -1  113.59   14.10
   9  -1  -1  122.29   11.00
   9  -1  -1  140.19   11.00
  -9   1   1  131.59   12.80
   8  -1  -1  438.16   20.80
   8  -1  -1  466.65   17.50
   8  -1  -1  457.05   17.00
   8  -1  -1  444.36   16.90
  -8   1   1  511.15   20.40
   7  -1  -1   20.80    6.60
   7  -1  -1   27.30    5.90
   7  -1  -1   28.40    5.30
   7  -1  -1   28.50    5.70
   7  -1  -1   21.90    4.70
   7  -1  -1   26.30    5.40
  -7   1   1   20.50    5.20
  -7   1   1   29.80    6.40
   6  -1  -1  587.54   19.60
   6  -1  -1  615.24   17.60
   6  -1  -1  614.74   17.80
   6  -1  -1  633.74   18.00
   6  -1  -1  592.64   18.60
   6  -1  -1  618.54   20.10
   6  -1  -1  606.24   20.50
  -6   1   1  588.24   19.30
  -6   1   1  603.64   19.80
  -6   1   1  585.04   19.70
   5  -1  -1  470.65   14.60
   5  -1  -1  467.85   13.80
   5  -1  -1  447.36   13.90
   5  -1  -1  479.65   16.30
   5  -1  -1  465.55   15.50
   5  -1  -1  467.35   15.60
   5  -1  -1  466.15   13.60
  -5   1   1  466.85   15.70
  -5   1   1  473.65   13.30
  -5   1   1  461.15   15.10
  -5   1   1  478.45   15.60
   4  -1  -1    2.70    2.10
   4  -1  -1    4.00    2.00
   4  -1  -1    3.10    2.80
   4  -1  -1    5.30    2.20
   4  -1  -1    3.70    2.30
   4  -1  -1   -0.90    2.20
   4  -1  -1    5.20    2.30
  -4   1   1    3.20    2.30
  -4   1   1    4.90    2.50
  -4   1   1    1.50    2.20
  -4   1   1    4.90    1.90
   3  -1  -1  113.89    5.00
   3  -1  -1  115.49    5.70
   3  -1  -1  107.29    4.90
   3  -1  -1   99.89    4.60
   3  -1  -1  100.99    5.50
   3  -1  -1  102.39    5.40
   3  -1  -1  100.69    4.50
  -3   1   1  104.09    5.40
  -3   1   1  106.69    5.50
  -3   1   1  107.09    4.40
  -3   1   1  100.09    5.20
   2  -1  -1  449.66   10.50
   2  -1  -1  467.25   10.80
   2  -1  -1  455.15   11.50
   2  -1  -1  457.95   11.70
   2  -1  -1  466.85   11.20
   2  -1  -1  450.05   10.70
   2  -1  -1  465.55   11.70
  -2   1   1  443.16   11.10
  -2   1   1  474.65   11.80
  -2   1   1  461.65   10.70
  -2   1   1  461.25   11.70
   1  -1  -1  375.76    9.10
   1  -1  -1  399.16    8.30
   1  -1  -1  373.36    8.50
   1  -1  -1  412.56    8.40
   1  -1  -1  397.86    8.70
   1  -1  -1  382.86    9.10
  -1   1   1  379.56    9.10
  -1   1   1  395.96    8.50
  -1   1   1  377.26    8.50
  -1   1   1  362.96    8.40
  -1   1   1  387.66    9.10
   0  -1  -1   83.29    2.20
   0  -1  -1   79.49    2.70
   0  -1  -1   75.59    2.60
   0  -1  -1   76.59    2.30
   0  -1  -1   80.89    2.60
   0   1   1   80.09    2.50
   0   1   1   77.89    2.30
   0   1   1   78.89    2.70
   0   1   1   79.29    2.30
   0   1   1   81.09    2.00
   0   1   1   82.69    2.50
  -1  -1  -1  516.75   11.40
  -1  -1  -1  518.45   11.20
  -1  -1  -1  524.75   12.00
  -1  -1  -1  545.85   12.20
  -1  -1  -1  534.15   12.10
   1   1   1  536.45   10.30
   1   1   1  534.95   11.50
   1   1   1  509.65   12.00
   1   1   1  510.75   11.40
   1   1   1  515.75   12.00
   1   1   1  523.35   11.30
   1   1   1  525.25   11.90
  -2  -1  -1   54.89    3.50
  -2  -1  -1   56.29    2.80
  -2  -1  -1   56.39    2.80
  -2  -1  -1   54.79    3.80
  -2  -1  -1   59.99    3.60
   2   1   1   52.89    2.20
   2   1   1   51.59    2.90
   2   1   1   47.10    3.50
   2   1   1   48.30    3.00
   2   1   1   53.69    3.50
   2   1   1   55.59    3.30
   2   1   1   48.90    3.40
  -3  -1  -1  425.26   10.50
  -3  -1  -1  425.46   11.10
  -3  -1  -1  424.66   12.90
  -3  -1  -1  449.46   13.00
  -3  -1  -1  435.66   12.80
   3   1   1  446.36   12.80
   3   1   1  457.75   12.30
   3   1   1  432.56   12.90
   3   1   1  426.86   11.50
   3   1   1  452.15   10.50
   3   1   1  439.86   12.00
  -4  -1  -1  201.98    8.90
  -4  -1  -1  208.08    8.90
  -4  -1  -1  208.88    7.20
  -4  -1  -1  196.58    9.20
   4   1   1  194.38    6.70
   4   1   1  210.58    9.10
   4   1   1  212.38    8.50
   4   1   1  196.88    8.20
   4   1   1  213.68    7.80
   4   1   1  196.98    8.80
  -5  -1  -1  285.77   12.40
  -5  -1  -1  293.17   11.00
  -5  -1  -1  287.77   12.10
  -5  -1  -1  307.87   12.40
   5   1   1  310.17   11.70
   5   1   1  304.67   13.10
   5   1   1  304.67   11.60
   5   1   1  314.27    9.60
   5   1   1  290.37   12.00
   5   1   1  306.17   12.50
   5   1   1  304.77   10.80
  -6  -1  -1  258.07   13.20
  -6  -1  -1  254.77   12.40
   6   1   1  257.97   11.00
   6   1   1  275.87   13.90
   6   1   1  259.07   11.60
   6   1   1  266.67   12.70
   6   1   1  252.87    9.50
   6   1   1  249.97   11.80
  -7  -1  -1    4.90    5.20
   7   1   1   -0.40    4.60
   7   1   1    7.30    4.30
   7   1   1    0.60    4.20
   7   1   1   -3.10    5.40
  -8  -1  -1  216.58   14.70
   8   1   1  206.38   13.60
   8   1   1  166.18   14.90
   8   1   1  223.78   12.70
   8   1   1  192.38   12.50
  -9  -1  -1   -3.70    6.90
   9   1   1   -1.40    8.40
   9   1   1    2.50    5.50
   9   1   1    2.90    6.60
 -10  -1  -1   37.40   10.70
  10   1   1   15.30    9.90
  10   1   1   16.80   11.20
  11  -2  -1   45.80   13.10
 -11   2   1   26.60    9.40
 -11   2   1   49.00   11.30
  10  -2  -1   36.70   11.20
 -10   2   1   68.99   11.10
   9  -2  -1   23.50    9.30
   9  -2  -1   22.60    8.60
   9  -2  -1   19.80    6.30
  -9   2   1   22.80    7.40
   8  -2  -1   59.09    7.70
   8  -2  -1   44.60    6.80
   8  -2  -1   37.80    8.70
   8  -2  -1   57.39    7.50
   8  -2  -1   52.69    6.80
  -8   2   1   55.09    8.20
   7  -2  -1   -4.70    4.60
   7  -2  -1   -3.30    3.60
   7  -2  -1    1.30    3.60
   7  -2  -1    0.00    3.50
   7  -2  -1    1.10    3.80
   7  -2  -1    2.20    4.10
  -7   2   1   -1.70    3.90
  -7   2   1    0.80    3.90
   6  -2  -1   59.39    3.60
   6  -2  -1   56.59    6.10
   6  -2  -1   69.29    5.70
   6  -2  -1   64.89    7.20
   6  -2  -1   53.19    7.10
   6  -2  -1   60.29    7.00
   6  -2  -1   68.09    6.20
   6  -2  -1   62.89    6.50
  -6   2   1   56.89    6.80
  -6   2   1   59.39    5.50
  -6   2   1   62.49    7.20
  -6   2   1   62.99    6.90
   5  -2  -1    5.10    2.40
   5  -2  -1    2.60    2.40
   5  -2  -1    1.80    2.70
   5  -2  -1   -0.20    2.80
   5  -2  -1    4.90    2.80
   5  -2  -1    1.80    3.30
   5  -2  -1    5.00    2.80
  -5   2   1    2.90    2.10
  -5   2   1    1.90    2.90
  -5   2   1    2.90    2.80
  -5   2   1    3.20    2.90
   4  -2  -1  728.23   19.90
   4  -2  -1  748.13   19.00
   4  -2  -1  760.12   20.20
   4  -2  -1  761.32   18.40
   4  -2  -1  758.62   17.70
   4  -2  -1  750.72   18.70
   4  -2  -1  753.92   20.20
  -4   2   1  768.62   20.30
  -4   2   1  766.42   20.30
  -4   2   1  755.52   18.20
  -4   2   1  762.22   19.60
   3  -2  -1   20.90    3.00
   3  -2  -1   22.40    2.80
   3  -2  -1   17.80    2.80
   3  -2  -1   20.40    2.20
   3  -2  -1   26.50    2.70
   3  -2  -1   13.20    2.20
   3  -2  -1   18.10    2.90
  -3   2   1   17.40    2.70
  -3   2   1   15.10    2.70
  -3   2   1   15.20    2.70
  -3   2   1   13.50    2.00
   2  -2  -1  744.73   15.90
   2  -2  -1  759.52   16.70
   2  -2  -1  739.63   16.10
   2  -2  -1  734.83   17.20
   2  -2  -1  746.63   17.30
  -2   2   1  734.13   16.10
  -2   2   1  696.13   17.10
  -2   2   1  725.63   16.30
  -2   2   1  744.03   17.30
  -2   2   1  718.63   16.50
   1  -2  -1  748.43   15.90
   1  -2  -1  748.03   16.80
   1  -2  -1  785.12   15.60
   1  -2  -1  816.22   16.60
   1  -2  -1  805.62   15.40
   1  -2  -1  786.52   16.40
   1  -2  -1  752.12   16.80
  -1   2   1  768.82   16.90
  -1   2   1  755.22   16.00
  -1   2   1  737.33   16.20
   0  -2  -1 1524.15   30.00
   0  -2  -1 1479.25   29.20
   0  -2  -1 1539.35   30.10
   0  -2  -1 1509.45   29.20
   0  -2  -1 1472.25   29.90
   0   2   1 1445.86   29.30
   0   2   1 1473.25   30.00
   0   2   1 1546.75   28.70
   0   2   1 1489.55   29.70
   0   2   1 1471.55   29.80
  -1  -2  -1   86.99    3.70
  -1  -2  -1   83.59    3.60
  -1  -2  -1   87.79    2.90
  -1  -2  -1   87.29    3.90
  -1  -2  -1   90.19    3.60
   1   2   1   90.09    4.00
   1   2   1   91.19    3.20
   1   2   1   77.29    3.00
   1   2   1   80.39    3.60
  -2  -2  -1  856.91   19.20
  -2  -2  -1  810.82   19.00
  -2  -2  -1  820.92   19.60
  -2  -2  -1  813.62   17.80
  -2  -2  -1  837.62   17.60
   2   2   1  812.52   17.90
   2   2   1  803.52   18.40
   2   2   1  814.92   19.10
   2   2   1  783.32   19.10
   2   2   1  819.12   16.20
   2   2   1  839.52   18.60
  -3  -2  -1  385.96   10.20
  -3  -2  -1  407.76   12.20
  -3  -2  -1  370.96   11.80
  -3  -2  -1  381.56   10.00
  -3  -2  -1  418.06   12.80
   3   2   1  403.06   12.00
   3   2   1  409.76   11.50
   3   2   1  403.56   10.80
   3   2   1  394.06    9.20
   3   2   1  385.46   11.80
   3   2   1  385.76   12.00
  -4  -2  -1    2.20    2.70
  -4  -2  -1    3.90    1.80
  -4  -2  -1    2.50    2.40
  -4  -2  -1    4.80    2.50
  -4  -2  -1    1.90    1.60
   4   2   1    3.30    2.70
   4   2   1    0.80    2.70
   4   2   1    0.70    2.20
   4   2   1    3.30    2.40
   4   2   1    3.40    2.10
   4   2   1    1.00    1.50
   4   2   1    2.90    2.40
  -5  -2  -1  137.79    9.40
  -5  -2  -1  134.39    8.20
  -5  -2  -1  123.79    8.10
   5   2   1  123.99    7.70
   5   2   1  138.79    5.60
   5   2   1  132.89    9.30
   5   2   1  119.49    8.10
   5   2   1  122.39    8.20
   5   2   1  125.59    7.10
   5   2   1  130.89    8.10
  -6  -2  -1  368.06   15.70
  -6  -2  -1  332.27   14.60
   6   2   1  362.26   16.40
   6   2   1  323.57   10.90
   6   2   1  352.26   14.30
   6   2   1  332.87   13.80
   6   2   1  351.46   13.00
   6   2   1  332.37   14.60
  -7  -2  -1   13.40    6.10
   7   2   1    7.50    5.00
   7   2   1    8.20    4.20
   7   2   1    6.40    6.00
   7   2   1   15.30    5.60
  -8  -2  -1  271.87   16.80
   8   2   1  244.68   13.70
   8   2   1  258.77   14.60
   8   2   1  266.37   17.70
  -9  -2  -1  -11.60    6.30
   9   2   1   12.20    7.10
   9   2   1    1.40    9.00
   9   2   1    0.80    6.00
 -10  -2  -1   39.90   11.20
  10   2   1   46.70   10.10
  10   2   1   17.90   12.10
  11  -3  -1   70.09   14.30
 -11   3   1   58.69   11.60
 -11   3   1   57.19   10.70
  10  -3  -1   83.59   14.30
 -10   3   1   95.99   12.20
 -10   3   1   95.79   11.60
   9  -3  -1   21.40    6.80
   9  -3  -1   45.50   10.60
  -9   3   1   26.70    7.70
   8  -3  -1  128.29    9.90
   8  -3  -1  117.49    9.80
   8  -3  -1  142.49   13.40
   8  -3  -1  121.39   10.60
   8  -3  -1  118.99    8.60
  -8   3   1  113.49   10.90
   7  -3  -1   34.70    6.20
   7  -3  -1   46.00    7.10
   7  -3  -1   38.70    5.20
   7  -3  -1   52.69    8.10
   7  -3  -1   49.99    6.10
   7  -3  -1   41.30    6.20
  -7   3   1   46.20    7.00
  -7   3   1   40.40    6.60
   6  -3  -1    8.60    2.30
   6  -3  -1   11.10    4.70
   6  -3  -1    7.90    3.80
   6  -3  -1    7.10    3.20
   6  -3  -1    8.70    3.00
   6  -3  -1    6.90    3.80
   6  -3  -1    6.50    3.80
   6  -3  -1    8.90    3.80
  -6   3   1    5.40    3.60
  -6   3   1   12.20    4.30
  -6   3   1    1.60    2.60
  -6   3   1    9.40    4.00
   5  -3  -1   26.40    4.30
   5  -3  -1   32.60    3.50
   5  -3  -1   26.00    4.30
   5  -3  -1   29.40    4.60
   5  -3  -1   30.50    4.90
   5  -3  -1   27.90    3.70
   5  -3  -1   28.10    3.90
  -5   3   1   23.30    4.10
  -5   3   1   26.50    4.40
  -5   3   1   33.90    3.90
  -5   3   1   34.50    5.10
   4  -3  -1  365.16    9.90
   4  -3  -1  357.06   12.00
   4  -3  -1  378.86   12.70
   4  -3  -1  400.06   11.40
   4  -3  -1  392.46   12.80
   4  -3  -1  368.86   11.80
   4  -3  -1  361.66   10.90
  -4   3   1  347.97   11.40
  -4   3   1  371.56   12.70
  -4   3   1  383.66   11.00
  -4   3   1  377.56   12.00
  -4   3   1  376.76   12.60
   3  -3  -1   63.69    4.20
   3  -3  -1   66.99    4.00
   3  -3  -1   70.09    3.90
   3  -3  -1   62.39    4.60
   3  -3  -1   73.99    5.00
  -3   3   1   67.89    4.80
  -3   3   1   65.59    4.80
  -3   3   1   72.09    3.90
  -3   3   1   75.69    4.60
  -3   3   1   72.69    4.30
   2  -3  -1  176.18    5.10
   2  -3  -1  175.48    6.40
   2  -3  -1  178.48    6.20
   2  -3  -1  164.88    5.50
   2  -3  -1  169.58    5.40
   2  -3  -1  176.58    6.50
  -2   3   1  164.98    5.80
  -2   3   1  170.38    5.40
  -2   3   1  169.28    6.40
   1  -3  -1 1341.67   27.60
   1  -3  -1 1371.76   25.90
   1  -3  -1 1355.16   26.90
   1  -3  -1 1333.97   28.00
   1  -3  -1 1294.57   27.90
   1  -3  -1 1318.67   27.80
  -1   3   1 1343.57   28.10
  -1   3   1 1354.56   27.70
   0  -3  -1  608.24   12.50
   0  -3  -1  590.54   13.30
   0  -3  -1  581.84   13.20
   0  -3  -1  595.44   13.60
   0   3   1  570.24   13.30
   0   3   1  568.84   12.40
   0   3   1  575.54   13.30
   0   3   1  577.34   13.40
   0   3   1  563.74   13.00
   0   3   1  593.04   11.80
   0   3   1  592.44   13.30
  -1  -3  -1 1062.09   22.60
  -1  -3  -1 1065.19   22.80
  -1  -3  -1 1043.00   23.30
  -1  -3  -1 1042.80   22.70
   1   3   1 1064.29   22.80
   1   3   1 1037.30   22.30
   1   3   1 1053.19   21.70
   1   3   1 1049.30   22.70
   1   3   1 1081.39   21.80
   1   3   1 1069.89   23.40
   1   3   1 1036.70   22.70
  -2  -3  -1   -0.80    1.80
  -2  -3  -1    1.10    1.60
  -2  -3  -1    0.70    1.60
  -2  -3  -1    0.70    1.40
   2   3   1    0.90    2.00
   2   3   1   -1.20    1.80
   2   3   1    4.50    2.60
   2   3   1    1.10    1.70
   2   3   1    2.10    1.30
   2   3   1    0.20    1.60
   2   3   1    0.30    1.40
  -3  -3  -1  956.30   21.70
  -3  -3  -1 1050.99   24.00
  -3  -3  -1  938.81   23.40
  -3  -3  -1  990.40   24.60
   3   3   1  967.50   24.10
   3   3   1  984.70   22.90
   3   3   1  980.80   23.70
   3   3   1  977.00   22.10
   3   3   1  973.90   23.90
   3   3   1  975.60   23.00
  -4  -3  -1  348.87   13.50
  -4  -3  -1  380.96   10.40
  -4  -3  -1  394.86   13.10
  -4  -3  -1  390.26   13.00
   4   3   1  404.46   12.80
   4   3   1  400.16   13.30
   4   3   1  379.06   11.60
   4   3   1  368.56   12.80
   4   3   1  383.56   13.30
   4   3   1  370.56   13.90
   4   3   1  376.26    9.10
  -5  -3  -1  135.29    8.40
  -5  -3  -1  125.99    5.60
  -5  -3  -1  148.29    9.60
  -5  -3  -1  129.69    8.30
   5   3   1  127.19    7.30
   5   3   1  117.29    9.20
   5   3   1  137.59    5.20
   5   3   1  153.78    8.90
   5   3   1  142.19    8.60
   5   3   1  124.49    8.30
  -6  -3  -1   50.89    7.60
   6   3   1   66.69    7.80
   6   3   1   89.29    9.80
   6   3   1   69.49    6.80
   6   3   1   74.09    7.80
  -7  -3  -1  117.49   11.70
   7   3   1  145.89   13.70
   7   3   1  126.99   10.60
   7   3   1  108.39    9.40
   7   3   1  128.59   11.40
  -8  -3  -1   77.89   11.20
   8   3   1   58.29    9.40
   8   3   1   86.89   12.80
   8   3   1   72.09    8.90
  -9  -3  -1   93.89   13.10
   9   3   1   94.59   14.30
   9   3   1  104.69   11.40
   9   3   1   82.49   10.90
 -10  -3  -1  161.78   17.10
  10   3   1  172.48   19.10
  10   3   1  165.38   15.60
  11  -4  -1   19.40   11.10
 -11   4   1    2.70    7.80
 -11   4   1   19.20    8.20
  10  -4  -1    0.10    6.70
  10  -4  -1   -6.50    8.90
 -10   4   1   -1.50    6.30
 -10   4   1    4.40    6.20
   9  -4  -1  190.88   13.40
   9  -4  -1  195.38   16.00
  -9   4   1  190.98   13.80
  -9   4   1  201.18   13.80
   8  -4  -1   10.70    5.60
   8  -4  -1   15.60    5.50
   8  -4  -1    1.40    6.20
  -8   4   1    6.40    5.20
  -8   4   1    2.70    4.90
   7  -4  -1  114.99    9.80
   7  -4  -1  120.59    8.60
   7  -4  -1  116.39    8.90
   7  -4  -1  137.49   10.90
   7  -4  -1  134.29    7.30
   7  -4  -1  113.09    9.00
  -7   4   1  125.29    9.50
  -7   4   1  124.59    9.80
  -7   4   1  109.89   10.20
   6  -4  -1 1191.98   26.40
   6  -4  -1 1134.99   28.90
   6  -4  -1 1212.28   28.80
   6  -4  -1 1171.38   31.60
   6  -4  -1 1157.68   29.90
   6  -4  -1 1132.09   26.10
   6  -4  -1 1132.39   31.20
   6  -4  -1 1170.78   31.10
  -6   4   1 1181.88   31.70
  -6   4   1 1147.99   31.40
  -6   4   1 1134.19   29.70
  -6   4   1 1161.78   30.20
  -6   4   1 1183.58   28.50
   5  -4  -1    1.80    2.80
   5  -4  -1   -1.20    2.30
   5  -4  -1    2.40    2.40
   5  -4  -1    3.30    2.80
   5  -4  -1   -3.40    2.50
   5  -4  -1   -0.80    2.90
  -5   4   1    1.10    2.40
  -5   4   1    0.40    2.00
  -5   4   1    0.20    2.60
  -5   4   1    1.10    2.70
  -5   4   1    3.50    2.80
   4  -4  -1  664.33   17.80
   4  -4  -1  662.23   16.80
   4  -4  -1  666.93   18.70
   4  -4  -1  682.23   18.90
   4  -4  -1  655.43   16.70
  -4   4   1  649.04   17.50
  -4   4   1  659.63   18.10
  -4   4   1  690.93   19.00
  -4   4   1  661.93   18.80
  -4   4   1  671.03   16.90
   3  -4  -1   23.70    2.70
   3  -4  -1   26.00    3.60
   3  -4  -1   25.20    3.50
   3  -4  -1   24.00    2.60
   3  -4  -1   26.10    3.60
  -3   4   1   22.30    3.30
  -3   4   1   23.70    3.10
  -3   4   1   27.70    3.70
  -3   4   1   25.50    2.80
   2  -4  -1    5.00    1.90
   2  -4  -1    6.10    1.80
   2  -4  -1    8.90    2.00
   2  -4  -1    3.80    1.30
   2  -4  -1    6.10    1.80
   2  -4  -1   10.90    1.30
  -2   4   1    4.70    1.80
  -2   4   1    4.30    1.90
  -2   4   1   10.70    2.10
  -2   4   1    6.10    1.40
   1  -4  -1    5.50    1.60
   1  -4  -1    5.00    1.60
   1  -4  -1    5.60    1.60
   1  -4  -1    6.20    1.70
  -1   4   1    6.00    1.70
  -1   4   1    3.90    1.50
  -1   4   1    5.80    1.70
  -1   4   1    4.20    1.20
   0  -4  -1  997.30   21.60
   0  -4  -1 1017.60   21.70
   0  -4  -1 1031.70   20.80
   0  -4  -1 1032.70   22.30
   0   4   1 1021.90   22.00
   0   4   1  983.00   21.70
   0   4   1 1006.70   20.60
   0   4   1  994.40   19.90
   0   4   1  992.50   21.60
   0   4   1  955.00   21.80
   0   4   1 1003.30   20.70
   0   4   1 1008.60   21.70
  -1  -4  -1   67.79    4.20
  -1  -4  -1   68.29    2.20
  -1  -4  -1   69.29    3.80
  -1  -4  -1   64.29    3.70
  -1  -4  -1   71.09    4.00
   1   4   1   65.09    3.00
   1   4   1   67.99    4.40
   1   4   1   63.69    3.50
   1   4   1   63.49    3.00
   1   4   1   65.19    3.70
   1   4   1   62.89    4.00
   1   4   1   68.69    3.70
   1   4   1   64.99    3.00
  -2  -4  -1   34.40    3.40
  -2  -4  -1   42.10    3.70
  -2  -4  -1   29.80    3.20
  -2  -4  -1   33.00    4.00
   2   4   1   24.70    2.50
   2   4   1   34.80    3.70
   2   4   1   31.40    3.80
   2   4   1   32.80    3.50
   2   4   1   37.90    3.30
   2   4   1   38.50    3.70
   2   4   1   35.40    3.50
  -3  -4  -1  955.50   23.60
  -3  -4  -1  952.90   22.10
  -3  -4  -1 1023.60   25.30
  -3  -4  -1 1004.90   23.90
   3   4   1  976.30   23.80
   3   4   1 1015.80   23.90
   3   4   1  882.41   23.30
   3   4   1 1005.10   23.30
   3   4   1  999.90   23.70
   3   4   1  965.80   24.40
   3   4   1  985.50   22.30
   3   4   1  951.30   24.40
  -4  -4  -1    6.80    2.90
  -4  -4  -1   13.00    2.70
  -4  -4  -1   12.80    4.00
  -4  -4  -1   11.70    3.20
   4   4   1    7.30    2.70
   4   4   1   22.40    4.50
   4   4   1   10.20    3.30
   4   4   1    9.40    3.30
   4   4   1   14.50    4.00
   4   4   1   11.50    3.30
  -5  -4  -1  299.07   13.80
  -5  -4  -1  278.97    9.00
  -5  -4  -1  268.37   12.00
   5   4   1  276.47   13.50
   5   4   1  284.77   12.40
   5   4   1  303.17   11.30
  -6  -4  -1  125.69   11.40
   6   4   1  118.89   10.30
   6   4   1  119.29   11.60
   6   4   1  113.69    8.90
   6   4   1  143.29    9.00
  -7  -4  -1  274.37   16.10
   7   4   1  257.07   12.90
   7   4   1  259.37   16.70
   7   4   1  281.57   14.90
  -8  -4  -1   77.49   11.70
   8   4   1   82.99    9.20
   8   4   1   79.59   10.80
   8   4   1  100.29   13.70
  -9  -4  -1   10.10    9.10
   9   4   1    7.60    9.30
   9   4   1   36.20    9.40
   9   4   1   29.50    8.00
 -10  -4  -1    6.00    9.50
  10   4   1    6.50    9.30
  11  -5  -1   74.79   14.50
 -11   5   1   53.49   10.80
 -11   5   1   70.99   12.20
  10  -5  -1   27.40    8.50
  10  -5  -1   20.50   10.40
 -10   5   1   19.20    7.50
 -10   5   1    7.80    7.40
   9  -5  -1  164.88   12.70
   9  -5  -1  197.18   15.80
  -9   5   1  161.28   12.60
  -9   5   1  163.08   13.60
   8  -5  -1    7.20    6.40
   8  -5  -1    8.70    5.40
   8  -5  -1    1.20    4.60
  -8   5   1   11.90    5.40
  -8   5   1    4.90    5.30
   7  -5  -1  204.18   12.30
   7  -5  -1  164.08   10.50
   7  -5  -1  181.08   11.90
   7  -5  -1  165.68   10.40
   7  -5  -1  176.78    8.20
   7  -5  -1  155.58   12.00
  -7   5   1  191.48   11.70
  -7   5   1  183.78   10.80
  -7   5   1  192.98   12.50
  -7   5   1  166.58   12.30
   6  -5  -1   34.20    5.80
   6  -5  -1   44.20    5.30
   6  -5  -1   40.30    6.40
   6  -5  -1   29.50    5.70
   6  -5  -1   44.10    5.30
   6  -5  -1   41.30    6.30
   6  -5  -1   39.80    4.30
  -6   5   1   38.90    5.50
  -6   5   1   42.70    6.10
  -6   5   1   31.60    4.30
  -6   5   1   31.20    5.50
  -6   5   1   28.30    5.50
   5  -5  -1  514.05   14.60
   5  -5  -1  480.45   15.70
   5  -5  -1  481.35   15.90
   5  -5  -1  486.25   16.60
   5  -5  -1  479.65   14.40
   5  -5  -1  518.05   16.90
  -5   5   1  497.85   15.50
  -5   5   1  505.15   15.90
  -5   5   1  501.65   14.70
  -5   5   1  504.55   16.80
  -5   5   1  471.95   16.50
   4  -5  -1  171.18    8.40
   4  -5  -1  170.78    6.90
   4  -5  -1  159.78    6.50
   4  -5  -1  173.98    8.50
   4  -5  -1  154.78    7.80
  -4   5   1  156.38    8.20
  -4   5   1  171.38    7.00
  -4   5   1  167.58    8.40
  -4   5   1  153.48    7.40
   3  -5  -1  154.88    5.90
   3  -5  -1  163.08    7.10
   3  -5  -1  145.89    7.00
   3  -5  -1  158.08    6.60
   3  -5  -1  153.08    7.20
   3  -5  -1  163.58    5.50
  -3   5   1  147.09    6.70
  -3   5   1  145.59    7.10
  -3   5   1  141.99    5.90
  -3   5   1  163.08    7.40
   2  -5  -1 2583.64   52.59
   2  -5  -1 2673.53   53.09
   2  -5  -1 2537.55   50.79
   2  -5  -1 2574.44   49.90
   2  -5  -1 2536.65   52.79
   2  -5  -1 2554.24   52.69
  -2   5   1 2522.85   52.29
  -2   5   1 2566.34   51.29
  -2   5   1 2589.04   52.99
  -2   5   1 2507.15   52.89
  -2   5   1 2539.15   52.49
   1  -5  -1   59.69    3.60
   1  -5  -1   52.49    4.10
   1  -5  -1   53.59    3.60
   1  -5  -1   53.29    3.70
  -1   5   1   48.50    3.80
  -1   5   1   55.49    2.90
  -1   5   1   58.29    3.40
  -1   5   1   53.69    3.60
  -1   5   1   57.79    3.80
   0  -5  -1   60.09    3.10
   0  -5  -1   65.99    4.30
   0  -5  -1   59.69    3.70
   0   5   1   62.69    4.10
   0   5   1   63.59    3.70
   0   5   1   60.09    3.90
   0   5   1   59.09    2.50
   0   5   1   59.29    2.90
   0   5   1   64.89    3.70
   0   5   1   53.29    2.80
   0   5   1   60.59    3.80
  -1  -5  -1 1299.27   27.50
  -1  -5  -1 1268.67   25.20
  -1  -5  -1 1234.58   28.70
  -1  -5  -1 1235.68   27.30
  -1  -5  -1 1272.87   27.90
   1   5   1 1252.17   27.40
   1   5   1 1248.18   28.20
   1   5   1 1238.98   28.40
   1   5   1 1268.37   26.20
   1   5   1 1283.67   26.80
   1   5   1 1287.57   27.50
  -2  -5  -1   32.50    3.50
  -2  -5  -1   36.60    3.70
  -2  -5  -1   27.40    3.20
  -2  -5  -1   25.10    3.80
   2   5   1   32.90    3.50
   2   5   1   27.30    2.70
   2   5   1   30.00    2.80
   2   5   1   28.10    3.70
   2   5   1   31.10    3.50
   2   5   1   33.80    4.00
   2   5   1   33.50    4.20
  -3  -5  -1  253.07    9.40
  -3  -5  -1  253.67    8.80
  -3  -5  -1  261.67    9.60
  -3  -5  -1  260.47   10.90
   3   5   1  241.78    9.60
   3   5   1  254.87    9.60
   3   5   1  239.58    8.40
   3   5   1  255.37   10.20
   3   5   1  255.27    9.60
   3   5   1  243.38   10.30
   3   5   1  248.48    9.00
  -4  -5  -1  227.18   11.20
  -4  -5  -1  202.28    9.40
  -4  -5  -1  210.18    9.60
  -4  -5  -1  219.38    8.20
   4   5   1  210.88    8.60
   4   5   1  207.28    9.70
   4   5   1  212.78    9.60
   4   5   1  215.28    9.70
   4   5   1  215.88   10.70
   4   5   1  195.98   10.40
  -5  -5  -1  263.17   13.60
   5   5   1  247.58   10.60
   5   5   1  254.87   13.10
  -6  -5  -1   30.10    6.80
   6   5   1   29.70    7.40
   6   5   1   22.20    4.90
   6   5   1   17.00    6.30
  -7  -5  -1  257.17   16.30
   7   5   1  240.68   16.60
   7   5   1  270.27   13.70
   7   5   1  252.97   15.20
  -8  -5  -1   49.30    9.70
   8   5   1   49.90    8.00
   8   5   1   48.70    9.90
   8   5   1   51.29   11.30
  -9  -5  -1   -1.30    8.40
   9   5   1    2.60    6.50
   9   5   1   17.70    8.40
   9   5   1   -3.50    9.70
  11  -6  -1   57.09   11.40
  11  -6  -1   65.09   13.80
 -11   6   1   52.49   10.50
  10  -6  -1   11.00    9.40
  10  -6  -1   24.00    8.60
 -10   6   1   31.40    8.30
 -10   6   1   34.10    8.80
   9  -6  -1  168.88   12.10
   9  -6  -1  179.78   13.50
   9  -6  -1  182.88   15.90
  -9   6   1  168.68   13.10
  -9   6   1  158.18   13.10
   8  -6  -1    2.10    4.80
   8  -6  -1    8.30    6.00
   8  -6  -1    4.00    6.30
  -8   6   1   -0.40    5.10
  -8   6   1   13.70    5.70
   7  -6  -1  129.29    7.80
   7  -6  -1  124.39   10.10
   7  -6  -1  132.19    9.20
   7  -6  -1  136.59   10.60
   7  -6  -1  111.29   10.00
  -7   6   1  144.99    8.90
  -7   6   1  106.69    9.90
  -7   6   1  115.89    9.20
  -7   6   1  121.59    9.90
   6  -6  -1   97.49    9.20
   6  -6  -1  105.59   10.60
   6  -6  -1   92.09    6.80
   6  -6  -1   81.89    8.40
   6  -6  -1   96.29    6.50
   6  -6  -1   96.79    8.20
   6  -6  -1   96.29    8.30
  -6   6   1   89.49    8.00
  -6   6   1   89.29    6.90
  -6   6   1   91.19    8.40
  -6   6   1   84.29    8.60
   5  -6  -1  456.55   13.70
   5  -6  -1  472.55   16.40
   5  -6  -1  455.15   13.90
   5  -6  -1  472.35   13.80
   5  -6  -1  438.36   15.90
   5  -6  -1  472.85   15.10
   5  -6  -1  470.85   15.70
  -5   6   1  470.85   15.30
  -5   6   1  478.55   16.50
  -5   6   1  448.76   16.10
  -5   6   1  446.66   14.10
   4  -6  -1  239.78   10.20
   4  -6  -1  239.98    9.20
   4  -6  -1  248.78    8.50
   4  -6  -1  240.98    8.10
   4  -6  -1  237.28   10.10
   4  -6  -1  250.27   10.40
  -4   6   1  241.78    9.70
  -4   6   1  235.18   10.20
  -4   6   1  242.98   10.40
  -4   6   1  237.18    8.80
   3  -6  -1  183.78    5.80
   3  -6  -1  172.48    6.30
   3  -6  -1  183.58    7.60
   3  -6  -1  179.78    8.10
   3  -6  -1  175.28    7.80
   3  -6  -1  181.98    7.90
  -3   6   1  171.48    7.90
  -3   6   1  181.18    7.70
  -3   6   1  187.48    8.10
  -3   6   1  174.68    6.80
   2  -6  -1  450.05   13.10
   2  -6  -1  469.25   13.20
   2  -6  -1  489.55   13.40
   2  -6  -1  457.45   13.20
   2  -6  -1  471.35   10.20
  -2   6   1  459.55   13.00
  -2   6   1  460.85   13.30
  -2   6   1  455.75   11.80
   1  -6  -1  172.98    6.60
   1  -6  -1  172.08    6.60
   1  -6  -1  165.78    7.00
   1  -6  -1  172.98    6.50
  -1   6   1  176.08    7.00
  -1   6   1  175.48    6.60
  -1   6   1  161.88    6.10
  -1   6   1  169.28    5.60
  -1   6   1  169.08    6.60
  -1   6   1  171.48    5.70
   0  -6  -1  331.67    9.70
   0  -6  -1  348.47    9.90
   0  -6  -1  323.37   10.50
   0  -6  -1  346.47    9.00
   0   6   1  333.07   10.40
   0   6   1  339.97    9.80
   0   6   1  331.67    9.80
   0   6   1  332.37   10.10
   0   6   1  336.27    8.00
   0   6   1  328.67    8.60
   0   6   1  341.77   10.40
   0   6   1  342.07    8.80
  -1  -6  -1  170.68    6.50
  -1  -6  -1  153.88    6.90
  -1  -6  -1  162.98    4.90
  -1  -6  -1  160.58    6.30
  -1  -6  -1  171.28    7.70
   1   6   1  183.68    7.70
   1   6   1  168.48    6.50
   1   6   1  155.58    5.90
   1   6   1  176.98    5.70
   1   6   1  171.48    7.40
   1   6   1  166.88    6.50
  -2  -6  -1  137.09    6.40
  -2  -6  -1  154.38    6.90
  -2  -6  -1  157.68    8.00
  -2  -6  -1  154.38    6.70
   2   6   1  155.98    6.80
   2   6   1  159.58    6.80
   2   6   1  135.79    5.60
   2   6   1  156.08    7.50
   2   6   1  153.98    8.00
   2   6   1  147.39    6.70
   2   6   1  141.29    5.70
  -3  -6  -1  279.17    9.90
  -3  -6  -1  278.07   12.00
  -3  -6  -1  275.77   10.30
  -3  -6  -1  263.37   10.00
   3   6   1  280.27    9.30
   3   6   1  256.47   10.60
   3   6   1  284.47   10.40
   3   6   1  295.17   10.50
   3   6   1  273.57   11.50
   3   6   1  277.27   11.00
  -4  -6  -1    2.60    3.80
  -4  -6  -1    8.70    2.80
  -4  -6  -1    8.40    3.20
  -4  -6  -1   11.20    3.60
   4   6   1    4.10    2.90
   4   6   1    9.00    3.40
   4   6   1    9.60    3.90
   4   6   1    7.70    3.10
   4   6   1    4.80    3.90
   4   6   1    0.00    3.90
  -5  -6  -1  207.18   12.80
   5   6   1  204.28   12.40
   5   6   1  215.38   10.00
  -6  -6  -1    8.90    5.90
   6   6   1    3.60    4.20
   6   6   1   -3.80    5.70
   6   6   1    0.60    5.30
  -7  -6  -1   31.10    9.00
   7   6   1   47.20    7.40
   7   6   1   36.20    9.10
   7   6   1   41.10    8.80
  -8  -6  -1   23.90    9.50
   8   6   1   28.30   10.30
   8   6   1   20.80    9.00
   8   6   1   17.40    6.70
  -9  -6  -1   19.20   10.70
   9   6   1   24.30   11.00
   9   6   1   24.90    9.70
   9   6   1   25.50    8.30
  11  -7  -1   32.20   12.40
  11  -7  -1   66.99   11.70
 -11   7   1   43.50   10.30
  10  -7  -1   56.49   10.80
  10  -7  -1   52.29   11.90
 -10   7   1   41.20    9.00
   9  -7  -1  115.99   10.90
   9  -7  -1  165.78   15.40
   9  -7  -1  128.69   13.00
  -9   7   1  140.59   12.80
   8  -7  -1    2.10    6.30
   8  -7  -1    2.60    5.30
   8  -7  -1    8.20    5.10
  -8   7   1    0.30    4.70
   7  -7  -1  426.56   17.70
   7  -7  -1  452.55   17.90
   7  -7  -1  419.76   18.20
   7  -7  -1  429.96   15.00
   7  -7  -1  472.55   16.30
  -7   7   1  461.55   16.20
  -7   7   1  457.85   17.50
  -7   7   1  452.55   18.60
   6  -7  -1  310.67   20.00
   6  -7  -1  311.17   11.50
   6  -7  -1  286.27   13.60
   6  -7  -1  318.47   13.10
   6  -7  -1  290.17   11.70
   6  -7  -1  279.77   13.00
  -6   7   1  272.87   13.60
  -6   7   1  323.67   12.30
  -6   7   1  306.47   14.10
  -6   7   1  310.77   13.30
   5  -7  -1  196.48    9.20
   5  -7  -1  178.88    9.80
   5  -7  -1  171.48    9.70
   5  -7  -1  197.98   10.30
   5  -7  -1  184.78    8.00
   5  -7  -1  177.08    8.80
  -5   7   1  185.88    8.60
  -5   7   1  179.88   10.00
  -5   7   1  191.68   10.20
  -5   7   1  184.28    9.70
   4  -7  -1  239.58   10.40
   4  -7  -1  232.78   10.30
   4  -7  -1  253.87   10.80
   4  -7  -1  237.48    8.40
   4  -7  -1  241.68    9.70
   4  -7  -1  253.57    8.00
  -4   7   1  242.18   10.10
  -4   7   1  222.68   10.20
  -4   7   1  237.58    9.00
  -4   7   1  234.18   10.40
   3  -7  -1  383.76    9.80
   3  -7  -1  389.96   12.80
   3  -7  -1  409.26   13.10
   3  -7  -1  388.96   12.70
   3  -7  -1  382.26   12.60
  -3   7   1  397.66   13.00
  -3   7   1  390.66   12.40
  -3   7   1  384.76   12.90
  -3   7   1  388.76   11.30
  -3   7   1  398.26   12.70
   2  -7  -1   17.20    2.90
   2  -7  -1   17.70    3.30
   2  -7  -1   19.70    1.50
   2  -7  -1   16.00    3.00
   2  -7  -1   20.50    3.60
  -2   7   1   15.90    2.80
  -2   7   1   16.10    2.40
  -2   7   1   19.40    2.40
  -2   7   1   20.30    3.30
  -2   7   1   18.20    3.20
  -2   7   1   15.10    2.40
  -2   7   1   14.90    2.90
   1  -7  -1   34.40    3.50
   1  -7  -1   31.40    3.40
   1  -7  -1   23.90    3.70
   1  -7  -1   33.80    3.60
  -1   7   1   30.60    3.40
  -1   7   1   33.70    3.90
  -1   7   1   30.20    2.80
  -1   7   1   29.60    3.40
  -1   7   1   29.70    2.80
  -1   7   1   27.70    3.20
  -1   7   1   27.50    3.40
   0  -7  -1  182.98    6.90
   0  -7  -1  178.58    6.30
   0  -7  -1  182.98    7.00
   0  -7  -1  185.98    8.20
   0   7   1  183.48    5.30
   0   7   1  189.88    7.60
   0   7   1  176.98    7.50
   0   7   1  180.78    6.90
   0   7   1  185.68    7.00
   0   7   1  185.78    7.70
   0   7   1  186.38    6.00
   0   7   1  179.08    6.10
  -1  -7  -1   32.50    4.10
  -1  -7  -1   28.10    2.50
  -1  -7  -1   25.60    3.10
  -1  -7  -1   29.80    3.40
   1   7   1   33.20    3.50
   1   7   1   31.00    3.10
   1   7   1   30.90    3.90
   1   7   1   30.80    4.20
   1   7   1   36.60    3.00
   1   7   1   30.00    2.90
   1   7   1   30.50    4.30
   1   7   1   29.10    3.30
  -2  -7  -1 1154.78   29.00
  -2  -7  -1 1141.69   26.50
  -2  -7  -1 1144.89   27.30
  -2  -7  -1 1156.98   26.60
   2   7   1 1192.68   26.80
   2   7   1 1112.79   28.40
   2   7   1 1149.29   25.40
   2   7   1 1139.89   28.00
   2   7   1 1120.59   26.40
   2   7   1 1115.29   26.60
   2   7   1 1087.09   25.10
  -3  -7  -1  109.19    8.70
  -3  -7  -1   98.89    6.50
  -3  -7  -1   98.79    6.30
  -3  -7  -1  111.49    6.70
   3   7   1  111.69    8.20
   3   7   1   99.29    7.30
   3   7   1  111.09    6.00
   3   7   1  104.19    6.60
   3   7   1   90.99    7.00
   3   7   1  125.69    6.90
  -4  -7  -1  249.58   13.20
  -4  -7  -1  252.37   10.00
   4   7   1  226.58   11.50
   4   7   1  239.28   11.40
   4   7   1  247.78    9.90
  -5  -7  -1  162.08   12.20
   5   7   1  167.88   11.40
   5   7   1  142.19    9.00
   5   7   1  142.39   11.60
  -6  -7  -1    1.80    5.80
   6   7   1    9.50    4.80
   6   7   1    0.10    5.80
   6   7   1   12.30    6.30
  -7  -7  -1   51.09    9.90
   7   7   1   54.59    9.80
   7   7   1   47.50   10.10
   7   7   1   48.20    7.70
  -8  -7  -1   10.70    8.70
   8   7   1    1.70    8.30
   8   7   1    5.10    5.70
   8   7   1   -7.60    8.10
  -9  -7  -1    2.00    9.70
   9   7   1  -10.00    8.50
   9   7   1    2.00   10.20
   9   7   1   -3.60    6.70
  11  -8  -1   46.00   13.30
  11  -8  -1   46.80   11.80
 -11   8   1   26.50    9.70
  10  -8  -1   -3.20    9.40
  10  -8  -1   -5.20    7.80
 -10   8   1   -0.10    7.00
   9  -8  -1   95.69   11.90
   9  -8  -1   86.89   11.90
  -9   8   1  107.19   11.70
   8  -8  -1    9.60    5.00
   8  -8  -1   10.70    6.70
   8  -8  -1    3.70    6.10
  -8   8   1    8.60    5.60
   7  -8  -1  151.58   10.90
   7  -8  -1  138.69    9.40
   7  -8  -1  145.39   10.70
   7  -8  -1  142.09    9.20
  -7   8   1  147.59    9.70
  -7   8   1  123.29   10.30
  -7   8   1  131.09   16.20
   6  -8  -1    1.60    4.30
   6  -8  -1    0.60    3.40
   6  -8  -1    3.50    3.10
   6  -8  -1    4.70    4.00
   6  -8  -1   -2.80    3.40
  -6   8   1    1.70    3.70
  -6   8   1    1.60    3.00
  -6   8   1    4.30    4.00
   5  -8  -1  137.59    9.10
   5  -8  -1  162.98    9.90
   5  -8  -1  160.08    8.90
   5  -8  -1  155.48    7.30
   5  -8  -1  153.48    9.60
   5  -8  -1  164.38    8.50
  -5   8   1  141.39    9.30
  -5   8   1  169.98    9.30
  -5   8   1  166.58    9.90
  -5   8   1  167.28    8.30
   4  -8  -1   60.59    6.20
   4  -8  -1   67.49    6.50
   4  -8  -1   68.49    6.70
   4  -8  -1   70.69    4.40
   4  -8  -1   55.39    6.00
  -4   8   1   60.89    6.10
  -4   8   1   66.69    6.50
  -4   8   1   77.59    6.70
  -4   8   1   76.29    5.40
  -4   8   1   82.29    6.80
   3  -8  -1  303.97   11.20
   3  -8  -1  290.77   11.30
   3  -8  -1  283.17   10.90
   3  -8  -1  290.77   11.10
   3  -8  -1  288.67    7.70
  -3   8   1  303.07    9.80
  -3   8   1  290.87   11.20
  -3   8   1  283.27    8.00
  -3   8   1  286.47   10.90
   2  -8  -1  979.30   24.20
   2  -8  -1 1019.20   24.60
   2  -8  -1  985.40   25.20
   2  -8  -1 1020.70   24.50
  -2   8   1 1006.40   24.40
  -2   8   1  973.00   24.50
  -2   8   1 1007.10   24.40
  -2   8   1  969.00   22.30
  -2   8   1  998.30   22.80
   1  -8  -1  185.88    7.50
   1  -8  -1  179.18    7.40
   1  -8  -1  190.18    7.50
   1  -8  -1  194.68    8.90
  -1   8   1  185.18    7.50
  -1   8   1  179.28    7.40
  -1   8   1  176.28    6.50
  -1   8   1  192.68    8.30
  -1   8   1  186.58    7.40
  -1   8   1  189.28    6.60
  -1   8   1  190.38    8.00
   0  -8  -1  680.73   17.30
   0  -8  -1  676.23   16.60
   0  -8  -1  716.73   17.60
   0  -8  -1  696.23   19.30
   0   8   1  666.23   14.80
   0   8   1  708.03   18.40
   0   8   1  682.93   17.40
   0   8   1  678.33   18.50
   0   8   1  676.23   16.20
   0   8   1  691.33   17.40
   0   8   1  689.93   18.30
   0   8   1  653.53   16.00
  -1  -8  -1    1.30    1.60
  -1  -8  -1    2.80    1.90
  -1  -8  -1    3.90    2.70
  -1  -8  -1    0.60    2.00
   1   8   1    1.80    1.60
   1   8   1    1.80    2.80
   1   8   1   -1.60    2.40
   1   8   1    1.10    1.70
   1   8   1    6.40    2.30
   1   8   1    1.00    2.60
   1   8   1    2.50    1.90
   1   8   1    1.80    1.90
  -2  -8  -1  118.19    7.40
  -2  -8  -1  113.39    6.20
  -2  -8  -1  119.09    8.40
  -2  -8  -1  113.99    6.40
   2   8   1  122.89    6.50
   2   8   1  107.29    6.80
   2   8   1  116.69    7.50
   2   8   1  112.99    5.70
   2   8   1  105.19    6.20
   2   8   1  111.49    8.00
   2   8   1  120.09    6.40
  -3  -8  -1   13.10    3.70
  -3  -8  -1    5.70    4.20
  -3  -8  -1    2.80    2.90
   3   8   1    1.10    3.30
   3   8   1    3.20    2.70
   3   8   1    4.10    3.80
   3   8   1    4.20    2.70
   3   8   1    2.90    3.70
  -4  -8  -1  267.27   11.10
  -4  -8  -1  282.67   14.50
   4   8   1  269.57   12.50
   4   8   1  274.77   13.00
   4   8   1  262.47   10.70
  -5  -8  -1    6.70    5.80
   5   8   1   17.80    6.10
   5   8   1   11.00    6.20
   5   8   1   15.70    5.40
   5   8   1   21.80    5.00
  -6  -8  -1  320.17   18.20
   6   8   1  341.27   18.00
   6   8   1  317.17   14.40
   6   8   1  305.77   16.70
  -7  -8  -1   13.70    7.70
   7   8   1    9.90    6.20
   7   8   1   16.00    7.90
   7   8   1   17.80    8.50
  -8  -8  -1   14.70    8.50
   8   8   1   -5.50    8.60
   8   8   1  -10.10    8.10
   8   8   1   -0.20    6.10
  10  -9  -1   42.40   11.70
  10  -9  -1    1.80    8.60
 -10   9   1   23.10    8.70
   9  -9  -1   66.89   10.80
   9  -9  -1   47.80    9.40
  -9   9   1   79.19   10.60
   8  -9  -1    3.00    4.60
   8  -9  -1    2.60    6.60
   8  -9  -1    2.60    6.10
  -8   9   1   -2.70    4.70
   7  -9  -1   92.19    8.60
   7  -9  -1  100.99   10.70
   7  -9  -1   91.99    7.90
   7  -9  -1  102.69    9.70
  -7   9   1  101.09    9.10
  -7   9   1   88.19    9.40
   6  -9  -1   39.60    6.80
   6  -9  -1   36.90    6.20
   6  -9  -1   31.30    5.70
   6  -9  -1   37.50    4.90
  -6   9   1   40.90    5.90
  -6   9   1   41.70    6.70
   5  -9  -1   83.79    8.60
   5  -9  -1   93.89    7.80
   5  -9  -1   95.59    6.90
   5  -9  -1   93.79    5.70
   5  -9  -1   96.39    8.10
  -5   9   1  101.59    7.90
  -5   9   1   86.59    8.30
  -5   9   1   96.09    8.30
  -5   9   1   94.79    7.00
   4  -9  -1   97.39    7.30
   4  -9  -1   88.89    7.50
   4  -9  -1  101.69    7.50
   4  -9  -1   88.69    4.80
   4  -9  -1   83.69    7.00
  -4   9   1   93.29    7.10
  -4   9   1  110.09    7.40
  -4   9   1   99.29    7.40
  -4   9   1   97.99    7.50
  -4   9   1  103.49    6.40
   3  -9  -1  234.98   10.10
   3  -9  -1  226.78   10.10
   3  -9  -1  224.78    6.30
   3  -9  -1  236.48   10.70
   3  -9  -1  236.88    9.90
  -3   9   1  229.78   10.00
  -3   9   1  246.78   10.40
  -3   9   1  223.48    9.90
  -3   9   1  224.88    8.70
  -3   9   1  236.38   10.00
  -3   9   1  216.78    7.10
   2  -9  -1  174.88    8.10
   2  -9  -1  174.68    8.90
   2  -9  -1  195.88    8.40
   2  -9  -1  167.88    8.40
  -2   9   1  165.48    8.40
  -2   9   1  188.48    8.20
  -2   9   1  174.38    8.30
  -2   9   1  173.98    6.90
  -2   9   1  186.18    7.10
  -2   9   1  195.18    8.40
   1  -9  -1  786.32   21.90
   1  -9  -1  810.22   20.10
   1  -9  -1  790.52   20.00
   1  -9  -1  753.02   19.70
  -1   9   1  799.02   20.80
  -1   9   1  777.72   21.00
  -1   9   1  773.02   18.60
  -1   9   1  801.22   20.10
  -1   9   1  727.53   18.40
  -1   9   1  789.72   20.10
  -1   9   1  794.82   19.80
   0  -9  -1  529.45   16.90
   0  -9  -1  556.84   14.40
   0  -9  -1  545.65   14.90
   0  -9  -1  533.95   14.70
   0   9   1  538.45   14.80
   0   9   1  529.25   16.00
   0   9   1  535.35   14.80
   0   9   1  523.95   15.80
   0   9   1  511.35   13.50
   0   9   1  519.35   13.60
   0   9   1  497.65   11.90
  -1  -9  -1  207.88   10.40
  -1  -9  -1  196.18    8.20
  -1  -9  -1  204.78    9.80
  -1  -9  -1  181.58    6.50
   1   9   1  183.08    9.40
   1   9   1  175.78    9.40
   1   9   1  200.78    8.00
   1   9   1  179.48    7.10
   1   9   1  199.18    7.30
   1   9   1  196.88    8.20
  -2  -9  -1  754.02   19.70
  -2  -9  -1  742.83   22.90
  -2  -9  -1  769.62   21.50
   2   9   1  738.43   21.70
   2   9   1  728.03   19.30
   2   9   1  732.93   18.60
   2   9   1  732.23   19.60
   2   9   1  747.03   22.20
   2   9   1  752.82   21.80
  -3  -9  -1    9.90    4.90
  -3  -9  -1   11.60    4.20
   3   9   1   14.70    5.20
   3   9   1    6.90    3.10
   3   9   1    9.00    3.90
   3   9   1   10.50    4.60
  -4  -9  -1  194.88   13.10
  -4  -9  -1  198.88   10.50
   4   9   1  191.58    9.60
   4   9   1  196.88   11.60
   4   9   1  184.78   10.70
  -5  -9  -1   10.50    6.50
   5   9   1    2.00    4.90
   5   9   1    5.30    5.30
   5   9   1   10.70    6.50
   5   9   1    7.50    4.20
  -6  -9  -1   13.70    8.00
   6   9   1   18.80    8.10
   6   9   1   17.00    7.10
   6   9   1   14.10    5.80
  -7  -9  -1   15.80    8.60
   7   9   1   13.10    6.40
   7   9   1   12.00    8.30
   7   9   1   19.80    8.90
  -8  -9  -1   20.50    9.80
   8   9   1   26.40    8.10
   8   9   1   26.50   10.70
   8   9   1   14.10    9.40
  10 -10  -1   53.89   11.40
 -10  10   1   52.39   10.20
   9 -10  -1   -2.00   10.20
   9 -10  -1   -5.20    6.90
  -9  10   1   -0.10    6.30
   8 -10  -1  152.48   14.10
   8 -10  -1  154.88   12.40
   8 -10  -1  151.58   11.30
   8 -10  -1  144.39   10.30
  -8  10   1  144.09   12.80
  -8  10   1  129.69   12.40
   7 -10  -1  199.98   13.50
   7 -10  -1  205.28   12.00
   7 -10  -1  188.08   11.70
   7 -10  -1  179.98   10.10
  -7  10   1  186.58   11.30
  -7  10   1  195.58   12.30
   6 -10  -1   50.89    5.40
   6 -10  -1   41.20    7.70
   6 -10  -1   58.59    6.90
   6 -10  -1   58.09    7.60
  -6  10   1   44.20    7.20
  -6  10   1   50.59    6.60
  -6  10   1   49.90    7.00
   5 -10  -1  179.28    7.50
   5 -10  -1  183.38   11.20
   5 -10  -1  181.38    8.60
   5 -10  -1  185.58   10.80
  -5  10   1  185.38    9.50
  -5  10   1  189.58   11.00
  -5  10   1  187.38   10.40
   4 -10  -1  375.26   14.80
   4 -10  -1  309.27   14.50
   4 -10  -1  385.86   14.90
  -4  10   1  395.56   14.70
  -4  10   1  363.56   13.70
  -4  10   1  363.86   14.00
  -4  10   1  400.26   13.00
   3 -10  -1  438.86   15.30
   3 -10  -1  452.75   15.20
   3 -10  -1  458.65   16.30
   3 -10  -1  435.66   14.70
  -3  10   1  446.16   11.80
  -3  10   1  452.65   15.30
  -3  10   1  429.36   15.30
  -3  10   1  460.85   15.20
  -3  10   1  456.15   15.20
  -3  10   1  457.75   13.70
   2 -10  -1   26.40    4.10
   2 -10  -1   26.60    4.30
   2 -10  -1   22.80    3.80
   2 -10  -1   26.00    4.90
  -2  10   1   24.00    3.90
  -2  10   1   27.50    4.60
  -2  10   1   34.20    5.20
  -2  10   1   31.60    4.30
  -2  10   1   30.30    3.70
  -2  10   1   28.60    3.80
   1 -10  -1  343.07   11.60
   1 -10  -1  363.36   11.90
   1 -10  -1  378.46   14.20
   1 -10  -1  362.66   12.10
  -1  10   1  333.37   12.80
  -1  10   1  353.26   12.00
  -1  10   1  346.37   11.70
  -1  10   1  352.06   10.70
  -1  10   1  331.97   11.60
  -1  10   1  338.57   12.60
   0 -10  -1    4.00    3.60
   0 -10  -1    4.00    2.60
   0 -10  -1    3.10    2.20
   0 -10  -1    4.20    2.30
   0  10   1    1.60    3.20
   0  10   1    0.80    2.10
   0  10   1   -0.10    3.00
   0  10   1    4.40    2.10
   0  10   1    1.00    2.80
   0  10   1    3.50    2.40
  -1 -10  -1  129.19    8.50
  -1 -10  -1  120.79    9.20
  -1 -10  -1  119.19    6.80
  -1 -10  -1  118.49    5.60
   1  10   1  130.59    6.80
   1  10   1  134.49    8.80
   1  10   1  119.19    6.00
   1  10   1  140.99    9.00
  -2 -10  -1  431.76   15.60
  -2 -10  -1  436.46   17.10
   2  10   1  408.36   15.60
   2  10   1  445.56   13.10
   2  10   1  427.66   16.40
   2  10   1  394.76   13.50
  -3 -10  -1  111.69   10.90
  -3 -10  -1  100.69    8.70
   3  10   1  115.49    9.30
   3  10   1  104.09    7.10
   3  10   1  113.09   10.40
   3  10   1  110.09    8.10
  -4 -10  -1  149.19   10.00
  -4 -10  -1  174.68   12.70
   4  10   1  146.99   10.20
   4  10   1  155.98    9.10
   4  10   1  145.39   10.90
  -5 -10  -1    4.50    6.80
   5  10   1   14.10    7.10
   5  10   1   13.00    6.30
   5  10   1   20.20    5.30
   5  10   1   11.30    6.00
  -6 -10  -1   42.90   10.10
   6  10   1   35.80    8.50
   6  10   1   27.10    6.60
   6  10   1   63.49   11.10
  -7 -10  -1   -2.60    8.30
   7  10   1   14.60    9.30
   7  10   1   25.90    7.60
   7  10   1    2.60   13.80
  10 -11  -1   19.10    9.80
 -10  11   1   20.10    8.20
   9 -11  -1   15.10    8.40
  -9  11   1   16.00    7.10
   8 -11  -1   48.60    8.20
   8 -11  -1   38.70    9.20
  -8  11   1   46.30    7.80
  -8  11   1   55.99    9.00
   7 -11  -1   13.10    6.00
   7 -11  -1   28.00    7.90
  -7  11   1    8.10    5.10
  -7  11   1   11.80    5.70
  -7  11   1   14.40    6.50
   6 -11  -1  171.68   11.70
   6 -11  -1  156.28   12.00
  -6  11   1  163.78   11.20
  -6  11   1  159.68   10.80
  -6  11   1  174.98   10.50
   5 -11  -1  195.68   12.10
   5 -11  -1  189.38   11.70
  -5  11   1  224.08   11.80
  -5  11   1  201.38   10.30
   4 -11  -1   31.20    6.00
   4 -11  -1   43.60    6.70
  -4  11   1   44.10    6.50
  -4  11   1   39.10    4.90
  -4  11   1   50.79    6.50
   3 -11  -1 1074.39   29.70
   3 -11  -1 1055.29   28.30
  -3  11   1 1075.69   28.00
  -3  11   1 1080.49   26.20
  -3  11   1 1057.29   28.40
   2 -11  -1   90.79    8.70
   2 -11  -1   90.09    6.80
  -2  11   1   92.99    5.90
  -2  11   1   76.49    7.10
  -2  11   1   87.29    7.80
  -2  11   1   80.09    5.80
  -2  11   1   82.89    8.40
   1 -11  -1  221.78    9.40
   1 -11  -1  211.88   10.50
   1 -11  -1  202.88   11.40
  -1  11   1  225.08   10.90
  -1  11   1  207.78    9.10
  -1  11   1  225.78    9.50
  -1  11   1  211.28    8.40
  -1  11   1  236.78   11.00
   0 -11  -1  643.74   17.40
   0 -11  -1  681.43   21.30
   0  11   1  654.03   19.90
   0  11   1  654.83   18.30
   0  11   1  639.34   20.60
   0  11   1  662.63   19.60
   0  11   1  676.93   17.30
  -1 -11  -1   52.69    6.90
  -1 -11  -1   54.29    7.40
   1  11   1   47.30    6.40
   1  11   1   46.70    6.50
  -2 -11  -1   63.69    8.50
  -2 -11  -1   82.29    8.60
   2  11   1   61.59    5.60
   2  11   1   84.39    8.50
   2  11   1   84.39    8.90
  -3 -11  -1   43.20    6.90
  -3 -11  -1   42.80    8.00
   3  11   1   52.19    7.70
   3  11   1   40.10    5.30
   3  11   1   41.30    7.40
  -4 -11  -1   54.89    9.00
   4  11   1   45.20    6.30
   4  11   1   50.09    8.10
   4  11   1   40.30    8.80
  -5 -11  -1   28.60    8.90
   5  11   1   26.90    8.90
   5  11   1   34.60    6.30
   5  11   1   33.20    7.50
  -6 -11  -1  165.08   16.70
   6  11   1  180.08   12.90
   6  11   1  192.78   16.20
  -7 -11  -1    7.90    9.40
   7  11   1   10.90    9.50
   7  11   1    8.60    7.00
  10 -12  -1  107.19   15.00
 -10  12   1  104.79   12.80
 -10  12   1  117.19   14.10
   9 -12  -1   21.50    9.00
  -9  12   1    8.10    7.20
  -9  12   1   14.60    8.00
   8 -12  -1   40.20    8.20
   8 -12  -1   38.70   10.00
  -8  12   1   52.49    9.30
  -8  12   1   31.90    7.30
  -8  12   1   36.70    8.00
   7 -12  -1   67.29   10.30
   7 -12  -1   78.39   10.00
  -7  12   1   93.19    9.50
  -7  12   1   74.79    9.90
  -7  12   1   94.09   10.00
   6 -12  -1   -7.80    4.90
   6 -12  -1    7.30    6.20
  -6  12   1   -2.90    3.90
  -6  12   1    9.20    5.50
   5 -12  -1  174.98   12.00
   5 -12  -1  174.58   12.10
  -5  12   1  177.68   11.10
  -5  12   1  203.28   11.80
  -5  12   1  197.98   10.50
   4 -12  -1    8.70    5.10
   4 -12  -1   17.60    5.40
  -4  12   1   20.10    5.60
  -4  12   1   15.30    4.00
  -4  12   1    9.40    4.90
   3 -12  -1  178.98   10.50
   3 -12  -1  173.68   11.50
  -3  12   1  178.08    8.90
  -3  12   1  187.78   10.50
  -3  12   1  192.68   10.90
   2 -12  -1   69.39    8.50
   2 -12  -1   52.79    6.50
  -2  12   1   53.49    6.70
  -2  12   1   55.89    5.40
  -2  12   1   48.40    6.70
  -2  12   1   56.89    5.40
   1 -12  -1  221.08   12.50
   1 -12  -1  231.58   10.20
  -1  12   1  194.08   10.80
  -1  12   1  210.28   11.40
  -1  12   1  214.18    9.00
  -1  12   1  214.48   10.00
   0 -12  -1    6.30    3.50
   0 -12  -1    8.40    5.20
   0  12   1    8.80    3.10
   0  12   1    9.00    4.20
   0  12   1    6.40    4.40
   0  12   1   10.00    4.30
  -1 -12  -1  391.96   16.60
  -1 -12  -1  409.26   17.40
   1  12   1  399.96   13.00
   1  12   1  396.06   16.40
   1  12   1  412.66   16.20
  -2 -12  -1  118.19   10.40
  -2 -12  -1   95.49   10.30
   2  12   1   83.09    9.20
   2  12   1   94.69    9.60
   2  12   1  105.99    7.40
  -3 -12  -1   81.39    8.90
  -3 -12  -1   89.89   11.20
   3  12   1   66.99    8.90
   3  12   1   73.69    7.10
  -4 -12  -1   98.49   12.00
   4  12   1  116.29   12.80
   4  12   1  118.39    9.50
   4  12   1  113.59   11.30
  -5 -12  -1   11.50    7.90
   5  12   1    5.20    5.20
   5  12   1   15.90    8.30
   5  12   1    1.50    6.20
  -6 -12  -1   80.69   13.30
   6  12   1   92.99   10.10
   6  12   1   85.49   13.30
   9 -13  -1   35.10   10.10
  -9  13   1   24.40    8.40
  -9  13   1   16.90    8.10
   8 -13  -1  292.17   16.40
   8 -13  -1  271.37   17.90
  -8  13   1  280.67   16.10
  -8  13   1  293.47   16.20
  -8  13   1  277.17   17.40
   7 -13  -1   13.60    6.70
   7 -13  -1   15.10    7.60
  -7  13   1    8.80    5.70
  -7  13   1   -0.40    5.00
   6 -13  -1  323.67   17.00
   6 -13  -1  314.37   16.60
  -6  13   1  326.77   15.00
  -6  13   1  331.07   15.60
  -6  13   1  310.27   15.50
   5 -13  -1  175.98   12.20
   5 -13  -1  199.78   13.50
  -5  13   1  183.08   11.70
  -5  13   1  208.98   11.00
  -5  13   1  194.28   12.30
   4 -13  -1   21.40    6.40
   4 -13  -1   18.30    6.20
  -4  13   1   22.40    5.80
  -4  13   1   16.20    4.60
  -4  13   1   21.40    5.60
   3 -13  -1   92.79   10.10
   3 -13  -1   97.19    9.20
  -3  13   1  109.49    9.60
  -3  13   1  111.19    9.80
  -3  13   1  115.69    7.70
   2 -13  -1    1.20    5.10
   2 -13  -1    4.40    4.30
  -2  13   1   -2.00    3.90
  -2  13   1    1.50    4.40
  -2  13   1   -2.60    2.70
   1 -13  -1   56.59    6.60
   1 -13  -1   49.70    7.60
  -1  13   1   45.80    5.10
  -1  13   1   39.80    6.60
  -1  13   1   31.00    5.40
  -1  13   1   46.10    7.50
   0 -13  -1    1.30    4.60
   0  13   1    4.60    3.10
   0  13   1    1.40    4.30
   0  13   1    5.60    4.80
   0  13   1    4.80    4.70
  -1 -13  -1  196.58   13.40
  -1 -13  -1  203.98   13.00
   1  13   1  215.78   12.50
   1  13   1  180.38   12.40
   1  13   1  200.88    9.60
  -2 -13  -1   35.80    7.50
  -2 -13  -1   38.70    8.00
   2  13   1   33.50    5.30
   2  13   1   24.60    6.90
  -3 -13  -1   65.09   10.50
  -3 -13  -1   82.39    9.50
   3  13   1   73.59   10.10
   3  13   1   64.29    6.90
   3  13   1   55.29    9.50
  -4 -13  -1  211.68   16.70
   4  13   1  195.68   14.30
   4  13   1  177.78   15.70
   4  13   1  196.88   11.90
  -5 -13  -1   18.30    8.80
   5  13   1    3.50    6.90
   5  13   1    6.20    8.40
   5  13   1    0.10    5.20
  -6 -13  -1   81.19   14.00
   6  13   1   72.09   13.00
   6  13   1   98.59   10.90
   9 -14  -1   21.90    9.20
  -9  14   1   11.30    8.00
   8 -14  -1   -1.00    8.30
   8 -14  -1   19.40    8.30
  -8  14   1   32.40    7.70
  -8  14   1   20.30    8.00
  -8  14   1   13.10    7.30
   7 -14  -1   17.90    7.80
   7 -14  -1    4.80    7.80
  -7  14   1   22.70    6.10
  -7  14   1    7.30    6.40
  -7  14   1    9.60    6.50
   6 -14  -1   58.79    9.80
   6 -14  -1   60.99   10.20
  -6  14   1   48.60    7.00
  -6  14   1   40.00    8.00
  -6  14   1   55.29    8.90
   5 -14  -1   24.40    7.80
   5 -14  -1   15.80    7.10
  -5  14   1   23.00    6.50
  -5  14   1   25.00    6.90
  -5  14   1   15.40    5.40
   4 -14  -1  156.58   12.70
   4 -14  -1  174.88   12.40
  -4  14   1  156.98   11.70
  -4  14   1  153.38    9.80
  -4  14   1  180.68   11.80
   3 -14  -1   33.90    7.90
   3 -14  -1   26.80    6.60
  -3  14   1   47.90    7.40
  -3  14   1   50.79    7.50
  -3  14   1   33.40    5.30
   2 -14  -1   10.30    6.10
   2 -14  -1   10.70    5.20
  -2  14   1   15.50    4.20
  -2  14   1   15.10    5.60
  -2  14   1   19.50    5.80
  -1  14   1  262.47   12.20
  -1  14   1  267.67   13.70
  -1  14   1  260.67   10.90
  -1  14   1  258.47   14.30
   0 -14  -1   21.20    6.70
   0  14   1   26.40    6.20
   0  14   1   24.40    6.40
   0  14   1   25.80    4.60
  -1 -14  -1   42.70    8.40
  -1 -14  -1   50.19    8.50
   1  14   1   46.60    5.80
   1  14   1   49.10    8.60
  -2 -14  -1   -3.40    6.10
  -2 -14  -1    4.90    6.80
   2  14   1    7.50    5.90
   2  14   1   10.00    6.40
   2  14   1    6.40    4.30
  -3 -14  -1   10.70    6.60
  -3 -14  -1    7.90    7.60
   3  14   1    7.40    7.40
   3  14   1    4.00    6.30
   3  14   1    2.10    4.40
  -4 -14  -1   34.70    9.90
   4  14   1   22.20    8.70
   4  14   1   22.80    6.30
   4  14   1   24.10    8.10
  -5 -14  -1   30.70   10.60
   5  14   1   33.30    7.50
   5  14   1   33.00   10.30
   5  14   1   34.80   10.00
   9 -15  -1   18.60    9.60
  -9  15   1   -5.70    7.40
  -9  15   1   10.60    8.10
   8 -15  -1   60.39   11.40
   8 -15  -1   66.59   12.10
  -8  15   1   63.89   10.20
  -8  15   1   61.79   10.00
  -8  15   1   47.60    9.90
   7 -15  -1   -6.50    6.50
   7 -15  -1   -1.90    7.90
  -7  15   1   -1.80    6.60
  -7  15   1   -9.80    5.80
  -7  15   1  -12.70    5.00
   6 -15  -1   -6.10    6.60
   6 -15  -1    4.10    7.60
  -6  15   1    8.90    6.60
  -6  15   1    0.60    5.20
  -6  15   1    6.10    6.20
   5 -15  -1    1.90    6.20
   5 -15  -1    0.10    6.60
  -5  15   1   -4.10    5.10
  -5  15   1    2.10    4.70
  -5  15   1   -0.90    5.80
   4 -15  -1    0.70    5.90
   4 -15  -1    7.30    6.80
  -4  15   1   -2.90    5.70
  -4  15   1    2.60    4.00
  -4  15   1   -1.40    5.00
   3 -15  -1    8.10    5.80
   3 -15  -1    3.40    6.50
  -3  15   1    4.40    4.10
  -3  15   1    0.20    4.80
  -3  15   1    4.40    5.50
   2 -15  -1   35.00    8.10
   2 -15  -1   24.50    6.50
  -2  15   1   26.00    7.00
  -2  15   1   26.90    5.20
   1 -15  -1   14.40    6.80
  -1  15   1    6.90    3.80
  -1  15   1   12.20    5.60
  -1  15   1   11.40    6.20
   0 -15  -1    4.10    6.60
   0  15   1    9.20    6.00
   0  15   1   -6.20    4.80
  -1 -15  -1  167.18   15.50
  -1 -15  -1  170.48   14.10
   1  15   1  180.08   13.30
   1  15   1  168.28   13.70
   1  15   1  163.58    9.80
  -2 -15  -1    4.30    7.50
  -2 -15  -1   14.90    8.00
   2  15   1    5.20    6.60
   2  15   1    5.70    6.60
   2  15   1   18.40    5.10
  -3 -15  -1  105.89   14.20
   3  15   1  117.79   13.00
   3  15   1  105.19    9.30
   3  15   1  102.79   12.30
  -4 -15  -1   17.30    9.40
   4  15   1   11.30    8.70
   4  15   1   17.50    7.90
   4  15   1   32.00    6.70
   8 -16  -1   16.20    9.20
   8 -16  -1    3.80    8.80
  -8  16   1    1.10    6.70
  -8  16   1    2.70    7.20
  -8  16   1   12.80    8.40
   7 -16  -1  132.09   15.30
   7 -16  -1  125.49   14.50
  -7  16   1  172.28   13.30
  -7  16   1  162.78   14.50
  -7  16   1  154.98   14.00
   6 -16  -1   40.90   10.60
   6 -16  -1   45.60   10.20
  -6  16   1   61.19    8.40
  -6  16   1   54.59    9.90
  -6  16   1   60.19    9.30
   5 -16  -1   -2.00    6.40
   5 -16  -1   -2.10    7.50
  -5  16   1    4.30    6.20
  -5  16   1    4.80    4.90
  -5  16   1   -1.20    6.40
   4 -16  -1   92.09   10.50
   4 -16  -1   94.19   12.10
  -4  16   1   94.49   10.90
  -4  16   1  108.59   11.40
  -4  16   1  109.89    9.60
   3 -16  -1   26.30    7.90
   3 -16  -1   24.70    7.00
  -3  16   1    8.40    6.10
  -3  16   1   19.00    6.60
  -3  16   1   10.10    4.90
   2 -16  -1   22.30    8.30
  -2  16   1   27.60    5.40
  -2  16   1   38.10    8.50
  -2  16   1   36.10    8.10
   1 -16  -1   73.19   10.40
  -1  16   1   71.39   10.10
  -1  16   1   91.59    8.20
  -1  16   1   84.89   10.50
   0 -16  -1  138.69   13.80
   0 -16  -1  149.19   14.40
   0  16   1  167.68   13.60
  -1 -16  -1  138.29   13.90
  -1 -16  -1  114.89   13.70
   1  16   1  101.09   11.50
   1  16   1   81.89   10.50
   1  16   1  137.79    9.80
  -2 -16  -1   54.89   11.30
  -2 -16  -1   47.20   10.80
   2  16   1   63.29   10.10
   2  16   1   62.19    7.60
   2  16   1   45.50    9.70
  -3 -16  -1   56.99   12.30
   3  16   1   63.59   10.70
   3  16   1   71.99    8.30
   3  16   1   70.89   11.50
   7 -17  -1   21.30    9.70
   7 -17  -1   27.90    9.80
  -7  17   1   39.00    9.30
  -7  17   1   14.80    8.30
  -7  17   1   35.40    8.30
   6 -17  -1   11.50    8.30
   6 -17  -1   21.70    9.30
  -6  17   1    9.50    7.40
  -6  17   1   25.50    7.00
  -6  17   1   19.30    8.10
   5 -17  -1   51.59   10.80
   5 -17  -1   59.59   10.90
  -5  17   1   63.79    9.10
  -5  17   1   82.89   11.20
  -5  17   1   66.29   10.10
   4 -17  -1  129.69   12.60
   4 -17  -1  149.59   14.80
  -4  17   1  154.98   11.20
  -4  17   1  125.89   12.40
  -4  17   1  176.08   14.70
   3 -17  -1   -4.50    7.20
  -3  17   1    3.40    6.40
  -3  17   1    7.80    5.20
   2 -17  -1  196.78   15.90
  -2  17   1  130.29   13.00
  -2  17   1  160.48   10.60
  -2  17   1  154.68   14.40
   1 -17  -1   67.19   11.10
  -1  17   1   90.99   11.00
  -1  17   1   93.59    8.80
  -1  17   1   84.59   11.40
   0 -17  -1   74.69   11.30
   0 -17  -1   63.49   11.10
   0  17   1   67.09    7.90
   0  17   1   85.99   11.90
  -1 -17  -1    6.60    8.10
  -1 -17  -1   12.90    9.20
   1  17   1    8.30    7.80
   1  17   1   11.00    5.60
  -2 -17  -1    8.00    9.30
  -2 -17  -1   16.30    8.90
   2  17   1    9.50    8.20
   2  17   1    6.50    7.90
   2  17   1   14.10    6.00
   6 -18  -1    4.80    9.20
   6 -18  -1   14.00    9.60
  -6  18   1    5.50    6.90
  -6  18   1   30.20    8.50
  -6  18   1   15.80    8.20
   5 -18  -1    1.40    8.40
   5 -18  -1   -4.70    8.60
  -5  18   1    8.50    7.70
  -5  18   1    2.80    5.40
  -5  18   1   12.50    7.60
   4 -18  -1   47.10   11.60
   4 -18  -1   45.50   10.20
  -4  18   1   71.59   10.90
  -4  18   1   66.29   10.40
  -4  18   1   63.99    8.60
   3 -18  -1   14.10    8.90
  -3  18   1    6.90    7.70
  -3  18   1    1.90    6.60
  -3  18   1    5.50    5.00
   2 -18  -1  202.48   17.00
  -2  18   1  170.38   15.20
  -2  18   1  156.78   15.00
  -2  18   1  187.58   12.10
   1 -18  -1   -0.20    8.70
  -1  18   1   -4.40    7.30
   0 -18  -1  124.59   15.40
   0 -18  -1  103.19   13.80
   0  18   1  142.69   11.10
   0  18   1  127.69   13.80
  -1 -18  -1    1.20    8.40
  -1 -18  -1    7.00    9.40
   1  18   1    4.50    5.70
   1  18   1    2.60    7.90
   4 -19  -1   86.09   12.50
  -4  19   1   92.59    9.90
  -4  19   1   98.09   12.80
  -4  19   1   79.29   12.10
   3 -19  -1   18.30    9.50
  -3  19   1   -3.30    8.20
  -3  19   1    6.70    5.80
  -3  19   1   20.20    8.60
   2 -19  -1   31.50   11.50
  -2  19   1   30.80    9.40
  -2  19   1   45.90    7.70
  -2  19   1   51.09   10.20
   1 -19  -1   37.90   11.60
   1 -19  -1   44.40   11.10
  -1  19   1   39.70   10.40
  -1  19   1   41.00    7.40
   0  19  -2   44.90   10.00
   0  19  -2   19.60    5.90
   0 -19   2   32.60   10.40
   0 -19   2   28.50    9.90
  -1  19  -2   19.50    8.60
  -1  19  -2   18.60    7.80
  -1  19  -2   14.60    5.00
   1 -19   2   23.90   10.00
  -2  19  -2    8.80    7.50
  -2  19  -2   14.70    5.00
  -2  19  -2    8.50    7.80
   2 -19   2   22.00    9.80
  -3  19  -2   35.40    6.60
  -3  19  -2   34.20    9.20
  -3  19  -2   44.20    9.50
   3 -19   2   27.30   10.70
  -4  19  -2   36.50    7.30
  -4  19  -2   27.50    9.50
  -4  19  -2   18.70    8.20
   4 -19   2   20.90   10.40
   4 -19   2   11.30    9.00
  -5  19  -2   54.69   11.00
  -5  19  -2   50.49   10.30
   5 -19   2   39.10   10.80
   5 -19   2   52.29   11.60
   1  18  -2  138.69   14.20
   1  18  -2  164.48   10.30
  -1 -18   2  172.48   17.00
  -1 -18   2  168.78   16.10
   0  18  -2    9.70    7.70
   0 -18   2    3.80    7.90
   0 -18   2   16.00    8.40
  -1  18  -2  168.78   15.10
  -1  18  -2  194.48   15.20
  -1  18  -2  191.88   10.60
   1 -18   2  220.08   16.90
  -2  18  -2   34.20    6.00
  -2  18  -2   14.50    7.40
  -2  18  -2   34.80    8.70
   2 -18   2   25.40    9.80
  -3  18  -2   65.89   10.30
  -3  18  -2   48.20    7.10
  -3  18  -2   64.79   10.00
   3 -18   2   43.50    9.20
   3 -18   2   66.99   12.00
  -4  18  -2  113.99   12.90
  -4  18  -2  103.79    9.70
  -4  18  -2   81.49   11.30
   4 -18   2   86.29   12.40
   4 -18   2   97.99   13.70
  -5  18  -2    8.50    7.70
  -5  18  -2    7.70    6.70
  -5  18  -2    4.80    5.10
   5 -18   2   11.40    9.00
   5 -18   2    6.50    8.20
  -6  18  -2   40.50    8.30
  -6  18  -2   23.60    9.10
   6 -18   2   34.60   11.20
   6 -18   2   46.00   11.20
   3  17  -2   30.80    9.90
   3  17  -2   28.40    6.10
   3  17  -2   48.40   10.00
  -3 -17   2   49.30   11.50
   2  17  -2   32.00    5.60
   2  17  -2   25.80    8.60
   2  17  -2   22.10    9.00
  -2 -17   2   43.30   10.10
   1  17  -2   13.40    7.50
   1  17  -2   13.00    4.50
  -1 -17   2    5.70    7.40
  -1 -17   2   23.60    8.80
   0  17  -2   21.30    4.70
   0  17  -2   26.20    8.00
   0  17  -2   18.10    7.10
   0 -17   2   20.40    8.50
  -1  17  -2   90.29   10.70
  -1  17  -2   95.29   11.30
  -1  17  -2  109.99    8.10
   1 -17   2   98.59   12.90
  -2  17  -2   32.90    8.00
  -2  17  -2   23.80    7.30
  -2  17  -2   27.60    5.00
   2 -17   2   26.30    9.20
  -3  17  -2  171.18   10.40
  -3  17  -2  194.58   14.20
  -3  17  -2  225.78   14.60
   3 -17   2  194.88   13.80
   3 -17   2  182.68   15.70
  -4  17  -2  116.79   12.60
  -4  17  -2  126.89   10.20
   4 -17   2  119.59   14.00
   4 -17   2  118.49   12.60
  -5  17  -2   25.90    6.10
  -5  17  -2   15.90    7.60
  -5  17  -2   14.20    6.80
   5 -17   2   13.20    8.40
   5 -17   2   15.60    9.30
  -6  17  -2   74.29    9.50
  -6  17  -2  104.69   12.40
  -6  17  -2   65.79    9.50
   6 -17   2   86.39   12.70
   6 -17   2   49.70   11.60
  -7  17  -2   11.40    7.70
  -7  17  -2   28.10    9.00
   7 -17   2   18.00    9.40
   7 -17   2    2.80    9.00
   4  16  -2  123.99   14.60
   4  16  -2  142.59   10.80
   4  16  -2  143.39   14.60
  -4 -16   2  160.88   16.90
   3  16  -2   30.30    8.60
   3  16  -2   22.30    8.70
   3  16  -2   30.90    5.80
  -3 -16   2   -0.80    8.10
   2  16  -2   30.10    8.30
   2  16  -2   39.90    8.60
   2  16  -2   31.40    5.30
  -2 -16   2   50.69   10.50
  -2 -16   2   31.80    8.40
   1  16  -2  209.58    9.90
   1  16  -2  181.68   13.00
   1  16  -2  190.88   14.00
  -1 -16   2  209.08   15.90
  -1 -16   2  237.78   15.40
   0  16  -2    5.20    5.80
   0  16  -2    9.30    3.60
   0  16  -2   12.00    6.10
   0 -16   2    3.40    6.30
  -1  16  -2   32.40    5.00
  -1  16  -2   21.70    6.50
  -1  16  -2   29.50    7.60
   1 -16   2   27.60    8.30
  -2  16  -2   11.60    3.90
  -2  16  -2   12.10    6.20
  -2  16  -2   16.50    6.60
   2 -16   2   18.30    6.90
   2 -16   2   28.50    8.00
  -3  16  -2   29.20    7.70
  -3  16  -2   22.70    5.00
  -3  16  -2   21.90    6.70
   3 -16   2   20.50    6.90
   3 -16   2   20.20    8.20
  -4  16  -2    9.60    6.20
  -4  16  -2    3.70    4.20
  -4  16  -2   11.40    5.70
   4 -16   2    2.30    6.80
   4 -16   2    9.90    6.60
  -5  16  -2   64.69    8.70
  -5  16  -2   72.49    8.20
  -5  16  -2   63.49    9.50
   5 -16   2   88.99   11.80
   5 -16   2   94.69   12.30
  -6  16  -2   12.40    7.40
  -6  16  -2   32.20    7.60
  -6  16  -2   21.50    6.70
   6 -16   2   12.30    8.60
   6 -16   2   16.60    9.10
  -7  16  -2   23.00    7.30
  -7  16  -2   11.90    7.70
   7 -16   2   27.60    9.30
   7 -16   2   34.30   10.50
  -8  16  -2  120.89   12.50
  -8  16  -2  106.79   12.80
   8 -16   2  113.89   14.50
   8 -16   2  131.99   15.10
   5  15  -2   11.40    5.60
   5  15  -2   16.60    9.70
  -5 -15   2   14.70    9.30
   4  15  -2    8.80    8.10
   4  15  -2   21.80    8.10
   4  15  -2   14.20    5.20
  -4 -15   2   16.10    8.80
   3  15  -2   29.10    8.40
   3  15  -2   37.40    8.70
   3  15  -2   36.50    5.50
  -3 -15   2   37.30    9.90
   2  15  -2   50.79    8.70
   2  15  -2   43.90    5.40
   2  15  -2   54.59    9.10
  -2 -15   2   48.10    9.50
  -2 -15   2   57.19    9.20
   1  15  -2    7.70    5.40
   1  15  -2    9.20    6.10
   1  15  -2    5.10    3.60
  -1 -15   2    7.80    6.20
  -1 -15   2    5.00    6.00
   0  15  -2   36.00    7.80
   0  15  -2   45.10    7.50
   0  15  -2   48.70    5.10
   0 -15   2   37.90    8.40
  -1  15  -2  149.19   11.20
  -1  15  -2  155.68   11.90
  -1  15  -2  141.39    7.60
   1 -15   2  128.19   12.20
   1 -15   2  142.49   10.20
  -2  15  -2    8.70    5.60
  -2  15  -2   27.50    6.70
  -2  15  -2   18.60    4.10
   2 -15   2   14.50    5.90
   2 -15   2    5.00    6.30
  -3  15  -2  217.28   13.50
  -3  15  -2  208.68   10.10
  -3  15  -2  207.48   12.20
   3 -15   2  196.38   12.70
   3 -15   2  193.28   14.20
  -4  15  -2   12.50    6.20
  -4  15  -2   13.80    5.80
  -4  15  -2   19.30    5.00
   4 -15   2    3.10    6.50
   4 -15   2   22.30    7.00
  -5  15  -2   16.40    5.90
  -5  15  -2    8.40    6.10
  -5  15  -2    1.70    4.10
   5 -15   2    3.90    6.90
   5 -15   2    7.10    6.20
  -6  15  -2   95.79   11.40
  -6  15  -2   86.09    9.50
  -6  15  -2  104.29    9.80
   6 -15   2   88.69   12.00
   6 -15   2   83.99   11.50
  -7  15  -2  102.99   10.50
  -7  15  -2   91.69   11.40
  -7  15  -2   63.79    9.50
   7 -15   2   90.09   12.30
   7 -15   2   79.09   11.70
  -8  15  -2   14.00    7.00
   8 -15   2   13.40    8.70
   8 -15   2   30.20    9.50
   5  14  -2   -4.90    7.80
   5  14  -2    9.60    5.20
  -5 -14   2    0.00    8.30
   4  14  -2   19.40    7.20
   4  14  -2   25.80    8.20
   4  14  -2   11.50    4.40
  -4 -14   2   14.20    8.30
   3  14  -2   16.00    7.40
   3  14  -2   24.90    4.70
   3  14  -2   22.30    7.10
  -3 -14   2   17.90    7.60
   2  14  -2    8.40    5.70
   2  14  -2    7.00    5.80
   2  14  -2    6.40    3.30
  -2 -14   2   14.20    5.90
  -2 -14   2    7.30    6.30
   1  14  -2   22.60    6.10
   1  14  -2   19.10    5.70
  -1 -14   2   25.70    7.20
  -1 -14   2   21.70    6.30
   0  14  -2   14.50    3.20
   0  14  -2    8.00    5.20
   0  14  -2   13.70    5.10
   0  14  -2    8.90    4.50
   0 -14   2   10.80    6.00
  -1  14  -2  129.49   10.50
  -1  14  -2  120.49   10.40
  -1  14  -2  116.49    6.60
   1 -14   2  125.79   11.10
   1 -14   2  119.09    9.10
  -2  14  -2  114.49   10.30
  -2  14  -2  104.89    6.60
  -2  14  -2  109.29   10.10
   2 -14   2   92.69   10.20
   2 -14   2  109.19    9.80
  -3  14  -2  233.98   13.00
  -3  14  -2  232.28   12.30
  -3  14  -2  229.28   10.10
   3 -14   2  220.18   14.10
   3 -14   2  239.98   13.30
  -4  14  -2   -0.40    4.00
  -4  14  -2   -6.80    4.30
  -4  14  -2   -1.10    3.10
   4 -14   2   -4.50    5.40
   4 -14   2   -2.30    5.30
  -5  14  -2  181.58   11.60
  -5  14  -2  173.48   12.70
  -5  14  -2  183.18   10.50
   5 -14   2  159.48   13.30
   5 -14   2  195.38   13.80
  -6  14  -2   96.49   11.10
  -6  14  -2   91.69    9.60
  -6  14  -2  105.19    9.70
   6 -14   2   88.39   10.90
   6 -14   2   94.29   11.40
  -7  14  -2   39.90    7.60
  -7  14  -2   50.39    9.20
  -7  14  -2   37.90    7.70
   7 -14   2   24.90    8.40
   7 -14   2   56.39    9.60
  -8  14  -2   43.60    9.60
  -8  14  -2   35.90    8.20
   8 -14   2   27.30    9.10
   8 -14   2   33.80    9.80
  -9  14  -2   13.40    8.10
   9 -14   2    8.40    9.30
   6  13  -2    8.60    9.30
   6  13  -2    4.10    5.60
  -6 -13   2    1.50    8.90
   5  13  -2  148.69   10.30
   5  13  -2  164.18   15.20
  -5 -13   2  128.99   14.70
   4  13  -2   87.59   10.70
   4  13  -2   99.09   12.30
   4  13  -2  102.39    8.00
  -4 -13   2  103.69   12.30
   3  13  -2   -5.70    4.90
   3  13  -2   -0.40    3.20
   3  13  -2    8.70    6.20
  -3 -13   2    0.70    5.80
  -3 -13   2   -1.50    4.80
   2  13  -2  210.88   12.70
   2  13  -2  211.68   12.80
   2  13  -2  196.58    8.40
  -2 -13   2  221.98   14.40
  -2 -13   2  228.28   12.50
   1  13  -2  180.38   11.60
   1  13  -2  177.78    7.30
   1  13  -2  157.88   10.50
   1  13  -2  169.68   10.80
  -1 -13   2  190.78   12.30
   0  13  -2  136.49   10.20
   0  13  -2  133.39    9.50
   0  13  -2  128.39    6.20
   0  13  -2   97.99    8.20
   0 -13   2  124.79    8.00
   0 -13   2   91.69    9.30
  -1  13  -2   69.09    5.10
  -1  13  -2   71.09    6.30
  -1  13  -2   78.79    8.10
  -1  13  -2   88.99    8.70
   1 -13   2   74.79    7.50
   1 -13   2   60.29    8.00
  -2  13  -2   12.80    4.80
  -2  13  -2   13.10    3.20
  -2  13  -2   17.90    4.80
   2 -13   2   12.10    5.20
   2 -13   2   18.80    6.20
  -3  13  -2   42.10    4.90
  -3  13  -2   48.00    6.90
  -3  13  -2   60.59    7.10
   3 -13   2   35.30    6.90
   3 -13   2   48.90    7.20
  -4  13  -2   22.10    5.40
  -4  13  -2   22.40    5.90
  -4  13  -2   29.30    4.70
   4 -13   2   18.10    5.90
   4 -13   2   23.80    6.50
  -5  13  -2  241.38   11.50
  -5  13  -2  242.88   13.30
  -5  13  -2  231.18   12.20
   5 -13   2  232.08   14.10
   5 -13   2  227.48   13.90
  -6  13  -2    3.90    4.70
  -6  13  -2   13.20    4.90
  -6  13  -2   18.90    6.60
   6 -13   2   11.20    5.80
   6 -13   2   17.00    6.60
  -7  13  -2  228.48   15.00
  -7  13  -2  225.88   13.00
  -7  13  -2  184.98   12.50
   7 -13   2  229.48   16.10
   7 -13   2  215.98   14.80
  -8  13  -2   51.49    8.50
  -8  13  -2   66.39   11.10
  -8  13  -2   57.19    8.70
   8 -13   2   56.69    9.70
   8 -13   2   65.09   11.70
  -9  13  -2   -0.90    7.60
   9 -13   2   -2.50    7.80
   7  12  -2   16.40    9.40
   7  12  -2    8.40    7.00
  -7 -12   2   12.10   10.90
   6  12  -2    6.50    5.40
   6  12  -2   17.80    8.40
  -6 -12   2    5.40    8.70
   5  12  -2    5.30    7.00
   5  12  -2    7.90    4.70
  -5 -12   2   -0.70    7.00
   4  12  -2    9.20    3.90
   4  12  -2   -1.90    5.90
   4  12  -2    5.90    5.50
  -4 -12   2    4.20    6.20
   3  12  -2   15.70    6.30
   3  12  -2   25.00    6.40
   3  12  -2   26.30    4.10
  -3 -12   2   45.60    6.60
  -3 -12   2   35.70    7.60
   2  12  -2   87.79    9.00
   2  12  -2   92.09    5.60
   2  12  -2  124.59    9.80
  -2 -12   2  106.69   10.40
  -2 -12   2  105.29    9.10
   1  12  -2   68.29    7.50
   1  12  -2   81.09    8.20
   1  12  -2   81.89    8.10
   1  12  -2   83.89    4.90
  -1 -12   2   77.39    6.40
  -1 -12   2   79.19    8.10
   0  12  -2  535.35   18.00
   0  12  -2  508.45   13.40
   0  12  -2  536.45   18.10
   0  12  -2  523.55   16.50
   0 -12   2  519.65   18.50
   0 -12   2  521.35   16.30
  -1  12  -2  121.59    8.50
  -1  12  -2  112.99    5.70
  -1  12  -2  114.49    6.90
  -1  12  -2  129.79    9.10
  -1  12  -2  106.59    5.50
   1 -12   2  121.49    9.60
   1 -12   2  122.39    8.00
   1 -12   2  112.89    5.80
  -2  12  -2  346.97   10.90
  -2  12  -2  344.57   13.50
  -2  12  -2  361.46   14.20
   2 -12   2  356.46   14.10
   2 -12   2  343.97   14.90
  -3  12  -2  184.18   10.00
  -3  12  -2  191.48    8.40
  -3  12  -2  197.98   10.70
   3 -12   2  186.28   11.40
   3 -12   2  195.08   11.00
  -4  12  -2   11.00    4.40
  -4  12  -2    4.30    4.00
  -4  12  -2    8.10    3.30
   4 -12   2   10.00    5.40
  -5  12  -2    6.70    4.00
  -5  12  -2    9.00    5.30
  -5  12  -2   16.90    4.80
   5 -12   2    7.70    5.60
  -6  12  -2   20.50    5.10
  -6  12  -2   21.20    5.50
  -6  12  -2   20.00    6.50
   6 -12   2   25.30    7.10
  -7  12  -2    3.00    4.90
  -7  12  -2    9.20    6.30
  -7  12  -2    3.90    4.50
   7 -12   2    1.10    6.40
   7 -12   2   15.80    6.20
  -8  12  -2   44.10    7.80
  -8  12  -2   57.89   10.10
  -8  12  -2   45.90    7.90
   8 -12   2   30.80    8.40
   8 -12   2   45.80    8.60
  -9  12  -2    3.00    7.10
   9 -12   2   -2.70    7.50
 -10  12  -2   72.09   12.30
  10 -12   2   58.29   12.40
   7  11  -2  106.39   10.70
   7  11  -2   62.09   12.30
   7  11  -2   81.09   12.70
  -7 -11   2   84.39   13.80
   6  11  -2    6.20    4.90
   6  11  -2   11.30    7.80
   6  11  -2   -0.10    7.50
  -6 -11   2   -1.90    7.50
   5  11  -2   76.29   10.70
   5  11  -2   73.89    7.20
   5  11  -2   66.39    9.90
  -5 -11   2   77.59   10.90
   4  11  -2  143.29   11.90
   4  11  -2  117.49   10.40
   4  11  -2  150.38    8.10
   4  11  -2  151.38   11.40
  -4 -11   2  134.39   12.70
   3  11  -2    1.10    4.50
   3  11  -2    0.40    2.60
   3  11  -2   -2.00    4.10
   3  11  -2    2.90    4.50
  -3 -11   2    3.50    4.80
  -3 -11   2    3.20    3.90
   2  11  -2  311.87   12.50
   2  11  -2  309.07   13.70
   2  11  -2  325.67    9.70
   2  11  -2  315.17   13.80
  -2 -11   2  319.97   14.80
  -2 -11   2  344.27   13.60
   1  11  -2    2.20    1.80
   1  11  -2    4.00    3.30
   1  11  -2    1.50    1.70
   1  11  -2    0.80    3.40
   1  11  -2    1.10    3.80
   1  11  -2    0.00    3.40
  -1 -11   2    6.30    3.00
  -1 -11   2    8.30    4.10
   0  11  -2   18.20    2.50
   0  11  -2   21.90    4.60
   0  11  -2   29.50    5.00
   0  11  -2   25.40    4.40
   0  11  -2   22.60    2.70
   0 -11   2   16.20    3.80
   0 -11   2   20.20    4.80
   0 -11   2   17.20    2.90
  -1  11  -2    4.90    2.10
  -1  11  -2    8.10    2.20
  -1  11  -2    8.90    3.70
  -1  11  -2    5.20    2.90
  -1  11  -2    6.70    2.10
  -1  11  -2    5.80    2.00
  -1  11  -2    5.40    3.60
   1 -11   2    3.90    2.10
   1 -11   2    7.10    2.30
   1 -11   2   -0.20    3.90
   1 -11   2    8.70    3.50
   1 -11   2    4.40    2.20
  -2  11  -2    7.10    2.40
  -2  11  -2    4.10    3.30
  -2  11  -2    5.40    2.10
  -2  11  -2    2.70    3.20
  -2  11  -2    3.90    2.30
   2 -11   2    2.20    3.50
   2 -11   2    4.60    2.40
   2 -11   2    7.40    4.00
   2 -11   2    4.10    2.00
  -3  11  -2    1.30    2.30
  -3  11  -2    2.30    3.50
  -3  11  -2    2.10    3.30
   3 -11   2    2.60    4.00
   3 -11   2   -0.20    2.00
  -4  11  -2   20.80    4.70
  -4  11  -2   17.20    3.70
  -4  11  -2   14.20    4.80
   4 -11   2   18.20    5.50
   4 -11   2   22.90    3.60
  -5  11  -2   38.80    5.90
  -5  11  -2   33.60    5.00
  -5  11  -2   33.20    6.30
   5 -11   2   32.80    4.50
   5 -11   2   31.10    6.70
  -6  11  -2   24.10    6.20
  -6  11  -2   16.00    4.70
  -6  11  -2   22.30    5.50
   6 -11   2   21.10    4.70
   6 -11   2   16.00    5.90
  -7  11  -2    1.70    4.20
  -7  11  -2   11.20    6.20
  -7  11  -2   -5.00    3.80
   7 -11   2    6.40    4.50
   7 -11   2    2.90    6.30
  -8  11  -2   60.49    9.70
  -8  11  -2   45.60    7.40
  -8  11  -2   57.59    8.40
   8 -11   2   54.19    8.20
   8 -11   2   42.30    7.40
   8 -11   2   24.70    8.20
  -9  11  -2    4.60    6.70
   9 -11   2    3.70    6.10
   9 -11   2   -0.20    7.60
   9 -11   2    2.10    7.90
 -10  11  -2   -2.40    7.20
  10 -11   2   -4.50    7.60
   8  10  -2   -5.10    8.40
   8  10  -2    2.90    6.20
  -8 -10   2   -0.90    9.60
   7  10  -2    7.70    8.40
   7  10  -2   -0.70    5.40
  -7 -10   2    6.20    7.80
   6  10  -2   12.90    7.70
   6  10  -2   22.80    5.70
  -6 -10   2   20.50    8.10
   5  10  -2  135.49   12.90
   5  10  -2  133.29    8.60
  -5 -10   2  155.48   13.80
   4  10  -2   11.40    5.50
   4  10  -2    7.90    5.50
   4  10  -2   12.00    5.60
   4  10  -2    7.40    3.30
  -4 -10   2   19.40    6.40
   3  10  -2   23.90    5.30
   3  10  -2   25.10    5.80
   3  10  -2   18.90    2.90
   3  10  -2   13.40    4.70
   3  10  -2   23.20    3.40
  -3 -10   2   24.40    4.60
  -3 -10   2   24.80    3.20
  -3 -10   2   25.60    6.00
   2  10  -2  198.58   10.50
   2  10  -2  203.08    6.90
   2  10  -2  221.68   10.20
   2  10  -2  213.88   10.70
   2  10  -2  190.38    6.70
  -2 -10   2  198.68    7.80
  -2 -10   2  204.18   11.20
  -2 -10   2  205.28   10.20
   1  10  -2   14.20    2.00
   1  10  -2    8.40    3.50
   1  10  -2   15.10    2.00
   1  10  -2   13.60    4.10
   1  10  -2   14.50    4.10
   1  10  -2   19.30    3.90
  -1 -10   2    5.80    3.50
  -1 -10   2   17.80    3.30
   0  10  -2   10.70    1.80
   0  10  -2   11.40    3.20
   0  10  -2    3.00    3.30
   0  10  -2    6.10    1.70
   0  10  -2    0.10    3.00
   0  10  -2    9.10    2.80
   0 -10   2    4.90    3.30
   0 -10   2    9.40    3.10
  -1  10  -2   33.10    2.90
  -1  10  -2   32.50    3.10
  -1  10  -2   39.30    3.50
  -1  10  -2   28.70    2.80
  -1  10  -2   26.60    4.60
  -1  10  -2   32.00    3.70
   1 -10   2   33.30    3.20
   1 -10   2   30.50    4.60
   1 -10   2   33.90    3.40
   1 -10   2   31.90    3.10
   1 -10   2   31.10    5.10
  -2  10  -2  190.58    7.80
  -2  10  -2  195.58    9.30
  -2  10  -2  176.68    6.70
  -2  10  -2  191.48    7.10
  -2  10  -2  200.78    7.90
  -2  10  -2  198.68    6.40
  -2  10  -2  194.48    8.80
   2 -10   2  198.68    8.00
   2 -10   2  191.08    7.60
   2 -10   2  176.18    9.00
   2 -10   2  198.08    6.80
  -3  10  -2  256.07   10.20
  -3  10  -2  234.48    8.70
  -3  10  -2  221.68    9.50
  -3  10  -2  233.18    9.60
   3 -10   2  229.28   10.70
   3 -10   2  252.57   10.00
   3 -10   2  221.88    9.20
   3 -10   2  235.68    8.10
  -4  10  -2  111.69    7.50
  -4  10  -2  124.49    9.00
  -4  10  -2  123.89    6.90
   4 -10   2  127.89    6.60
   4 -10   2  123.69    9.10
  -5  10  -2    7.50    3.40
  -5  10  -2    5.90    4.40
  -5  10  -2    7.00    3.90
   5 -10   2    7.90    4.30
   5 -10   2    8.00    3.40
  -6  10  -2   45.70    7.50
  -6  10  -2   53.89    6.50
  -6  10  -2   56.19    6.70
   6 -10   2   42.50    5.70
   6 -10   2   48.00    7.80
  -7  10  -2  163.58   10.60
  -7  10  -2  158.08   11.90
   7 -10   2  142.29   12.90
   7 -10   2  151.48   10.10
  -8  10  -2    2.50    4.70
  -8  10  -2    1.00    6.20
   8 -10   2    8.00    5.40
   8 -10   2   -2.60    6.50
  -9  10  -2  135.89   14.10
   9 -10   2  165.78   12.30
   9 -10   2  145.79   14.40
   9 -10   2  116.09   13.00
 -10  10  -2   60.39   11.50
  10 -10   2   36.90   10.50
  10 -10   2   46.20    9.60
  10 -10   2   25.40   10.90
   8   9  -2   -0.80    8.70
   8   9  -2   -3.80    8.60
   8   9  -2    6.30    6.00
  -8  -9   2    8.90    8.80
   7   9  -2   53.09   10.80
   7   9  -2   75.59   11.40
   7   9  -2   58.19    8.20
  -7  -9   2   56.79   10.40
   6   9  -2    6.50    6.60
   6   9  -2   10.60    6.50
   6   9  -2    6.70    4.50
  -6  -9   2   12.30    6.80
   5   9  -2   32.60    7.20
   5   9  -2   29.20    4.80
   5   9  -2   19.30    6.30
  -5  -9   2   18.80    6.40
   4   9  -2    7.60    4.50
   4   9  -2   12.90    4.90
   4   9  -2   10.40    5.20
   4   9  -2   13.60    3.30
  -4  -9   2    9.40    5.00
   3   9  -2  182.88    7.00
   3   9  -2  181.98   10.50
   3   9  -2  173.48    6.90
   3   9  -2  177.38   10.70
   3   9  -2  180.48   10.10
  -3  -9   2  166.68   10.60
  -3  -9   2  182.38    8.50
  -3  -9   2  181.48    7.00
   2   9  -2  181.58    9.80
   2   9  -2  209.08    6.40
   2   9  -2  192.78    9.40
   2   9  -2  202.88    6.30
   2   9  -2  178.58    9.80
   2   9  -2  203.58    6.50
   2   9  -2  196.78    6.30
  -2  -9   2  220.88    6.50
  -2  -9   2  178.98   10.10
  -2  -9   2  191.08    7.30
  -2  -9   2  204.48    9.30
   1   9  -2 1318.37   27.10
   1   9  -2 1317.77   32.00
   1   9  -2 1333.77   27.20
   1   9  -2 1359.66   31.90
   1   9  -2 1339.17   30.80
   1   9  -2 1344.67   31.50
  -1  -9   2 1335.37   29.70
  -1  -9   2 1332.67   31.90
   0   9  -2   75.79    5.80
   0   9  -2   72.69    4.90
   0   9  -2   63.49    3.10
   0   9  -2   66.69    5.90
   0   9  -2   64.09    3.00
   0   9  -2   82.39    5.50
   0   9  -2   68.29    3.30
   0  -9   2   74.39    6.10
   0  -9   2   63.99    3.10
   0  -9   2   84.29    3.60
   0  -9   2   71.69    5.20
  -1   9  -2  550.54   13.00
  -1   9  -2  542.85   16.10
  -1   9  -2  555.94   13.70
  -1   9  -2  569.64   13.00
  -1   9  -2  582.04   14.00
  -1   9  -2  553.44   14.20
  -1   9  -2  529.85   15.60
   1  -9   2  555.74   13.60
   1  -9   2  556.04   13.80
   1  -9   2  564.64   16.00
   1  -9   2  544.65   13.60
  -2   9  -2  869.41   21.60
  -2   9  -2  840.92   20.70
  -2   9  -2  797.12   21.90
  -2   9  -2  810.82   19.20
  -2   9  -2  837.82   18.30
  -2   9  -2  872.11   19.60
  -2   9  -2  873.71   20.80
   2  -9   2  851.81   19.30
   2  -9   2  817.52   20.30
   2  -9   2  864.81   22.30
   2  -9   2  887.11   20.80
  -3   9  -2   20.20    3.50
  -3   9  -2   18.10    4.00
  -3   9  -2   17.60    3.40
  -3   9  -2   19.30    3.70
  -3   9  -2   19.20    3.10
   3  -9   2   15.40    4.10
   3  -9   2   19.20    2.90
   3  -9   2   13.20    3.20
   3  -9   2   19.50    3.30
  -4   9  -2   45.90    5.80
  -4   9  -2   39.60    5.10
  -4   9  -2   38.10    5.10
  -4   9  -2   37.60    4.40
  -4   9  -2   54.99    5.70
   4  -9   2   43.40    6.30
   4  -9   2   53.19    4.80
   4  -9   2   40.00    5.20
   4  -9   2   38.70    5.10
  -5   9  -2   38.90    6.10
  -5   9  -2   34.00    5.60
  -5   9  -2   35.40    4.70
  -5   9  -2   38.10    5.10
   5  -9   2   36.80    5.80
   5  -9   2   35.60    4.60
  -6   9  -2  167.08   11.40
  -6   9  -2  185.28    9.80
   6  -9   2  179.48    9.40
   6  -9   2  154.08   11.00
  -7   9  -2    6.30    4.20
  -7   9  -2   16.80    5.90
   7  -9   2    6.80    4.00
   7  -9   2    4.80    5.30
  -8   9  -2   71.39    8.50
  -8   9  -2   68.49    9.60
   8  -9   2   53.19    9.20
   8  -9   2   72.19    8.40
  -9   9  -2  123.39   13.40
   9  -9   2  137.29   12.00
   9  -9   2  158.78   14.80
   9  -9   2  136.59   14.40
 -10   9  -2   23.50    8.90
  10  -9   2   39.00   11.40
  10  -9   2   40.30   10.00
  10  -9   2   29.30    9.00
   8   8  -2  169.08   16.90
   8   8  -2  189.38   17.10
   8   8  -2  195.38   13.70
  -8  -8   2  183.38   16.20
   7   8  -2   45.70    7.20
   7   8  -2   53.39   10.60
   7   8  -2   38.20    9.40
  -7  -8   2   36.20    8.50
   6   8  -2  225.98   14.90
   6   8  -2  242.68   11.60
   6   8  -2  194.58   14.20
  -6  -8   2  233.28   14.90
   5   8  -2  241.38   13.80
   5   8  -2  256.07   10.70
   5   8  -2  239.98   13.30
  -5  -8   2  261.77   14.10
   4   8  -2  121.29    6.40
   4   8  -2  116.99    8.90
   4   8  -2  114.19    9.20
   4   8  -2  107.29    8.50
  -4  -8   2  115.09    9.10
  -4  -8   2  101.79    6.90
   3   8  -2 1096.29   28.60
   3   8  -2 1057.59   23.70
   3   8  -2 1109.19   24.40
   3   8  -2 1070.79   27.80
   3   8  -2 1043.80   24.20
   3   8  -2 1008.60   23.60
  -3  -8   2 1101.09   25.80
  -3  -8   2 1108.79   29.00
  -3  -8   2 1122.79   24.50
  -3  -8   2 1050.79   24.00
   2   8  -2   31.20    2.60
   2   8  -2   41.70    5.50
   2   8  -2   29.60    2.80
   2   8  -2   38.00    5.00
   2   8  -2   35.20    4.90
   2   8  -2   25.90    2.40
   2   8  -2   28.10    2.60
  -2  -8   2   40.10    4.40
  -2  -8   2   27.80    2.60
  -2  -8   2   30.60    2.70
  -2  -8   2   34.70    4.90
   1   8  -2 1123.89   27.40
   1   8  -2 1133.79   26.50
   1   8  -2 1128.59   27.20
   1   8  -2 1136.09   26.90
  -1  -8   2 1128.19   25.40
  -1  -8   2 1141.79   27.20
   0   8  -2  667.13   15.00
   0   8  -2  699.33   18.20
   0   8  -2  668.03   14.50
   0   8  -2  705.13   15.20
   0   8  -2  712.93   18.50
   0   8  -2  690.23   17.20
   0   8  -2  685.23   17.50
   0  -8   2  689.73   17.40
   0  -8   2  736.63   15.30
  -1   8  -2  570.94   15.80
  -1   8  -2  567.74   12.90
  -1   8  -2  563.44   13.90
  -1   8  -2  568.04   12.90
  -1   8  -2  574.64   13.90
  -1   8  -2  561.84   15.30
   1  -8   2  566.84   13.70
   1  -8   2  558.24   13.60
   1  -8   2  591.84   13.90
   1  -8   2  576.94   15.70
  -2   8  -2  225.18    7.10
  -2   8  -2  224.78    6.00
  -2   8  -2  231.28    8.20
  -2   8  -2  220.48    7.10
  -2   8  -2  227.38    8.40
  -2   8  -2  229.48    8.20
   2  -8   2  231.48    8.20
   2  -8   2  211.68    7.80
   2  -8   2  257.87    9.70
   2  -8   2  229.18    7.20
  -3   8  -2   86.69    5.70
  -3   8  -2   78.29    5.40
  -3   8  -2   85.09    4.80
  -3   8  -2   80.59    6.30
  -3   8  -2   81.69    5.60
   3  -8   2   83.29    5.40
   3  -8   2   81.59    5.70
   3  -8   2   82.49    6.00
   3  -8   2   80.59    4.70
  -4   8  -2  518.65   14.70
  -4   8  -2  515.05   16.60
  -4   8  -2  498.05   16.00
  -4   8  -2  503.25   14.40
   4  -8   2  472.95   13.90
   4  -8   2  472.25   15.60
   4  -8   2  488.25   15.90
   4  -8   2  492.25   16.40
  -5   8  -2    9.60    4.20
  -5   8  -2    7.20    3.70
  -5   8  -2   16.30    3.70
  -5   8  -2   15.70    4.10
   5  -8   2   11.10    5.70
   5  -8   2   15.70    4.80
   5  -8   2   13.80    4.30
   5  -8   2   14.60    3.60
  -6   8  -2  170.78   11.20
  -6   8  -2  202.18    9.90
  -6   8  -2  196.78   11.50
   6  -8   2  172.68   11.10
   6  -8   2  175.38    9.50
   6  -8   2  121.59   15.80
  -7   8  -2   57.09    7.10
  -7   8  -2   57.79    8.40
   7  -8   2   59.99    8.40
   7  -8   2   58.09    6.80
  -8   8  -2    4.00    6.10
  -8   8  -2    4.00    5.70
   8  -8   2    1.80    4.50
   8  -8   2    0.40    6.10
  -9   8  -2   18.90    7.90
   9  -8   2   14.80    8.10
   9  -8   2   15.80    7.50
   9  -8   2   14.20    6.30
 -10   8  -2   60.39   11.10
  10  -8   2   40.80   11.90
  10  -8   2   28.10    9.00
  10  -8   2   44.70    9.80
   9   7  -2    2.40    8.80
   9   7  -2  -12.00    9.20
   9   7  -2    3.40    6.50
  -9  -7   2  -15.40    8.20
   8   7  -2   58.79   11.60
   8   7  -2   52.19    8.30
   8   7  -2   53.09   10.60
  -8  -7   2   64.19   11.00
   7   7  -2    3.50    6.90
   7   7  -2    3.40    6.70
   7   7  -2    5.30    4.50
  -7  -7   2    2.80    5.80
   6   7  -2  282.27   12.20
   6   7  -2  280.47   15.40
   6   7  -2  266.37   14.80
  -6  -7   2  278.97   15.40
   5   7  -2  275.57   10.80
   5   7  -2  276.67   14.20
   5   7  -2  277.47   13.80
  -5  -7   2  287.77   14.20
   4   7  -2  149.09    9.70
   4   7  -2  147.09    6.70
   4   7  -2  137.59    8.90
   4   7  -2  134.19    9.20
   4   7  -2  142.79    7.30
  -4  -7   2  134.59    9.30
  -4  -7   2  133.79    6.50
  -4  -7   2  140.49    7.20
   3   7  -2 1768.72   40.10
   3   7  -2 1732.53   36.00
   3   7  -2 1788.82   36.90
   3   7  -2 1698.83   39.90
   3   7  -2 1716.63   35.90
   3   7  -2 1699.03   36.70
   3   7  -2 1728.73   40.50
  -3  -7   2 1665.83   36.50
  -3  -7   2 1772.42   37.50
  -3  -7   2 1759.02   40.80
  -3  -7   2 1785.52   37.00
   2   7  -2   11.10    3.40
   2   7  -2    7.40    3.10
   2   7  -2    3.40    1.30
   2   7  -2    4.00    1.50
  -2  -7   2    5.70    2.40
  -2  -7   2    3.50    1.40
  -2  -7   2    2.60    2.50
  -2  -7   2    3.70    1.50
   1   7  -2  274.07    9.90
   1   7  -2  272.67    9.30
   1   7  -2  267.17    9.40
   1   7  -2  300.17   10.00
  -1  -7   2  277.37    9.40
   0   7  -2   30.50    2.10
   0   7  -2   25.80    3.30
   0   7  -2   31.90    3.60
   0   7  -2   31.50    3.40
   0   7  -2   29.30    3.30
   0  -7   2   32.30    2.20
   0  -7   2   30.60    3.40
  -1   7  -2  139.49    5.10
  -1   7  -2  146.39    4.40
  -1   7  -2  138.69    6.00
  -1   7  -2  135.79    6.40
  -1   7  -2  129.69    5.00
  -1   7  -2  125.99    4.90
  -1   7  -2  130.59    4.20
   1  -7   2  133.49    6.30
   1  -7   2  131.09    4.90
   1  -7   2  142.49    5.10
   1  -7   2  142.09    5.20
  -2   7  -2   40.20    4.40
  -2   7  -2   54.19    4.20
  -2   7  -2   39.90    2.90
  -2   7  -2   44.10    3.80
  -2   7  -2   49.30    3.10
  -2   7  -2   46.40    2.10
  -2   7  -2   53.69    3.90
   2  -7   2   40.30    4.50
   2  -7   2   48.00    3.80
   2  -7   2   49.99    3.30
   2  -7   2   44.90    3.60
  -3   7  -2  566.94   16.00
  -3   7  -2  566.54   15.00
  -3   7  -2  565.34   16.50
  -3   7  -2  554.44   15.80
  -3   7  -2  582.04   14.60
   3  -7   2  582.24   16.10
   3  -7   2  542.05   16.10
   3  -7   2  577.44   14.50
   3  -7   2  549.85   15.60
  -4   7  -2  257.87   10.70
  -4   7  -2  222.78    8.60
  -4   7  -2  228.58   10.10
  -4   7  -2  233.08   10.00
   4  -7   2  237.18   10.10
   4  -7   2  210.88    9.80
   4  -7   2  228.88    9.90
   4  -7   2  234.68    8.80
  -5   7  -2   13.10    3.20
  -5   7  -2   13.10    3.90
  -5   7  -2    5.20    3.60
  -5   7  -2    7.20    3.40
   5  -7   2   11.60    3.40
   5  -7   2    0.60    3.00
   5  -7   2   15.70    4.30
   5  -7   2   12.80    4.10
  -6   7  -2  411.76   16.30
  -6   7  -2  419.36   16.60
  -6   7  -2  432.86   16.90
  -6   7  -2  442.76   14.90
   6  -7   2  422.16   16.20
   6  -7   2  390.56   14.40
   6  -7   2  398.66   16.40
  -7   7  -2   47.30    9.00
  -7   7  -2   51.09    7.60
  -7   7  -2   49.20    7.70
  -7   7  -2   49.50    6.30
   7  -7   2   54.69    6.90
   7  -7   2   62.29    8.30
  -8   7  -2  388.56   18.60
  -8   7  -2  347.17   17.20
   8  -7   2  364.16   16.30
   8  -7   2  351.26   16.70
  -9   7  -2  158.78   14.60
  -9   7  -2  144.19   13.70
   9  -7   2  128.89   13.00
   9  -7   2  138.89   14.50
   9  -7   2  133.39   11.90
 -10   7  -2   62.19   11.20
 -10   7  -2   64.69   11.00
  10  -7   2   49.70   10.10
  10  -7   2   61.89   12.50
  10  -7   2   74.19   11.00
   9   6  -2   10.40    8.30
   9   6  -2   -5.70    6.20
   9   6  -2  -12.20    8.80
  -9  -6   2   -5.20    7.90
   8   6  -2  192.18   16.20
   8   6  -2  166.18   12.70
   8   6  -2  196.68   15.50
  -8  -6   2  201.68   15.70
   7   6  -2  106.69   12.70
   7   6  -2  106.59   11.40
   7   6  -2   83.49    8.40
  -7  -6   2  101.49   11.60
   6   6  -2   61.09    6.60
   6   6  -2   65.69    8.60
   6   6  -2   43.70    8.20
  -6  -6   2   50.69    8.20
   5   6  -2  469.35   18.20
   5   6  -2  456.95   17.30
   5   6  -2  447.66   14.00
  -5  -6   2  472.35   17.80
   4   6  -2    8.40    2.60
   4   6  -2    7.10    4.10
   4   6  -2    6.60    4.10
   4   6  -2    5.60    2.50
   4   6  -2    6.50    2.70
  -4  -6   2   -0.20    3.10
  -4  -6   2    7.00    2.60
  -4  -6   2    5.70    2.60
  -4  -6   2    6.50    2.20
   3   6  -2  399.36   13.50
   3   6  -2  404.16   11.20
   3   6  -2  377.46   13.00
   3   6  -2  398.16   13.60
   3   6  -2  403.66   11.20
   3   6  -2  385.46   10.30
   3   6  -2  387.86   10.20
  -3  -6   2  378.56   13.50
  -3  -6   2  383.06   11.00
  -3  -6   2  395.56   11.00
  -3  -6   2  414.26   11.30
   2   6  -2   25.20    2.00
   2   6  -2   26.30    2.40
   2   6  -2   32.60    2.60
   2   6  -2   30.60    4.00
   2   6  -2   30.40    4.20
   2   6  -2   27.70    2.00
   2   6  -2   29.20    3.90
  -2  -6   2   29.30    2.60
  -2  -6   2   24.60    3.70
  -2  -6   2   31.60    3.40
  -2  -6   2   28.30    2.40
   1   6  -2  345.97   10.70
   1   6  -2  363.56   10.50
   1   6  -2  344.57   10.80
   1   6  -2  356.06   10.80
   0   6  -2  402.26   11.20
   0   6  -2  390.46   11.20
   0   6  -2  400.86   10.90
   0   6  -2  400.16   10.70
  -1   6  -2 1077.49   24.90
  -1   6  -2 1076.29   24.30
  -1   6  -2 1122.19   22.50
  -1   6  -2 1105.59   23.10
  -1   6  -2 1165.98   23.80
  -1   6  -2 1078.69   23.50
  -1   6  -2 1134.49   22.60
   1  -6   2 1109.99   25.10
   1  -6   2 1165.58   23.70
   1  -6   2 1095.49   23.50
   1  -6   2 1092.39   23.40
  -2   6  -2 1121.29   24.50
  -2   6  -2 1119.59   25.00
  -2   6  -2 1104.89   26.00
  -2   6  -2 1078.09   23.50
  -2   6  -2 1116.39   23.80
  -2   6  -2 1125.89   25.10
   2  -6   2 1114.69   24.00
   2  -6   2 1083.29   24.70
   2  -6   2 1133.59   25.00
   2  -6   2 1104.49   25.70
  -3   6  -2   36.80    4.10
  -3   6  -2   36.00    4.30
  -3   6  -2   29.70    3.10
   3  -6   2   27.90    3.70
   3  -6   2   34.10    4.10
   3  -6   2   38.00    4.50
   3  -6   2   33.00    3.30
  -4   6  -2  385.26   13.30
  -4   6  -2  384.86   11.70
  -4   6  -2  367.66   13.00
  -4   6  -2  368.66   12.90
   4  -6   2  385.76   11.70
   4  -6   2  362.26   12.70
   4  -6   2  374.66   13.00
   4  -6   2  364.46   10.80
   4  -6   2  369.96   13.00
  -5   6  -2    1.80    3.20
  -5   6  -2    1.30    2.40
  -5   6  -2   -0.20    2.70
  -5   6  -2    2.20    2.90
  -5   6  -2   -1.00    2.80
   5  -6   2   -1.70    2.90
   5  -6   2   -0.90    2.80
   5  -6   2    0.90    2.70
   5  -6   2   -1.20    3.00
  -6   6  -2   89.99    9.00
  -6   6  -2   75.29    8.00
  -6   6  -2   78.99    8.10
  -6   6  -2   78.99    8.10
  -6   6  -2   76.59    6.90
   6  -6   2   92.59    7.90
   6  -6   2   78.69    9.80
   6  -6   2   64.89    7.60
   6  -6   2   82.89    7.30
  -7   6  -2   31.40    6.60
  -7   6  -2   32.30    6.40
  -7   6  -2   33.60    7.30
  -7   6  -2   20.10    4.90
   7  -6   2   18.80    5.70
   7  -6   2   36.60    6.70
   7  -6   2   22.60    5.30
  -8   6  -2  309.47   15.90
  -8   6  -2  304.87   17.10
   8  -6   2  312.97   15.70
   8  -6   2  317.57   15.40
  -9   6  -2   83.49   11.50
  -9   6  -2   93.09   11.30
   9  -6   2   87.69   12.70
   9  -6   2   75.89    9.70
   9  -6   2   97.99   10.80
 -10   6  -2  108.79   13.40
 -10   6  -2  117.49   13.30
  10  -6   2  128.39   16.20
  10  -6   2   86.09   11.70
  10  -6   2  123.49   13.40
  11  -6   2  130.29   14.10
  11  -6   2  117.69   17.20
   9   5  -2   48.10   10.50
   9   5  -2   23.40   10.30
   9   5  -2   37.50    8.40
  -9  -5   2   23.30    9.20
   8   5  -2  145.89   15.80
   8   5  -2  146.09   11.80
   8   5  -2  160.58   14.10
  -8  -5   2  139.09   13.50
   7   5  -2  166.48   13.60
   7   5  -2  154.18   10.30
   7   5  -2  163.58   12.80
  -7  -5   2  154.18   12.30
   6   5  -2  277.57   11.40
   6   5  -2  253.87   14.80
   6   5  -2  246.28   13.20
  -6  -5   2  259.47   13.50
   5   5  -2  459.35   17.50
   5   5  -2  444.66   16.60
   5   5  -2  434.16   13.60
  -5  -5   2  444.86   16.60
   4   5  -2   96.79    7.60
   4   5  -2   87.79    4.90
   4   5  -2   88.39    5.80
   4   5  -2   96.39    7.30
   4   5  -2  100.89    5.50
   4   5  -2  100.89    6.00
  -4  -5   2   95.19    5.90
  -4  -5   2   92.19    7.20
  -4  -5   2   95.59    5.80
  -4  -5   2   95.69    4.40
   3   5  -2  302.07    8.50
   3   5  -2  299.87   10.70
   3   5  -2  304.97    8.40
   3   5  -2  304.47    9.40
   3   5  -2  318.67   11.30
   3   5  -2  304.97    9.30
   3   5  -2  304.27   11.30
  -3  -5   2  303.97   11.10
  -3  -5   2  313.07    9.50
  -3  -5   2  306.17    8.60
  -3  -5   2  295.37    9.20
   2   5  -2   14.10    2.90
   2   5  -2   16.10    1.90
   2   5  -2   14.20    2.80
   2   5  -2   14.00    3.00
   2   5  -2   13.90    1.90
   2   5  -2   15.80    1.50
   2   5  -2   14.90    1.50
  -2  -5   2   12.70    1.80
  -2  -5   2   14.90    2.30
  -2  -5   2   12.60    2.70
  -2  -5   2   16.40    2.00
   1   5  -2 1042.20   23.10
   1   5  -2 1075.29   23.80
   1   5  -2 1073.59   24.00
   1   5  -2 1009.70   23.50
   0   5  -2  226.98    7.10
   0   5  -2  223.08    7.10
   0   5  -2  211.48    6.60
   0   5  -2  212.08    7.00
  -1   5  -2 1919.31   38.40
  -1   5  -2 1922.71   38.30
  -1   5  -2 1849.71   39.70
  -1   5  -2 1916.01   37.30
  -1   5  -2 1916.41   37.50
  -1   5  -2 1855.71   38.60
  -1   5  -2 1904.51   37.30
   1  -5   2 1946.51   38.50
   1  -5   2 1879.31   38.20
   1  -5   2 1964.00   38.40
   1  -5   2 1879.11   39.60
  -2   5  -2   17.10    2.50
  -2   5  -2   20.10    2.50
  -2   5  -2   16.70    2.10
  -2   5  -2   25.80    3.30
  -2   5  -2   16.40    2.40
   2  -5   2   25.30    3.00
   2  -5   2   17.20    2.20
   2  -5   2   14.90    2.40
   2  -5   2   17.00    2.70
  -3   5  -2  625.74   16.80
  -3   5  -2  617.84   15.50
  -3   5  -2  649.83   17.10
  -3   5  -2  617.54   16.90
   3  -5   2  612.14   15.50
   3  -5   2  639.44   14.80
   3  -5   2  634.54   16.80
   3  -5   2  640.64   17.00
   3  -5   2  609.34   16.50
  -4   5  -2  511.85   14.50
  -4   5  -2  541.65   16.00
  -4   5  -2  559.54   16.70
  -4   5  -2  516.95   16.10
  -4   5  -2  535.25   16.40
   4  -5   2  546.35   14.90
   4  -5   2  538.45   15.70
   4  -5   2  559.54   14.20
   4  -5   2  547.85   16.40
   4  -5   2  497.15   15.90
  -5   5  -2   55.99    6.30
  -5   5  -2   67.19    6.80
  -5   5  -2   51.49    4.80
  -5   5  -2   47.50    6.10
  -5   5  -2   48.60    5.70
   5  -5   2   64.89    6.90
   5  -5   2   57.69    5.00
   5  -5   2   56.69    5.50
   5  -5   2   42.60    5.60
   5  -5   2   56.29    3.30
   5  -5   2   55.29    5.70
  -6   5  -2 1619.24   41.00
  -6   5  -2 1681.23   41.00
  -6   5  -2 1621.74   38.00
  -6   5  -2 1637.74   40.10
  -6   5  -2 1635.64   40.90
   6  -5   2 1644.04   40.80
   6  -5   2 1494.95   34.10
   6  -5   2 1675.73   41.40
   6  -5   2 1560.14   38.60
   6  -5   2 1673.93   38.80
  -7   5  -2  134.29   10.10
  -7   5  -2  119.09   10.60
  -7   5  -2  111.39    8.20
  -7   5  -2  112.79   10.10
   7  -5   2  124.29    9.20
   7  -5   2  120.69    9.40
  -8   5  -2  299.87   16.50
  -8   5  -2  325.87   16.00
   8  -5   2  281.97   14.60
   8  -5   2  281.97   14.60
   8  -5   2  301.97   17.30
  -9   5  -2   66.39   10.00
  -9   5  -2   89.39   11.50
   9  -5   2   70.19   12.30
   9  -5   2   75.29    9.70
   9  -5   2   69.49    9.00
 -10   5  -2   -1.90    7.60
 -10   5  -2    1.20    6.90
  10  -5   2   -0.60    8.70
  10  -5   2    7.00    7.00
 -11   5  -2   14.00    8.80
 -11   5  -2    7.10    9.60
  11  -5   2   -9.90   10.20
  11  -5   2    6.70    8.10
  10   4  -2   28.90    9.90
  10   4  -2   54.69   10.10
  10   4  -2   40.60   12.40
 -10  -4   2   37.80   10.60
   9   4  -2   44.30    9.40
   9   4  -2   42.20   12.00
   9   4  -2   33.40    7.60
  -9  -4   2   35.30    9.30
   8   4  -2   70.49    9.80
   8   4  -2   65.59   11.70
   8   4  -2   76.49    8.70
  -8  -4   2   77.29   10.40
   7   4  -2    8.40    4.50
   7   4  -2    8.00    5.60
   7   4  -2    3.20    6.50
  -7  -4   2    4.90    5.60
   6   4  -2   54.39    8.50
   6   4  -2   50.79    5.70
   6   4  -2   50.79    7.00
  -6  -4   2   44.00    6.80
   5   4  -2   25.30    3.90
   5   4  -2   38.00    5.90
   5   4  -2   37.40    6.50
   5   4  -2   29.50    4.50
   5   4  -2   24.70    4.30
  -5  -4   2   24.90    4.30
  -5  -4   2   19.80    4.00
  -5  -4   2   35.00    5.70
   4   4  -2  422.16   11.90
   4   4  -2  414.06   13.00
   4   4  -2  445.36   13.10
   4   4  -2  402.16   11.60
   4   4  -2  443.26   14.60
   4   4  -2  431.66   15.10
  -4  -4   2  435.56   13.20
  -4  -4   2  413.96    9.80
  -4  -4   2  432.96   13.10
  -4  -4   2  443.56   14.50
   3   4  -2  570.64   16.40
   3   4  -2  547.15   13.40
   3   4  -2  555.04   14.50
   3   4  -2  554.04   15.90
   3   4  -2  574.74   13.40
   3   4  -2  576.74   14.50
  -3  -4   2  587.54   13.00
  -3  -4   2  563.84   14.40
  -3  -4   2  576.54   14.70
  -3  -4   2  559.04   15.70
   2   4  -2   46.70    4.20
   2   4  -2   43.10    3.80
   2   4  -2   49.90    4.20
   2   4  -2   43.00    2.20
   2   4  -2   47.90    2.90
   2   4  -2   47.70    2.90
   2   4  -2   52.09    2.20
  -2  -4   2   47.20    2.90
  -2  -4   2   48.80    3.80
  -2  -4   2   52.99    3.10
  -2  -4   2   45.40    2.90
   1   4  -2  207.38    6.40
   1   4  -2  212.98    7.00
   1   4  -2  216.48    7.40
   1   4  -2  204.38    6.80
   0   4  -2  333.77    8.50
   0   4  -2  322.07    8.80
   0   4  -2  319.67    8.30
   0   4  -2  318.47    8.60
  -1   4  -2  188.08    4.90
  -1   4  -2  203.08    5.10
  -1   4  -2  192.38    5.70
  -1   4  -2  183.98    6.50
  -1   4  -2  210.68    5.90
  -1   4  -2  195.98    5.00
  -1   4  -2  209.48    6.00
   1  -4   2  209.48    6.00
   1  -4   2  212.18    6.00
   1  -4   2  202.28    5.80
   1  -4   2  210.28    6.70
  -2   4  -2  369.86   10.70
  -2   4  -2  368.86    9.50
  -2   4  -2  368.66    9.40
  -2   4  -2  368.96   10.40
   2  -4   2  396.06   10.00
   2  -4   2  382.56   10.50
   2  -4   2  390.16   10.70
   2  -4   2  371.76   10.70
  -3   4  -2  212.78    7.20
  -3   4  -2  203.48    8.40
  -3   4  -2  205.68    8.10
  -3   4  -2  224.98    8.50
  -3   4  -2  210.48    8.20
   3  -4   2  208.88    8.20
   3  -4   2  224.08    8.50
   3  -4   2  209.18    7.40
   3  -4   2  206.28    6.80
   3  -4   2  217.48    5.00
   3  -4   2  219.58    8.00
  -4   4  -2  441.96   14.30
  -4   4  -2  450.15   14.20
  -4   4  -2  447.16   14.70
  -4   4  -2  430.76   14.30
  -4   4  -2  447.56   12.90
   4  -4   2  467.35   13.80
   4  -4   2  452.45   14.60
   4  -4   2  448.16   10.60
   4  -4   2  466.05   14.60
   4  -4   2  458.95   13.20
   4  -4   2  438.66   12.40
  -5   4  -2  472.35   16.00
  -5   4  -2  452.05   13.80
  -5   4  -2  436.36   15.90
  -5   4  -2  436.36   15.70
   5  -4   2  428.06   15.40
   5  -4   2  457.75   11.60
   5  -4   2  430.66   14.30
   5  -4   2  458.15   14.70
   5  -4   2  457.85   13.60
   5  -4   2  466.65   15.90
  -6   4  -2  353.06   14.60
  -6   4  -2  318.47   12.20
  -6   4  -2  341.37   14.70
  -6   4  -2  310.07   14.20
   6  -4   2  326.97   14.20
   6  -4   2  348.27   13.30
   6  -4   2  321.97   14.50
   6  -4   2  332.67   12.20
   6  -4   2  327.47   13.10
   6  -4   2  325.17   10.30
  -7   4  -2   11.50    5.30
   7  -4   2    0.20    4.80
   7  -4   2    3.80    4.30
   7  -4   2    7.00    4.40
   7  -4   2    1.10    4.20
  -8   4  -2   98.49   11.20
   8  -4   2  133.89   13.90
   8  -4   2  115.29   10.70
   8  -4   2  123.79   10.20
  -9   4  -2   39.30    9.10
  -9   4  -2   43.20    9.10
   9  -4   2   39.10   10.30
   9  -4   2   25.50    7.50
   9  -4   2   12.60    6.20
 -10   4  -2  103.39   13.30
 -10   4  -2  125.29   13.60
  10  -4   2   95.89   12.40
  10  -4   2  114.19   15.80
 -11   4  -2   20.90   10.20
 -11   4  -2    9.90    9.20
  11  -4   2   16.70   12.00
  10   3  -2    9.00    7.00
  10   3  -2   10.20   11.20
  10   3  -2   -4.90    7.20
 -10  -3   2    2.90    8.60
   9   3  -2    8.60    6.00
   9   3  -2    7.30    7.20
   9   3  -2   10.00    9.40
  -9  -3   2    3.30    6.90
   8   3  -2   97.39    9.70
   8   3  -2   96.59   13.10
   8   3  -2  111.09   11.30
  -8  -3   2  108.89   11.60
   7   3  -2    6.80    5.30
   7   3  -2   18.20    4.90
   7   3  -2    5.40    6.30
  -7  -3   2    6.20    5.20
   6   3  -2   89.59    8.50
   6   3  -2   96.49    7.20
   6   3  -2   91.99   10.00
  -6  -3   2   85.49    8.30
   5   3  -2   -0.40    2.20
   5   3  -2    3.20    3.90
   5   3  -2    1.50    2.60
   5   3  -2    0.80    3.30
   5   3  -2   -2.20    2.30
  -5  -3   2    0.50    2.40
  -5  -3   2    2.20    3.00
  -5  -3   2   -0.60    2.50
   4   3  -2  210.28    9.30
   4   3  -2  201.88    9.80
   4   3  -2  198.28    8.30
   4   3  -2  210.58    8.40
   4   3  -2  213.78    7.60
  -4  -3   2  204.98    9.00
  -4  -3   2  207.78    8.50
  -4  -3   2  196.18    8.30
   3   3  -2   61.39    3.40
   3   3  -2   56.39    4.70
   3   3  -2   61.89    4.00
   3   3  -2   58.49    4.00
   3   3  -2   58.89    5.30
  -3  -3   2   54.49    2.50
  -3  -3   2   50.49    4.40
  -3  -3   2   59.99    4.10
  -3  -3   2   59.49    4.00
   2   3  -2   91.69    3.90
   2   3  -2   93.29    4.60
   2   3  -2   86.09    3.10
   2   3  -2   91.69    4.90
   2   3  -2   88.89    5.00
   2   3  -2   87.99    3.80
   2   3  -2   91.59    3.10
  -2  -3   2   93.09    3.30
  -2  -3   2   94.39    4.00
  -2  -3   2   88.09    3.80
  -2  -3   2   93.99    4.60
   1   3  -2 1219.08   25.60
   1   3  -2 1193.28   24.70
   1   3  -2 1218.48   26.20
   1   3  -2 1220.58   25.30
  -1  -3   2 1175.28   23.60
   0   3  -2 2288.67   45.40
   0   3  -2 2294.77   45.20
   0   3  -2 2321.57   46.00
   0   3  -2 2319.57   45.30
  -1   3  -2  931.41   19.40
  -1   3  -2  904.31   19.30
  -1   3  -2  898.01   19.90
  -1   3  -2  925.21   18.70
  -1   3  -2  898.91   18.50
  -1   3  -2  891.81   18.50
   1  -3   2  902.81   19.30
   1  -3   2  933.51   19.40
   1  -3   2  928.91   19.30
  -2   3  -2  816.52   17.90
  -2   3  -2  811.42   19.20
  -2   3  -2  821.82   19.00
  -2   3  -2  794.92   19.00
  -2   3  -2  826.92   19.00
   2  -3   2  810.42   18.70
   2  -3   2  809.12   18.30
   2  -3   2  817.02   19.10
   2  -3   2  831.12   19.10
   2  -3   2  836.62   17.60
   2  -3   2  832.82   16.40
  -3   3  -2   31.60    3.10
  -3   3  -2   26.00    3.60
  -3   3  -2   30.00    3.60
  -3   3  -2   35.40    3.90
   3  -3   2   34.90    4.00
   3  -3   2   27.40    2.80
   3  -3   2   27.00    3.10
   3  -3   2   28.40    3.20
   3  -3   2   29.80    2.20
   3  -3   2   31.80    3.80
  -4   3  -2 2455.35   52.69
  -4   3  -2 2339.87   50.19
  -4   3  -2 2465.75   52.49
  -4   3  -2 2404.86   52.39
   4  -3   2 2355.06   49.80
   4  -3   2 2409.46   50.69
   4  -3   2 2398.86   48.50
   4  -3   2 2438.26   52.39
   4  -3   2 2442.56   50.79
   4  -3   2 2432.26   52.59
  -5   3  -2   27.30    5.00
  -5   3  -2   26.60    3.70
  -5   3  -2   28.60    4.60
  -5   3  -2   31.00    4.90
   5  -3   2   25.40    4.40
   5  -3   2   29.20    3.40
   5  -3   2   36.60    4.20
   5  -3   2   35.50    5.00
   5  -3   2   32.90    4.30
   5  -3   2   36.70    4.80
  -6   3  -2    9.30    4.50
  -6   3  -2    6.60    3.70
  -6   3  -2    1.40    2.70
  -6   3  -2    1.40    3.60
   6  -3   2    3.70    3.50
   6  -3   2    0.50    2.90
   6  -3   2    6.70    3.30
   6  -3   2    5.50    2.90
   6  -3   2    4.80    3.20
   6  -3   2    3.30    3.70
  -7   3  -2    3.80    4.50
  -7   3  -2   -0.90    4.00
   7  -3   2    7.20    4.10
   7  -3   2    0.60    4.40
   7  -3   2    3.00    4.20
   7  -3   2   -1.40    3.30
   7  -3   2    4.20    3.90
  -8   3  -2  131.89   12.60
   8  -3   2  122.19   13.10
   8  -3   2  139.39   11.00
   8  -3   2  142.89   10.10
  -9   3  -2   83.79   11.50
   9  -3   2   82.49   10.60
   9  -3   2   97.39   13.40
 -10   3  -2  242.98   18.50
  10  -3   2  223.28   16.40
  10  -3   2  216.08   19.50
 -11   3  -2    1.80    9.00
 -11   3  -2    0.60    8.30
  10   2  -2   16.00    8.50
  10   2  -2   15.90    7.80
  10   2  -2   40.00   12.30
 -10  -2   2   10.70    8.90
   9   2  -2  104.09   10.60
   9   2  -2  120.69   11.90
   9   2  -2   95.49   14.10
  -9  -2   2  104.39   12.00
   8   2  -2    6.70    5.90
   8   2  -2   13.10    5.10
   8   2  -2   20.70    8.30
  -8  -2   2   16.90    6.40
   7   2  -2  138.29    8.20
   7   2  -2  155.28    9.80
   7   2  -2  150.78   10.70
   7   2  -2  134.79   12.00
  -7  -2   2  126.89   10.70
   6   2  -2  243.88    9.60
   6   2  -2  243.98   11.50
   6   2  -2  245.18   13.40
   6   2  -2  240.48   11.70
   6   2  -2  234.08   10.30
  -6  -2   2  207.58   14.30
  -6  -2   2  237.68   11.90
   5   2  -2    7.80    2.60
   5   2  -2    6.90    3.90
   5   2  -2   11.60    3.30
   5   2  -2   13.10    3.80
   5   2  -2   13.60    3.00
  -5  -2   2    6.30    3.00
  -5  -2   2    9.50    3.50
  -5  -2   2    7.70    3.10
   4   2  -2  129.49    7.90
   4   2  -2  129.69    7.30
   4   2  -2  142.39    7.20
   4   2  -2  127.29    6.70
   4   2  -2  128.99    5.80
   4   2  -2  139.39    5.90
  -4  -2   2  130.59    6.60
  -4  -2   2  132.29    6.90
  -4  -2   2  126.59    6.60
   3   2  -2    4.50    1.90
   3   2  -2    8.50    2.60
   3   2  -2    7.50    2.10
   3   2  -2   13.30    3.10
   3   2  -2    6.70    1.60
   3   2  -2    6.00    1.90
  -3  -2   2    5.50    2.10
  -3  -2   2    5.20    1.90
  -3  -2   2    7.30    2.10
   2   2  -2   14.40    2.50
   2   2  -2   14.40    2.40
   2   2  -2   16.30    2.00
   2   2  -2   15.30    1.50
   2   2  -2   11.20    1.40
   2   2  -2   14.30    1.90
  -2  -2   2   10.70    1.70
  -2  -2   2   13.40    2.00
  -2  -2   2   15.20    2.00
  -2  -2   2   14.00    1.20
   1   2  -2   70.59    2.60
   1   2  -2   67.99    2.40
   1   2  -2   70.89    2.50
   1   2  -2   68.19    3.10
  -1  -2   2   70.89    2.40
  -1  -2   2   75.19    2.60
   0   2  -2   12.80    1.10
   0   2  -2   11.90    1.70
   0   2  -2   11.60    1.10
   0   2  -2   12.00    1.30
   0   2  -2   12.80    1.40
   0   2  -2   11.80    0.90
   0  -2   2   10.60    1.00
   0  -2   2   11.40    1.00
  -1   2  -2   43.10    2.70
  -1   2  -2   46.60    2.60
  -1   2  -2   49.10    2.20
   1  -2   2   47.60    2.70
   1  -2   2   49.50    2.60
   1  -2   2   47.30    2.70
   1  -2   2   49.30    2.10
  -2   2  -2  566.44   14.50
  -2   2  -2  581.94   14.50
  -2   2  -2  596.94   13.50
   2  -2   2  581.84   13.30
   2  -2   2  583.94   14.60
   2  -2   2  594.74   13.80
   2  -2   2  600.04   12.70
   2  -2   2  578.94   14.50
  -3   2  -2 1017.30   24.30
  -3   2  -2 1000.10   24.10
  -3   2  -2 1028.00   24.50
   3  -2   2 1001.00   21.70
   3  -2   2 1029.20   24.20
   3  -2   2 1005.80   22.50
   3  -2   2 1008.70   22.80
   3  -2   2 1044.50   24.50
  -4   2  -2    0.20    1.60
  -4   2  -2    0.10    2.10
  -4   2  -2    0.50    2.20
  -4   2  -2   -2.90    2.30
   4  -2   2   -0.50    1.60
   4  -2   2   -0.40    1.60
   4  -2   2    0.10    1.90
   4  -2   2   -1.50    2.00
   4  -2   2   -1.90    2.00
   4  -2   2   -0.80    1.80
  -5   2  -2  787.52   22.60
  -5   2  -2  787.52   22.50
  -5   2  -2  782.92   20.10
  -5   2  -2  781.22   22.60
   5  -2   2  795.02   22.70
   5  -2   2  753.92   19.90
   5  -2   2  777.02   20.10
   5  -2   2  759.82   21.00
   5  -2   2  774.92   19.30
   5  -2   2  766.02   22.30
  -6   2  -2  411.06   16.40
  -6   2  -2  424.06   14.00
  -6   2  -2  404.56   16.50
  -6   2  -2  417.66   16.40
   6  -2   2  461.55   17.10
   6  -2   2  395.46   15.10
   6  -2   2  438.26   14.30
   6  -2   2  422.66   16.40
   6  -2   2  436.96   14.40
   6  -2   2  419.06   13.40
  -7   2  -2  141.99   11.40
  -7   2  -2  122.59   10.70
   7  -2   2  127.19   10.50
   7  -2   2  122.99    8.60
   7  -2   2  123.49    8.80
   7  -2   2  145.49    8.70
   7  -2   2  145.59   10.10
  -8   2  -2  651.93   24.60
   8  -2   2  621.14   20.10
   8  -2   2  628.24   25.10
   8  -2   2  581.24   21.60
   8  -2   2  622.74   19.80
  -9   2  -2   10.10    7.00
   9  -2   2    8.10    7.20
   9  -2   2    3.50    8.60
 -10   2  -2   81.09   12.30
  10  -2   2   90.39   11.50
  10  -2   2   74.19   13.10
  10   1  -2   26.00    8.80
  10   1  -2    9.00   10.60
  10   1  -2   30.30    8.30
 -10  -1   2   14.90    8.40
   9   1  -2   21.40    7.20
   9   1  -2   31.80    7.10
   9   1  -2   26.50    8.90
  -9  -1   2   17.60    7.40
   8   1  -2   39.20    6.70
   8   1  -2   50.69    7.70
   8   1  -2   42.60    9.40
  -8  -1   2   45.80    7.90
   7   1  -2   97.59    7.50
   7   1  -2   98.99    9.10
   7   1  -2   86.99    7.60
   7   1  -2   97.09   11.00
  -7  -1   2   87.29    8.70
   6   1  -2    2.50    3.40
   6   1  -2   10.50    4.30
   6   1  -2    4.50    4.90
   6   1  -2    5.00    3.50
   6   1  -2    4.50    3.20
   6   1  -2    4.00    3.20
  -6  -1   2    4.30    3.90
  -6  -1   2    5.40    3.40
   5   1  -2  136.69    7.70
   5   1  -2  122.99    8.60
   5   1  -2  133.39    7.80
   5   1  -2  134.09    6.80
   5   1  -2  145.49    7.00
   5   1  -2  122.89    7.60
  -5  -1   2  137.99    8.00
  -5  -1   2  129.99    7.60
  -5  -1   2  137.49    8.00
   4   1  -2  601.84   16.70
   4   1  -2  601.74   16.30
   4   1  -2  620.44   15.60
   4   1  -2  613.14   15.30
   4   1  -2  606.94   17.90
   4   1  -2  598.24   16.70
  -4  -1   2  579.74   16.40
  -4  -1   2  587.24   16.70
  -4  -1   2  600.94   16.70
   3   1  -2   21.00    2.90
   3   1  -2   26.50    3.80
   3   1  -2   20.50    2.60
   3   1  -2   17.40    2.10
   3   1  -2   22.50    3.10
  -3  -1   2   19.70    2.80
  -3  -1   2   18.40    2.70
  -3  -1   2   23.00    3.00
   2   1  -2  845.62   18.60
   2   1  -2  822.92   18.20
   2   1  -2  814.62   19.30
   2   1  -2  848.12   18.60
   2   1  -2  799.12   17.50
   2   1  -2  854.51   18.80
  -2  -1   2  818.32   18.50
  -2  -1   2  876.91   18.70
  -2  -1   2  865.51   18.30
   1   1  -2  674.93   14.00
   1   1  -2  691.83   15.20
   1   1  -2  716.33   14.80
   1   1  -2  705.93   14.10
   1   1  -2  709.03   14.80
   1   1  -2  704.33   15.60
  -1  -1   2  694.53   14.70
  -1  -1   2  705.13   14.30
  -1  -1   2  729.43   14.90
   0   1  -2  136.59    3.80
   0   1  -2  141.49    4.30
   0   1  -2  149.69    3.60
   0   1  -2  139.59    3.80
   0   1  -2  144.99    3.30
   0   1  -2  141.09    3.30
   0   1  -2  145.59    3.60
   0  -1   2  138.09    3.80
   0  -1   2  138.29    3.80
  -1   1  -2  187.18    5.60
  -1   1  -2  198.68    5.10
  -1   1  -2  174.58    5.60
  -1   1  -2  182.08    5.60
   1  -1   2  185.78    4.90
   1  -1   2  187.48    5.70
   1  -1   2  183.68    5.30
  -2   1  -2  653.63   16.10
  -2   1  -2  656.03   14.90
  -2   1  -2  599.64   15.90
  -2   1  -2  670.33   16.10
   2  -1   2  664.13   16.00
   2  -1   2  688.13   15.00
   2  -1   2  684.83   16.20
   2  -1   2  678.13   14.90
   2  -1   2  659.83   14.70
  -3   1  -2  513.25   15.20
  -3   1  -2  558.74   15.10
  -3   1  -2  533.95   13.50
  -3   1  -2  539.15   15.10
   3  -1   2  537.65   13.40
   3  -1   2  554.34   15.20
   3  -1   2  548.95   13.30
   3  -1   2  545.85   15.00
   3  -1   2  537.95   13.50
   3  -1   2  529.45   14.00
  -4   1  -2   25.00    4.00
  -4   1  -2   17.30    2.70
  -4   1  -2   23.60    4.00
  -4   1  -2   24.80    4.00
   4  -1   2   16.90    2.80
   4  -1   2   15.90    3.00
   4  -1   2   20.20    3.70
   4  -1   2   23.80    3.10
   4  -1   2   20.10    3.60
   4  -1   2   14.70    2.60
  -5   1  -2  535.65   17.50
  -5   1  -2  528.25   17.60
  -5   1  -2  507.75   15.00
  -5   1  -2  542.55   17.60
   5  -1   2  533.85   16.30
   5  -1   2  539.25   17.50
   5  -1   2  544.25   17.70
   5  -1   2  556.24   15.60
   5  -1   2  540.45   14.90
  -6   1  -2  130.59    9.40
  -6   1  -2  147.79   10.20
  -6   1  -2  143.09    9.60
   6  -1   2  121.89    7.50
   6  -1   2  139.49    9.50
   6  -1   2  112.79    7.80
   6  -1   2  117.39    7.50
   6  -1   2  129.79    8.70
   6  -1   2  157.78   10.00
  -7   1  -2  235.08   13.70
  -7   1  -2  220.78   13.10
   7  -1   2  217.58   10.80
   7  -1   2  239.18   10.70
   7  -1   2  229.58   12.40
   7  -1   2  214.38   14.00
   7  -1   2  222.48   13.20
   7  -1   2  222.88   11.30
  -8   1  -2  269.17   16.60
   8  -1   2  257.57   13.10
   8  -1   2  302.47   14.00
   8  -1   2  263.87   15.00
   8  -1   2  273.17   17.40
  -9   1  -2   88.79   11.90
   9  -1   2   91.99   13.90
   9  -1   2  105.79   11.80
 -10   1  -2   62.59   11.40
  10  -1   2   83.39   14.00
  10  -1   2   84.09   11.30
 -11   0   2   74.79   12.70
  10   0  -2   -6.60    6.40
  10   0  -2    8.30    9.90
  10   0  -2   12.90   12.20
 -10   0   2   10.70    8.00
   9   0  -2  171.48   12.80
   9   0  -2  178.68   15.90
   9   0  -2  165.88   12.80
  -9   0   2  188.98   14.20
   8   0  -2   20.90    5.40
   8   0  -2   15.90    5.10
   8   0  -2   18.00    7.80
   8   0  -2   17.80    5.90
  -8   0   2   11.70    5.90
   7   0  -2   99.19    8.20
   7   0  -2   94.29    8.20
   7   0  -2   93.89    8.40
   7   0  -2   94.99   10.30
  -7   0   2   91.19    8.90
   6   0  -2   91.09    7.60
   6   0  -2  105.49    7.10
   6   0  -2  101.99    9.70
   6   0  -2   77.09    6.50
   6   0  -2   87.79    7.70
   6   0  -2   92.89    7.60
  -6   0   2   99.39    8.00
  -6   0   2   87.99    7.50
  -6   0   2   91.29    7.70
   5   0  -2  254.07    9.60
   5   0  -2  226.38   11.00
   5   0  -2  251.07   10.60
   5   0  -2  253.57   10.70
   5   0  -2  251.87    9.80
   5   0  -2  240.98    9.20
  -5   0   2  252.77   10.60
  -5   0   2  245.78   10.60
  -5   0   2  241.18   10.20
  -5   0   2  229.58    8.30
   4   0  -2   52.89    4.70
   4   0  -2   51.09    4.20
   4   0  -2   57.99    4.50
   4   0  -2   52.69    4.10
   4   0  -2   59.59    5.90
   4   0  -2   59.89    5.00
  -4   0   2   55.19    4.80
  -4   0   2   51.29    3.50
  -4   0   2   49.90    4.80
  -4   0   2   47.30    4.70
   3   0  -2  412.16   10.70
   3   0  -2  415.56   11.30
   3   0  -2  397.26   11.80
   3   0  -2  412.16   11.90
   3   0  -2  409.46   11.10
  -3   0   2  412.76   11.90
  -3   0   2  412.46   11.90
  -3   0   2  416.36   10.30
  -3   0   2  436.86   11.40
   2   0  -2  118.39    4.50
   2   0  -2  114.99    2.90
   2   0  -2  114.29    4.40
   2   0  -2  113.79    4.70
   2   0  -2  113.49    4.90
   2   0  -2  103.09    3.90
   2   0  -2  112.19    4.70
  -2   0   2  118.99    4.20
  -2   0   2  114.49    3.80
  -2   0   2  127.29    4.90
  -2   0   2  108.19    4.60
   1   0  -2   19.00    1.50
   1   0  -2   20.70    1.50
   1   0  -2   18.60    1.80
   1   0  -2   20.20    1.90
   1   0  -2   24.10    2.20
  -1   0   2   24.30    1.20
  -1   0   2   20.80    1.90
  -1   0   2   19.70    1.40
  -1   0   2   17.90    1.80
   0   0  -2  667.93   14.50
   0   0  -2  676.43   14.40
   0   0  -2  696.33   13.80
   0   0  -2  683.13   14.50
   0   0  -2  685.83   13.90
   0   0   2  671.03   14.40
   0   0   2  688.03   13.90
   0   0   2  694.73   14.10
   0   0   2  671.83   14.50
  -1   0  -2 1401.76   28.50
  -1   0  -2 1283.57   27.90
  -1   0  -2 1385.76   27.70
  -1   0  -2 1388.36   28.30
   1   0   2 1381.26   27.60
   1   0   2 1401.56   27.00
   1   0   2 1383.06   28.60
  -2   0  -2   26.60    2.90
  -2   0  -2   29.60    2.40
  -2   0  -2   23.90    2.90
  -2   0  -2   21.90    2.90
  -2   0  -2   28.50    2.40
   2   0   2   27.60    3.00
   2   0   2   32.30    3.30
   2   0   2   28.20    2.70
   2   0   2   24.90    2.30
   2   0   2   29.40    2.10
   2   0   2   23.90    2.50
  -3   0  -2 1539.35   34.10
  -3   0  -2 1499.65   32.10
  -3   0  -2 1506.95   34.10
  -3   0  -2 1528.65   34.00
   3   0   2 1477.15   32.00
   3   0   2 1550.14   33.90
   3   0   2 1511.75   32.80
   3   0   2 1502.15   32.60
   3   0   2 1510.15   34.10
   3   0   2 1525.85   31.30
  -4   0  -2   43.60    5.20
  -4   0  -2   40.10    4.80
  -4   0  -2   46.80    3.80
  -4   0  -2   38.50    4.60
   4   0   2   45.20    4.40
   4   0   2   53.39    5.30
   4   0   2   39.50    4.80
   4   0   2   41.00    4.20
   4   0   2   43.60    3.60
   4   0   2   40.30    4.50
  -5   0  -2   85.09    7.00
  -5   0  -2   78.79    5.30
  -5   0  -2   74.09    6.70
  -5   0  -2   74.09    7.40
   5   0   2   80.59    6.80
   5   0   2   77.69    6.20
   5   0   2   67.19    6.00
   5   0   2   79.99    5.70
   5   0   2   70.19    7.00
   5   0   2   69.79    5.00
  -6   0  -2   39.80    6.30
  -6   0  -2   21.60    5.80
  -6   0  -2   41.90    6.10
   6   0   2   48.00    4.90
   6   0   2   38.20    6.10
   6   0   2   45.40    6.30
   6   0   2   47.50    5.60
   6   0   2   37.70    6.10
   6   0   2   42.00    5.70
  -7   0  -2  127.89   11.00
   7   0   2  102.69    8.80
   7   0   2  111.79    9.30
   7   0   2  109.49    9.10
   7   0   2  124.29   12.10
   7   0   2   93.39    7.50
  -8   0  -2   27.30    7.80
   8   0   2    8.40    5.30
   8   0   2   12.10    6.50
   8   0   2   19.40    5.80
   8   0   2   18.70    8.70
  -9   0  -2   65.99   11.30
   9   0   2   81.09   10.00
   9   0   2   43.90   11.30
   9   0   2   61.49    9.60
 -10   0  -2   11.90    9.30
  10   0   2   15.70   11.40
  11  -1  -2    2.50   10.80
 -11   1   2    3.80    8.10
  10  -1  -2   29.30   10.70
 -10   1   2   26.50    8.90
   9  -1  -2  102.89   13.10
   9  -1  -2   96.99   10.00
   9  -1  -2  113.99   10.70
  -9   1   2  103.79   11.20
   8  -1  -2   76.39    8.20
   8  -1  -2   70.29    7.80
   8  -1  -2   84.49    8.40
   8  -1  -2   77.09   11.00
  -8   1   2   68.09    8.90
   7  -1  -2  422.66   15.50
   7  -1  -2  432.56   15.50
   7  -1  -2  435.96   18.40
   7  -1  -2  461.95   15.50
   7  -1  -2  428.86   17.40
  -7   1   2  390.66   17.50
  -7   1   2  451.55   17.30
   6  -1  -2   14.70    3.70
   6  -1  -2   16.10    4.90
   6  -1  -2   17.20    4.10
   6  -1  -2   14.80    4.20
   6  -1  -2   18.00    4.40
   6  -1  -2   12.60    4.00
  -6   1   2   15.00    4.20
  -6   1   2   17.50    4.30
  -6   1   2   11.50    3.90
   5  -1  -2  207.58   10.10
   5  -1  -2  201.98    8.80
   5  -1  -2  189.98    9.50
   5  -1  -2  200.38    5.10
   5  -1  -2  208.98    8.40
   5  -1  -2  202.58    9.60
   5  -1  -2  211.68    8.50
   5  -1  -2  189.68    8.70
  -5   1   2  208.18    9.30
  -5   1   2  213.58    7.90
  -5   1   2  214.78    9.90
  -5   1   2  214.48    9.80
   4  -1  -2  323.17   11.10
   4  -1  -2  310.47   10.10
   4  -1  -2  298.77   10.00
   4  -1  -2  316.37   11.00
   4  -1  -2  287.77    9.40
   4  -1  -2  299.87    7.20
   4  -1  -2  303.87    9.60
   4  -1  -2  328.07   11.40
  -4   1   2  303.37   10.20
  -4   1   2  317.07   11.10
  -4   1   2  308.07    9.20
  -4   1   2  299.07   10.80
   3  -1  -2   39.40    3.60
   3  -1  -2   35.10    2.00
   3  -1  -2   37.70    3.90
   3  -1  -2   35.90    3.10
   3  -1  -2   33.80    3.50
   3  -1  -2   27.20    3.30
   3  -1  -2   34.20    3.10
   3  -1  -2   36.10    3.10
  -3   1   2   33.90    2.80
  -3   1   2   35.50    3.70
  -3   1   2   34.60    3.60
  -3   1   2   32.30    3.30
   2  -1  -2  123.49    4.40
   2  -1  -2  130.99    5.00
   2  -1  -2  140.39    3.90
   2  -1  -2  125.09    4.50
   2  -1  -2  140.89    5.30
   2  -1  -2  132.09    5.30
  -2   1   2  124.39    5.20
  -2   1   2  131.09    4.50
  -2   1   2  128.79    5.30
  -2   1   2  140.79    4.40
   1  -1  -2    2.50    1.30
   1  -1  -2    3.10    1.10
   1  -1  -2    1.20    1.10
   1  -1  -2    0.40    0.90
   1  -1  -2    1.80    1.20
   1  -1  -2    1.10    1.00
  -1   1   2    0.30    0.70
  -1   1   2    0.00    1.10
  -1   1   2    0.40    0.70
  -1   1   2    1.30    1.20
   0  -1  -2  302.17    7.80
   0  -1  -2  313.07    7.20
   0  -1  -2  303.47    7.00
   0  -1  -2  321.67    7.90
   0  -1  -2  308.37    7.20
   0   1   2  314.87    6.90
   0   1   2  304.37    7.00
   0   1   2  291.57    7.70
   0   1   2  311.77    7.10
  -1  -1  -2   69.69    3.60
  -1  -1  -2   77.39    3.70
  -1  -1  -2   75.79    3.70
  -1  -1  -2   74.29    3.00
   1   1   2   71.99    3.60
   1   1   2   76.89    3.70
   1   1   2   74.39    3.00
   1   1   2   74.29    3.00
  -2  -1  -2  344.67   10.10
  -2  -1  -2  337.37   10.20
  -2  -1  -2  341.47   10.10
  -2  -1  -2  334.27    8.90
  -2  -1  -2  337.87    8.80
   2   1   2  352.86    7.80
   2   1   2  333.57   10.00
   2   1   2  337.07   10.10
   2   1   2  335.87    8.90
   2   1   2  342.07    8.80
   2   1   2  315.97    9.60
  -3  -1  -2   12.60    3.00
  -3  -1  -2    9.70    1.90
  -3  -1  -2   10.80    2.10
  -3  -1  -2    8.40    2.60
  -3  -1  -2    6.30    2.30
   3   1   2    7.80    2.00
   3   1   2   11.20    2.80
   3   1   2   10.60    1.70
   3   1   2    5.90    2.30
   3   1   2    6.60    2.30
   3   1   2   10.90    2.70
  -4  -1  -2  535.55   16.20
  -4  -1  -2  539.15   16.80
  -4  -1  -2  513.05   13.80
  -4  -1  -2  523.55   13.10
  -4  -1  -2  519.45   16.00
   4   1   2  492.65   14.10
   4   1   2  521.65   16.20
   4   1   2  502.15   14.80
   4   1   2  520.75   16.00
   4   1   2  518.05   15.00
   4   1   2  528.15   12.80
  -5  -1  -2  185.18   10.50
  -5  -1  -2  205.88   10.20
  -5  -1  -2  218.58   10.40
  -5  -1  -2  192.88   10.40
   5   1   2  198.08    9.40
   5   1   2  201.38   10.30
   5   1   2  175.68    9.00
   5   1   2  196.68    7.30
   5   1   2  191.58    8.70
   5   1   2  191.68    9.90
  -6  -1  -2    5.30    3.90
  -6  -1  -2    7.00    4.60
   6   1   2    4.00    4.00
   6   1   2    5.00    4.20
   6   1   2    2.10    4.00
   6   1   2    6.40    4.60
   6   1   2    1.20    3.10
   6   1   2    4.90    2.90
  -7  -1  -2  158.28   12.70
   7   1   2  161.08   10.20
   7   1   2  145.99   10.30
   7   1   2  147.39   11.00
   7   1   2  154.88   12.90
  -8  -1  -2   14.70    7.10
   8   1   2   17.80    6.50
   8   1   2   24.90    9.00
   8   1   2   15.30    6.00
   8   1   2    9.60    5.80
  -9  -1  -2   13.60    8.10
   9   1   2   13.20    6.90
   9   1   2   15.40    6.80
   9   1   2   11.70    8.00
   9   1   2    4.30    9.20
 -10  -1  -2    3.00    8.20
  10   1   2    1.40   10.80
  11  -2  -2    6.30   11.10
 -11   2   2    6.10    8.20
 -11   2   2    4.60    7.80
  10  -2  -2    1.40    8.60
 -10   2   2   -1.70    6.50
   9  -2  -2   67.19   11.60
   9  -2  -2   75.29    9.30
   9  -2  -2   74.09    9.00
   9  -2  -2   92.29    9.50
  -9   2   2   91.09   10.70
   8  -2  -2   99.89    9.60
   8  -2  -2   93.49    8.60
   8  -2  -2   97.99    9.30
   8  -2  -2   92.89   11.60
  -8   2   2   93.89   10.00
   7  -2  -2   20.70    5.60
   7  -2  -2   12.80    4.30
   7  -2  -2   27.70    6.90
   7  -2  -2   29.50    5.70
   7  -2  -2   17.30    4.40
  -7   2   2   13.50    4.70
  -7   2   2   13.80    4.90
   6  -2  -2   41.90    5.70
   6  -2  -2   30.90    5.30
   6  -2  -2   36.70    5.00
   6  -2  -2   39.80    6.00
   6  -2  -2   37.00    6.20
   6  -2  -2   36.50    4.70
   6  -2  -2   33.40    4.90
  -6   2   2   37.80    5.40
  -6   2   2   35.10    5.80
  -6   2   2   35.20    5.80
   5  -2  -2  405.56   13.10
   5  -2  -2  437.56   14.70
   5  -2  -2  393.06   14.20
   5  -2  -2  418.76   13.40
   5  -2  -2  391.16    9.90
   5  -2  -2  419.66   12.60
   5  -2  -2  387.36   14.10
   5  -2  -2  399.66   12.00
  -5   2   2  383.86   14.10
  -5   2   2  410.76   12.20
  -5   2   2  420.86   14.50
  -5   2   2  398.76   13.40
   4  -2  -2    5.60    2.10
   4  -2  -2    8.90    3.00
   4  -2  -2    5.70    2.10
   4  -2  -2    6.20    2.90
   4  -2  -2    4.90    1.60
   4  -2  -2    5.20    2.60
   4  -2  -2    6.60    2.30
   4  -2  -2   11.00    2.90
  -4   2   2    8.90    2.80
  -4   2   2    6.50    2.00
  -4   2   2    3.80    2.50
  -4   2   2    8.90    2.60
   3  -2  -2  103.69    5.30
   3  -2  -2   98.79    5.60
   3  -2  -2  105.99    4.80
   3  -2  -2   95.49    3.90
   3  -2  -2   98.19    5.50
   3  -2  -2  110.99    5.50
   3  -2  -2   99.19    4.60
  -3   2   2  102.59    4.80
  -3   2   2   89.29    4.30
  -3   2   2   91.79    4.70
  -3   2   2  103.89    5.70
  -3   2   2  101.09    5.60
   2  -2  -2  539.55   12.00
   2  -2  -2  520.35   12.40
   2  -2  -2  519.35   13.30
   2  -2  -2  506.35   12.10
  -2   2   2  511.95   12.10
  -2   2   2  517.55   13.40
  -2   2   2  497.55   11.90
   1  -2  -2   65.49    3.10
   1  -2  -2   63.09    3.20
   1  -2  -2   62.29    3.40
   1  -2  -2   67.29    3.50
   1  -2  -2   64.09    2.80
  -1   2   2   56.69    3.20
  -1   2   2   62.59    3.50
  -1   2   2   64.69    2.60
  -1   2   2   62.09    2.70
   0  -2  -2 1578.04   32.50
   0  -2  -2 1592.94   31.60
   0  -2  -2 1617.04   32.50
   0  -2  -2 1577.94   32.50
   0  -2  -2 1614.14   31.30
   0   2   2 1550.94   32.50
   0   2   2 1552.74   32.50
   0   2   2 1601.54   31.90
   0   2   2 1604.14   31.60
   0   2   2 1633.34   30.90
   0   2   2 1543.15   31.60
  -1  -2  -2   13.50    2.20
  -1  -2  -2   13.60    2.10
  -1  -2  -2   11.80    1.90
  -1  -2  -2   13.10    1.60
  -1  -2  -2   15.60    2.10
   1   2   2   12.00    1.60
   1   2   2   16.70    1.70
   1   2   2   19.80    2.40
   1   2   2   13.80    2.00
   1   2   2   15.30    1.90
   1   2   2   14.80    2.10
  -2  -2  -2   33.70    2.50
  -2  -2  -2   30.50    2.90
  -2  -2  -2   28.50    3.10
  -2  -2  -2   27.70    3.40
  -2  -2  -2   33.10    3.40
   2   2   2   33.00    3.40
   2   2   2   34.10    3.40
   2   2   2   35.30    3.60
   2   2   2   38.00    3.20
   2   2   2   30.60    1.40
   2   2   2   30.10    2.90
   2   2   2   29.80    2.80
  -3  -2  -2  146.49    5.70
  -3  -2  -2  149.29    7.20
  -3  -2  -2  149.79    7.60
  -3  -2  -2  153.98    5.90
  -3  -2  -2  153.48    7.20
   3   2   2  165.08    7.50
   3   2   2  159.48    6.30
   3   2   2  155.98    6.50
   3   2   2  157.78    7.20
   3   2   2  167.68    6.30
   3   2   2  156.08    7.20
   3   2   2  150.48    4.40
  -4  -2  -2  273.57    8.90
  -4  -2  -2  272.57   11.40
  -4  -2  -2  286.67    8.70
  -4  -2  -2  267.47   10.90
  -4  -2  -2  268.77   10.90
   4   2   2  274.07   11.10
   4   2   2  292.27   10.80
   4   2   2  266.37    9.60
   4   2   2  283.07   10.40
   4   2   2  268.87    7.40
   4   2   2  272.67   10.90
  -5  -2  -2   18.20    4.90
  -5  -2  -2   16.40    4.10
  -5  -2  -2   17.90    4.20
   5   2   2   14.90    4.10
   5   2   2   11.90    4.00
   5   2   2   15.40    4.30
   5   2   2   10.40    4.20
   5   2   2   17.30    3.70
   5   2   2   17.80    4.30
   5   2   2   18.80    2.80
  -6  -2  -2  133.79   10.40
  -6  -2  -2  117.59   11.00
   6   2   2  133.49    9.10
   6   2   2  130.99    9.60
   6   2   2  141.79    9.80
   6   2   2  130.49    8.70
   6   2   2  134.09   10.80
  -7  -2  -2   96.19   10.60
   7   2   2   91.79    9.40
   7   2   2   93.29    8.50
   7   2   2   72.09    8.70
   7   2   2   88.99   10.90
  -8  -2  -2   14.60    7.60
   8   2   2   10.30    5.80
   8   2   2   13.30    6.30
   8   2   2   10.30    8.30
   8   2   2    9.20    6.50
  -9  -2  -2   21.00    8.60
   9   2   2   16.80   10.30
   9   2   2    5.00    6.90
   9   2   2   22.60    7.10
 -10  -2  -2   10.00   10.10
  10   2   2   40.50   13.50
  10   2   2   18.70    8.90
  11  -3  -2   -2.20   11.00
 -11   3   2    3.70    7.50
 -11   3   2   -1.90    8.10
  10  -3  -2  183.38   17.70
  10  -3  -2  184.98   21.90
 -10   3   2  175.98   14.20
 -10   3   2  185.08   14.50
   9  -3  -2   95.29   12.80
   9  -3  -2   68.69    9.40
  -9   3   2   84.79   10.30
  -9   3   2   83.79   10.00
   8  -3  -2   39.40    8.40
   8  -3  -2   48.90    6.20
   8  -3  -2   46.90    7.10
   8  -3  -2   38.70    7.10
  -8   3   2   36.10    6.90
   7  -3  -2  207.28   11.00
   7  -3  -2  192.98    9.30
   7  -3  -2  200.78   12.50
   7  -3  -2  185.08   11.80
   7  -3  -2  201.28   10.40
   7  -3  -2  194.68   10.80
  -7   3   2  179.18   11.30
   6  -3  -2  153.18    9.80
   6  -3  -2  161.78    9.20
   6  -3  -2  162.28    9.90
   6  -3  -2  153.88    6.00
   6  -3  -2  163.78    7.80
   6  -3  -2  160.08    8.40
   6  -3  -2  155.18   10.10
  -6   3   2  168.28   10.10
  -6   3   2  162.98    7.90
  -6   3   2  157.88    9.50
  -6   3   2  142.59    9.60
   5  -3  -2  457.95   11.70
   5  -3  -2  437.76   14.40
   5  -3  -2  469.05   15.30
   5  -3  -2  462.05   15.60
   5  -3  -2  455.65   13.90
   5  -3  -2  443.26   12.40
   5  -3  -2  476.15   13.80
   5  -3  -2  446.66   15.40
  -5   3   2  437.66   14.00
  -5   3   2  455.15   15.50
  -5   3   2  449.56   14.40
  -5   3   2  463.15   13.40
  -5   3   2  436.46   15.30
   4  -3  -2    2.10    2.00
   4  -3  -2    3.20    2.50
   4  -3  -2    3.80    2.40
   4  -3  -2    2.40    2.40
   4  -3  -2    2.20    2.40
   4  -3  -2    2.50    1.60
   4  -3  -2    2.00    2.10
  -4   3   2    1.90    2.10
  -4   3   2    4.90    2.60
  -4   3   2    0.90    2.20
  -4   3   2    2.10    1.70
  -4   3   2    0.90    1.90
   3  -3  -2  201.88    7.50
   3  -3  -2  198.48    6.50
   3  -3  -2  192.68    6.30
   3  -3  -2  191.18    7.10
   3  -3  -2  177.98    6.60
   3  -3  -2  197.18    8.00
   3  -3  -2  193.48    7.80
  -3   3   2  190.78    6.80
  -3   3   2  183.18    7.80
  -3   3   2  191.48    6.60
  -3   3   2  183.78    7.70
  -3   3   2  190.58    6.90
   2  -3  -2  556.24   13.90
   2  -3  -2  554.14   13.00
   2  -3  -2  539.45   14.30
   2  -3  -2  553.04   14.30
   2  -3  -2  556.44   13.30
   2  -3  -2  576.14   12.90
  -2   3   2  564.04   14.50
  -2   3   2  567.64   14.40
  -2   3   2  538.65   13.10
  -2   3   2  552.64   13.10
   1  -3  -2 1512.85   31.50
   1  -3  -2 1509.35   31.00
   1  -3  -2 1490.15   31.40
   1  -3  -2 1481.95   30.10
   1  -3  -2 1520.65   29.00
  -1   3   2 1430.56   31.30
  -1   3   2 1509.25   30.80
  -1   3   2 1450.05   30.10
  -1   3   2 1493.25   30.20
   0  -3  -2 1027.10   20.70
   0  -3  -2 1023.70   22.20
   0  -3  -2 1002.00   22.10
   0  -3  -2 1019.50   22.10
   0  -3  -2 1015.10   20.90
   0   3   2 1001.20   22.10
   0   3   2  973.60   21.50
   0   3   2 1018.60   21.40
   0   3   2 1032.80   19.90
   0   3   2  998.30   22.60
   0   3   2 1008.10   21.10
  -1  -3  -2    3.90    1.60
  -1  -3  -2    1.70    1.40
  -1  -3  -2   -0.10    1.40
  -1  -3  -2    0.60    1.00
  -1  -3  -2    0.20    1.40
   1   3   2    0.90    1.10
   1   3   2    2.50    1.20
   1   3   2    2.40    1.50
   1   3   2    0.80    1.80
   1   3   2    2.90    1.50
  -2  -3  -2 1933.91   41.20
  -2  -3  -2 1995.50   41.30
  -2  -3  -2 1947.21   41.80
  -2  -3  -2 1946.51   39.30
  -2  -3  -2 1954.40   40.30
   2   3   2 1884.41   39.60
   2   3   2 1955.40   41.30
   2   3   2 1975.70   39.90
   2   3   2 1923.51   40.40
   2   3   2 1932.31   41.30
   2   3   2 1900.91   41.60
  -3  -3  -2   44.70    4.60
  -3  -3  -2   58.19    4.90
  -3  -3  -2   47.50    3.90
  -3  -3  -2   55.49    5.70
  -3  -3  -2   48.70    4.60
   3   3   2   42.20    3.80
   3   3   2   52.99    5.20
   3   3   2   58.09    4.70
   3   3   2   54.39    4.80
   3   3   2   58.29    4.40
   3   3   2   51.09    4.70
  -4  -3  -2  348.27   13.50
  -4  -3  -2  325.97   12.40
  -4  -3  -2  328.67   10.10
  -4  -3  -2  346.97   12.60
   4   3   2  342.67   11.10
   4   3   2  338.47   12.40
   4   3   2  309.57    7.60
   4   3   2  365.76   12.10
   4   3   2  338.07   12.50
   4   3   2  338.57   12.60
   4   3   2  341.97   13.10
  -5  -3  -2   11.30    3.60
  -5  -3  -2    6.00    3.50
  -5  -3  -2    9.50    2.60
  -5  -3  -2    7.40    4.20
   5   3   2   10.70    3.70
   5   3   2    6.00    3.80
   5   3   2    7.40    4.50
   5   3   2    8.10    3.50
   5   3   2    3.80    3.50
   5   3   2    5.30    3.10
  -6  -3  -2   46.50    7.70
   6   3   2   45.00    6.10
   6   3   2   40.90    6.60
   6   3   2   40.50    6.90
   6   3   2   36.60    7.50
  -7  -3  -2   68.19    9.60
   7   3   2  100.09   12.00
   7   3   2   96.69    8.90
   7   3   2   91.29    9.90
   7   3   2   93.59    9.80
  -8  -3  -2   78.09   11.30
   8   3   2  118.59   11.60
   8   3   2  113.59   14.20
   8   3   2   85.39    9.30
  -9  -3  -2   70.69   11.80
   9   3   2   84.69   14.40
   9   3   2   54.89    9.20
   9   3   2   75.49   11.10
 -10  -3  -2    2.50    8.60
  10   3   2    1.10    9.00
  10   3   2   16.80   11.60
  11  -4  -2    7.50   10.70
 -11   4   2    4.40    7.70
 -11   4   2    2.60    8.10
  10  -4  -2   91.19   14.00
  10  -4  -2   95.39   11.50
 -10   4   2   94.09   11.90
 -10   4   2  115.69   12.40
   9  -4  -2   46.70   10.40
   9  -4  -2   42.70    8.50
  -9   4   2   35.20    7.40
  -9   4   2   34.30    7.80
   8  -4  -2  113.29   12.20
   8  -4  -2  133.79   11.70
  -8   4   2  145.79   11.00
  -8   4   2  112.89    9.80
   7  -4  -2  273.27   11.90
   7  -4  -2  241.68   12.50
   7  -4  -2  235.38   13.50
   7  -4  -2  250.77   13.60
   7  -4  -2  252.17   11.70
  -7   4   2  270.47   12.40
  -7   4   2  221.68   13.20
  -7   4   2  252.07   12.60
   6  -4  -2   19.80    4.90
   6  -4  -2   31.00    4.80
   6  -4  -2   23.60    5.20
   6  -4  -2   17.10    3.30
   6  -4  -2   23.80    5.30
   6  -4  -2   30.80    5.60
   6  -4  -2   26.40    4.60
  -6   4   2   27.30    4.70
  -6   4   2   27.20    4.10
  -6   4   2   22.70    4.60
  -6   4   2   27.50    5.40
  -6   4   2   27.10    5.50
   5  -4  -2  425.86   13.20
   5  -4  -2  422.86   11.90
   5  -4  -2  423.46   14.50
   5  -4  -2  441.26   15.30
   5  -4  -2  436.56   14.30
   5  -4  -2  401.26   14.80
   5  -4  -2  414.26   13.00
  -5   4   2  439.16   15.30
  -5   4   2  445.66   14.30
  -5   4   2  423.56   13.50
  -5   4   2  417.26   13.00
  -5   4   2  410.56   15.00
   4  -4  -2   57.09    4.40
   4  -4  -2   61.49    4.50
   4  -4  -2   63.29    5.20
   4  -4  -2   58.19    5.70
   4  -4  -2   70.59    5.70
   4  -4  -2   65.09    4.30
   4  -4  -2   69.99    5.20
  -4   4   2   65.19    4.40
  -4   4   2   62.59    4.70
  -4   4   2   60.99    5.40
  -4   4   2   63.59    4.90
  -4   4   2   70.69    5.70
   3  -4  -2  781.52   17.50
   3  -4  -2  759.02   19.30
   3  -4  -2  771.42   18.30
   3  -4  -2  798.62   20.00
   3  -4  -2  752.12   18.00
   3  -4  -2  779.92   18.30
   3  -4  -2  789.92   20.00
  -3   4   2  791.42   20.10
  -3   4   2  763.62   18.20
  -3   4   2  763.82   19.80
  -3   4   2  753.42   18.50
   2  -4  -2  176.98    7.00
   2  -4  -2  176.88    6.70
   2  -4  -2  174.18    6.50
   2  -4  -2  176.08    5.30
   2  -4  -2  171.38    6.90
   2  -4  -2  176.38    5.80
  -2   4   2  174.08    6.90
  -2   4   2  170.88    6.90
  -2   4   2  179.98    6.30
  -2   4   2  171.38    5.90
   1  -4  -2 1376.26   29.10
   1  -4  -2 1381.36   28.30
   1  -4  -2 1394.06   30.00
   1  -4  -2 1414.96   29.90
   1  -4  -2 1401.16   29.90
  -1   4   2 1398.76   29.90
  -1   4   2 1374.26   28.50
  -1   4   2 1383.06   29.90
  -1   4   2 1334.37   28.80
  -1   4   2 1392.76   29.50
   0  -4  -2   23.50    2.90
   0  -4  -2   18.10    2.50
   0  -4  -2   20.80    2.00
   0  -4  -2   22.00    2.50
   0   4   2   21.60    2.60
   0   4   2   16.70    1.50
   0   4   2   19.80    2.50
   0   4   2   17.20    2.40
   0   4   2   21.80    2.20
   0   4   2   20.10    2.00
   0   4   2   18.90    1.20
   0   4   2   18.40    2.20
  -1  -4  -2 1848.92   39.70
  -1  -4  -2 1901.61   39.70
  -1  -4  -2 1920.91   39.80
  -1  -4  -2 1905.41   40.50
  -1  -4  -2 1954.90   36.60
   1   4   2 1918.61   38.50
   1   4   2 1981.80   38.00
   1   4   2 1875.51   39.70
   1   4   2 1869.61   40.20
   1   4   2 1773.22   39.40
   1   4   2 1880.01   39.80
  -2  -4  -2  781.32   18.80
  -2  -4  -2  809.52   19.50
  -2  -4  -2  766.42   19.30
  -2  -4  -2  765.32   20.30
   2   4   2  775.12   18.10
   2   4   2  783.72   18.00
   2   4   2  755.62   19.90
   2   4   2  776.22   19.40
   2   4   2  772.52   18.90
  -3  -4  -2  599.04   16.80
  -3  -4  -2  579.34   16.70
  -3  -4  -2  605.34   18.00
  -3  -4  -2  579.74   15.40
   3   4   2  579.04   16.80
   3   4   2  593.54   16.10
   3   4   2  576.34   17.30
   3   4   2  575.04   15.20
   3   4   2  608.44   17.00
   3   4   2  606.74   15.70
  -4  -4  -2  964.80   26.30
  -4  -4  -2  910.21   22.10
  -4  -4  -2  904.61   24.50
  -4  -4  -2  940.11   24.70
   4   4   2  923.61   23.70
   4   4   2  925.11   24.70
   4   4   2  933.21   23.60
   4   4   2  939.51   24.80
   4   4   2  926.81   25.30
   4   4   2  908.21   22.80
   4   4   2  944.41   25.10
  -5  -4  -2  115.29    6.30
  -5  -4  -2  111.89    8.30
  -5  -4  -2  117.49   10.00
   5   4   2  107.29    8.30
   5   4   2  115.99    9.50
   5   4   2   93.99    7.90
   5   4   2  104.59    8.70
   5   4   2  121.09    7.90
  -6  -4  -2  284.37   15.50
   6   4   2  289.87   12.60
   6   4   2  280.17   13.40
   6   4   2  260.37   15.00
   6   4   2  287.97   14.60
  -7  -4  -2  100.59   11.80
   7   4   2   88.29    9.10
   7   4   2   71.59    9.60
   7   4   2   74.89   11.20
   7   4   2   71.79    8.20
  -8  -4  -2    5.00    7.20
   8   4   2    1.40    7.90
   8   4   2   -2.60    4.70
   8   4   2   11.70    7.40
  -9  -4  -2   13.80    9.50
   9   4   2   32.00    8.30
   9   4   2   27.50   11.20
   9   4   2   32.60    9.40
  11  -5  -2   -5.90   10.40
 -11   5   2   -4.00    7.70
 -11   5   2    7.30    7.90
  10  -5  -2   71.99   13.20
  10  -5  -2   38.00    9.60
 -10   5   2   37.70    8.40
 -10   5   2   41.10    9.10
   9  -5  -2    1.20    6.30
   9  -5  -2  -11.70    6.50
  -9   5   2   10.80    6.20
  -9   5   2    4.40    6.00
   8  -5  -2   -1.00    5.40
   8  -5  -2    4.40    6.30
  -8   5   2    8.60    5.20
  -8   5   2    1.10    5.10
   7  -5  -2   72.19   11.80
   7  -5  -2   85.49    8.60
   7  -5  -2   91.29    9.50
   7  -5  -2   83.09    7.60
   7  -5  -2   86.39    7.90
   7  -5  -2   81.29    9.10
  -7   5   2   93.29    8.60
  -7   5   2   84.49    8.60
  -7   5   2   78.89    9.00
   6  -5  -2  216.18   11.60
   6  -5  -2  228.78   10.10
   6  -5  -2  214.78   11.80
   6  -5  -2  208.98   10.90
   6  -5  -2  237.18   11.30
   6  -5  -2  206.38    8.50
   6  -5  -2  212.98    9.90
  -6   5   2  230.28   12.00
  -6   5   2  209.08   10.20
  -6   5   2  218.98   11.70
  -6   5   2  215.38   10.60
  -6   5   2  229.68    9.90
   5  -5  -2  844.42   23.00
   5  -5  -2  870.01   21.60
   5  -5  -2  881.31   24.40
   5  -5  -2  858.01   24.30
   5  -5  -2  868.41   21.70
   5  -5  -2  863.91   23.50
   5  -5  -2  852.71   21.10
  -5   5   2  854.71   24.30
  -5   5   2  865.61   24.30
  -5   5   2  867.11   22.00
  -5   5   2  854.71   22.50
   4  -5  -2  481.65   13.90
   4  -5  -2  456.55   13.30
   4  -5  -2  456.45   13.00
   4  -5  -2  464.75   14.50
   4  -5  -2  452.35   14.90
   4  -5  -2  484.75   12.90
   4  -5  -2  491.95   15.40
  -4   5   2  475.95   13.90
  -4   5   2  465.25   15.20
  -4   5   2  462.15   13.30
  -4   5   2  482.15   15.40
   3  -5  -2 1131.09   25.10
   3  -5  -2 1121.09   27.30
   3  -5  -2 1153.88   24.10
   3  -5  -2 1152.98   27.30
   3  -5  -2 1138.89   26.00
   3  -5  -2 1125.99   24.90
   3  -5  -2 1151.08   26.80
  -3   5   2 1113.79   25.90
  -3   5   2 1100.29   25.30
  -3   5   2 1146.99   27.40
  -3   5   2 1152.38   27.30
   2  -5  -2  162.68    6.90
   2  -5  -2  158.28    5.60
   2  -5  -2  164.18    7.10
   2  -5  -2  162.48    6.80
   2  -5  -2  169.78    6.70
   2  -5  -2  155.58    4.70
  -2   5   2  162.88    5.90
  -2   5   2  168.38    7.10
  -2   5   2  168.58    7.00
  -2   5   2  148.19    6.40
   1  -5  -2 1957.80   39.90
   1  -5  -2 1953.20   40.80
   1  -5  -2 1940.51   40.80
   1  -5  -2 1944.51   41.20
  -1   5   2 1915.91   40.00
  -1   5   2 1906.81   40.60
  -1   5   2 1984.70   41.00
  -1   5   2 1910.31   39.30
   0  -5  -2  423.76   12.10
   0  -5  -2  431.46   11.70
   0  -5  -2  432.86   11.80
   0  -5  -2  428.66   10.40
   0   5   2  425.16   12.00
   0   5   2  428.96   10.60
   0   5   2  436.76   11.80
   0   5   2  414.66   11.70
   0   5   2  415.06    9.20
   0   5   2  415.96   11.70
  -1  -5  -2  670.53   16.80
  -1  -5  -2  653.83   16.70
  -1  -5  -2  672.03   17.60
  -1  -5  -2  674.13   13.90
  -1  -5  -2  695.13   17.20
   1   5   2  673.63   17.10
   1   5   2  654.53   16.80
   1   5   2  666.03   15.60
   1   5   2  675.43   14.90
   1   5   2  684.63   15.60
   1   5   2  668.63   17.70
   1   5   2  643.14   16.70
  -2  -5  -2  359.56   11.40
  -2  -5  -2  375.46   11.60
  -2  -5  -2  380.46   11.50
  -2  -5  -2  374.96   12.70
   2   5   2  371.36   10.40
   2   5   2  364.16   10.30
   2   5   2  355.06   11.60
   2   5   2  337.47   11.10
   2   5   2  369.66   11.70
   2   5   2  377.26   10.90
   2   5   2  364.66   11.50
  -3  -5  -2    8.10    2.70
  -3  -5  -2   10.90    3.60
  -3  -5  -2    7.80    2.80
  -3  -5  -2    7.60    2.70
   3   5   2    9.60    2.90
   3   5   2   10.10    3.10
   3   5   2    9.20    3.40
   3   5   2    6.50    2.60
   3   5   2    9.10    3.60
   3   5   2    5.10    2.90
   3   5   2    4.80    2.30
  -4  -5  -2   47.50    6.20
  -4  -5  -2   57.99    6.20
  -4  -5  -2   65.79    5.50
  -4  -5  -2   52.39    5.80
   4   5   2   56.49    6.20
   4   5   2   75.59    6.80
   4   5   2   68.39    7.10
   4   5   2   64.99    6.40
   4   5   2   56.49    5.30
   4   5   2   64.49    6.10
   4   5   2   66.89    7.20
  -5  -5  -2   14.20    5.40
  -5  -5  -2   16.80    3.60
   5   5   2   26.10    5.80
   5   5   2   24.30    4.50
   5   5   2   25.60    4.90
   5   5   2   22.50    6.20
  -6  -5  -2  157.18   12.10
   6   5   2  151.28   10.10
   6   5   2  162.48   10.00
   6   5   2  150.28   11.60
   6   5   2  168.28   12.90
  -7  -5  -2   58.99    9.80
   7   5   2   50.29   10.10
   7   5   2   49.60    9.00
   7   5   2   52.39    7.80
  -8  -5  -2   61.29   11.30
   8   5   2   71.19    9.10
   8   5   2   71.79   11.00
   8   5   2   64.99   12.00
  -9  -5  -2  120.79   15.50
   9   5   2  119.89   13.60
   9   5   2  112.69   15.40
   9   5   2  114.89   12.30
  11  -6  -2   18.10    9.60
  11  -6  -2    9.40   10.70
 -11   6   2    3.30    7.90
  10  -6  -2   73.89   13.30
  10  -6  -2   66.79   11.20
 -10   6   2   72.59   10.50
   9  -6  -2   13.40    8.10
   9  -6  -2   -1.00    6.60
  -9   6   2   14.90    6.50
   8  -6  -2  226.08   13.60
   8  -6  -2  242.48   14.70
  -8   6   2  238.08   13.20
   7  -6  -2  192.58   11.50
   7  -6  -2  189.58   11.60
   7  -6  -2  163.48    8.60
   7  -6  -2  155.58    9.60
   7  -6  -2  166.38   11.50
  -7   6   2  174.68    9.90
  -7   6   2  169.48   10.60
  -7   6   2  179.88   12.30
   6  -6  -2  227.88    9.70
   6  -6  -2  246.78   11.70
   6  -6  -2  233.08   12.20
   6  -6  -2  234.28   12.40
   6  -6  -2  238.78   12.00
   6  -6  -2  225.08   10.00
   6  -6  -2  229.38   10.10
  -6   6   2  235.78   12.30
  -6   6   2  233.28   10.80
  -6   6   2  221.18   11.90
  -6   6   2  218.78   10.10
   5  -6  -2  149.19    9.20
   5  -6  -2  153.08    9.00
   5  -6  -2  155.88    7.60
   5  -6  -2  155.58    8.30
   5  -6  -2  140.39    8.90
   5  -6  -2  146.19    7.50
   5  -6  -2  147.19    7.30
  -5   6   2  159.98    9.20
  -5   6   2  157.58    9.30
  -5   6   2  148.09    8.20
  -5   6   2  144.09    7.50
   4  -6  -2   31.60    3.90
   4  -6  -2   22.00    3.30
   4  -6  -2   29.40    3.30
   4  -6  -2   28.50    4.20
   4  -6  -2   20.70    3.60
   4  -6  -2   29.80    4.50
   4  -6  -2   34.00    4.90
  -4   6   2   25.00    3.90
  -4   6   2   30.90    4.70
  -4   6   2   19.90    3.10
  -4   6   2   24.10    4.10
   3  -6  -2  837.52   21.80
   3  -6  -2  840.42   21.60
   3  -6  -2  859.61   21.00
   3  -6  -2  837.62   19.40
   3  -6  -2  817.72   18.70
   3  -6  -2  835.32   18.10
   3  -6  -2  823.72   21.10
  -3   6   2  811.12   19.90
  -3   6   2  830.72   21.70
  -3   6   2  827.92   20.80
  -3   6   2  828.42   21.70
   2  -6  -2   37.50    3.10
   2  -6  -2   37.10    4.00
   2  -6  -2   42.80    2.10
   2  -6  -2   44.10    4.30
   2  -6  -2   43.40    4.30
   2  -6  -2   41.30    4.10
  -2   6   2   41.00    4.20
  -2   6   2   44.10    4.50
  -2   6   2   38.20    3.30
  -2   6   2   40.40    4.00
  -2   6   2   45.20    4.00
   1  -6  -2 1677.63   37.30
   1  -6  -2 1723.23   36.60
   1  -6  -2 1739.63   37.50
   1  -6  -2 1714.23   38.10
  -1   6   2 1696.83   40.80
  -1   6   2 1750.12   36.00
  -1   6   2 1770.72   36.70
  -1   6   2 1750.82   37.00
  -1   6   2 1780.72   37.70
  -1   6   2 1782.42   37.60
  -1   6   2 1720.53   36.00
   0  -6  -2  414.46   11.70
   0  -6  -2  391.86   11.50
   0  -6  -2  393.26   12.20
   0  -6  -2  400.46   10.20
   0   6   2  412.56   11.80
   0   6   2  386.26   11.40
   0   6   2  396.56   10.40
   0   6   2  399.26   11.60
   0   6   2  380.86   11.60
   0   6   2  413.66   12.00
  -1  -6  -2   69.79    2.80
  -1  -6  -2   70.69    5.30
  -1  -6  -2   66.99    5.20
  -1  -6  -2   58.19    4.40
  -1  -6  -2   69.39    4.70
   1   6   2   71.89    4.00
   1   6   2   74.29    4.80
   1   6   2   68.29    4.00
   1   6   2   75.39    5.50
   1   6   2   66.89    4.60
   1   6   2   72.29    5.10
  -2  -6  -2  858.41   21.60
  -2  -6  -2  900.61   23.50
  -2  -6  -2  865.01   22.00
  -2  -6  -2  891.61   21.90
   2   6   2  858.81   21.70
   2   6   2  858.31   22.20
   2   6   2  867.91   21.30
   2   6   2  872.61   20.40
   2   6   2  866.81   21.90
   2   6   2  831.72   22.70
  -3  -6  -2   47.70    5.10
  -3  -6  -2   50.49    6.20
  -3  -6  -2   52.89    5.40
  -3  -6  -2   48.00    5.00
   3   6   2   48.30    4.70
   3   6   2   49.60    4.70
   3   6   2   45.30    5.60
   3   6   2   49.50    5.40
   3   6   2   48.20    5.40
   3   6   2   43.00    4.90
   3   6   2   55.69    6.50
  -4  -6  -2  151.68   10.20
  -4  -6  -2  155.08    8.00
   4   6   2  145.19    8.80
   4   6   2  140.79    8.70
   4   6   2  129.29    9.20
   4   6   2  150.58    9.80
   4   6   2  140.19    7.90
  -5  -6  -2   34.40    6.80
   5   6   2   29.50    6.10
   5   6   2   30.50    5.00
   5   6   2   13.20    5.70
  -6  -6  -2  126.89   12.20
   6   6   2  133.39   12.00
   6   6   2  134.49    9.90
   6   6   2  126.19   12.60
  -7  -6  -2   -1.00    6.90
   7   6   2    6.70    7.40
   7   6   2    4.20    5.10
   7   6   2   -7.60    6.20
  -8  -6  -2   67.69   12.60
   8   6   2   96.39   10.30
   8   6   2   80.19   12.90
   8   6   2   93.89   12.40
  -9  -6  -2   19.60   11.30
   9   6   2   27.60   11.40
   9   6   2   44.00    9.20
   9   6   2   13.00    9.50
  11  -7  -2    7.20   11.00
  11  -7  -2   -0.20    9.10
 -11   7   2    5.90    8.00
  10  -7  -2   20.50    8.90
  10  -7  -2   25.70   10.40
 -10   7   2   37.60    8.80
   9  -7  -2   -3.70    6.90
   9  -7  -2    3.60    6.80
  -9   7   2    4.30    5.50
   8  -7  -2  219.48   13.90
   8  -7  -2  219.48   14.40
  -8   7   2  228.48   13.40
   7  -7  -2  144.99    9.00
   7  -7  -2  186.28   10.00
   7  -7  -2  172.98   11.40
   7  -7  -2  160.98   11.80
   7  -7  -2  184.78   11.70
  -7   7   2  161.48   12.00
  -7   7   2  188.98   10.30
  -7   7   2  193.78   11.30
   6  -7  -2  252.77   12.70
   6  -7  -2  250.37   10.70
   6  -7  -2  263.27   10.60
   6  -7  -2  235.28   14.60
   6  -7  -2  239.28   12.80
   6  -7  -2  272.17   11.90
  -6   7   2  263.47   12.00
  -6   7   2  244.88   11.10
  -6   7   2  240.28   12.80
  -6   7   2  243.38   12.90
   5  -7  -2  385.56   14.50
   5  -7  -2  350.16   12.80
   5  -7  -2  377.66   11.80
   5  -7  -2  375.16   12.90
   5  -7  -2  347.57   14.40
   5  -7  -2  388.86   14.90
  -5   7   2  372.66   14.80
  -5   7   2  369.36   14.60
  -5   7   2  402.66   13.90
  -5   7   2  390.36   13.00
   4  -7  -2    1.20    2.80
   4  -7  -2    2.50    2.70
   4  -7  -2    3.00    2.70
   4  -7  -2    3.30    3.20
   4  -7  -2    3.30    1.90
   4  -7  -2    3.70    2.30
   4  -7  -2    1.60    2.10
  -4   7   2    1.00    2.50
  -4   7   2    1.10    2.80
  -4   7   2    5.90    2.70
  -4   7   2    4.70    2.50
   3  -7  -2  392.16   13.20
   3  -7  -2  413.86   13.60
   3  -7  -2  401.06   13.20
   3  -7  -2  408.46    9.70
   3  -7  -2  407.46   13.20
   3  -7  -2  397.86   10.30
   3  -7  -2  416.46   11.30
  -3   7   2  408.56   13.50
  -3   7   2  405.76   13.70
  -3   7   2  404.66   12.90
  -3   7   2  409.26   12.00
   2  -7  -2  161.78    7.50
   2  -7  -2  168.98    7.40
   2  -7  -2  154.88    7.70
   2  -7  -2  147.29    7.10
  -2   7   2  160.78    7.00
  -2   7   2  171.78    6.50
  -2   7   2  159.58    7.50
   1  -7  -2  164.58    7.20
   1  -7  -2  161.58    7.10
   1  -7  -2  178.38    6.90
   1  -7  -2  175.88    8.20
  -1   7   2  156.98    7.30
  -1   7   2  179.28    7.10
  -1   7   2  183.28    7.30
  -1   7   2  173.88    7.40
  -1   7   2  167.88    7.20
  -1   7   2  163.38    6.20
   0  -7  -2   41.30    3.30
   0  -7  -2   45.70    5.00
   0  -7  -2   41.80    4.10
   0  -7  -2   36.50    3.90
   0   7   2   48.50    4.10
   0   7   2   41.40    4.30
   0   7   2   46.20    4.50
   0   7   2   39.70    3.70
   0   7   2   35.30    3.80
   0   7   2   40.40    3.30
   0   7   2   38.30    4.30
  -1  -7  -2   24.60    4.10
  -1  -7  -2   35.00    4.60
  -1  -7  -2   20.40    3.20
  -1  -7  -2   23.60    2.20
  -1  -7  -2   20.90    3.20
   1   7   2   25.00    2.80
   1   7   2   26.80    4.10
   1   7   2   24.50    3.40
   1   7   2   22.30    3.30
   1   7   2   23.70    2.80
   1   7   2   20.00    3.80
   1   7   2   22.50    2.90
  -2  -7  -2    8.70    2.60
  -2  -7  -2    1.30    2.90
  -2  -7  -2    1.00    2.80
  -2  -7  -2    4.80    2.70
   2   7   2    4.20    2.60
   2   7   2    5.60    2.40
   2   7   2    6.40    2.70
   2   7   2    6.20    3.00
   2   7   2    1.80    3.20
   2   7   2    7.10    2.30
  -3  -7  -2  248.58   12.20
  -3  -7  -2  235.38   10.20
  -3  -7  -2  247.68   10.40
  -3  -7  -2  237.98   10.10
   3   7   2  225.38   10.00
   3   7   2  255.17   10.70
   3   7   2  255.07   10.90
   3   7   2  239.48   10.40
   3   7   2  246.68   11.80
   3   7   2  237.88    9.30
  -4  -7  -2  561.44   20.70
  -4  -7  -2  603.84   17.50
   4   7   2  562.04   19.20
   4   7   2  615.44   17.30
   4   7   2  554.84   18.60
   4   7   2  569.14   20.10
  -5  -7  -2   57.79    8.90
   5   7   2   51.99    7.70
   5   7   2   63.69    7.50
   5   7   2   75.29    9.00
   5   7   2   62.39    6.90
  -6  -7  -2  383.86   19.90
   6   7   2  387.46   15.90
   6   7   2  413.96   19.00
   6   7   2  378.96   18.40
  -7  -7  -2   12.20    7.80
   7   7   2    5.80    7.80
   7   7   2   18.30    6.30
   7   7   2   11.80    8.00
  -8  -7  -2   68.99   12.60
   8   7   2   58.39   12.30
   8   7   2   63.19   11.50
   8   7   2   96.09   10.80
  11  -8  -2   -6.00    9.10
  11  -8  -2   -5.60   10.20
 -11   8   2    1.20    8.30
  10  -8  -2  137.09   15.20
  10  -8  -2  101.49   13.90
 -10   8   2  132.59   13.40
   9  -8  -2    3.00    7.60
   9  -8  -2   -0.30    6.80
  -9   8   2    7.50    6.40
   8  -8  -2   84.99   10.60
   8  -8  -2   89.29   10.70
  -8   8   2   94.49   10.10
   7  -8  -2   -2.30    4.80
   7  -8  -2    8.10    5.60
   7  -8  -2   -0.60    3.70
   7  -8  -2   -0.20    4.70
   7  -8  -2    4.80    3.60
  -7   8   2    6.10    5.00
  -7   8   2   -2.40    4.10
  -7   8   2    3.40    4.10
   6  -8  -2  421.66   17.30
   6  -8  -2  450.65   15.60
   6  -8  -2  442.96   14.20
   6  -8  -2  448.76   15.80
   6  -8  -2  459.05   17.60
  -6   8   2  457.25   15.60
  -6   8   2  474.05   18.10
  -6   8   2  437.86   16.20
   5  -8  -2    5.30    3.60
   5  -8  -2    1.50    3.60
   5  -8  -2    3.30    2.40
   5  -8  -2    1.30    3.90
   5  -8  -2    1.80    3.00
   5  -8  -2   -1.80    2.70
  -5   8   2    2.30    3.30
  -5   8   2    0.90    2.40
  -5   8   2    2.40    3.40
  -5   8   2    1.90    3.30
   4  -8  -2  251.77   11.30
   4  -8  -2  234.28   10.80
   4  -8  -2  239.68   10.90
   4  -8  -2  252.77   10.70
   4  -8  -2  248.98    7.70
   4  -8  -2  241.68    8.40
  -4   8   2  258.87   11.20
  -4   8   2  232.38   10.40
  -4   8   2  234.48    9.50
  -4   8   2  249.18   11.10
  -4   8   2  248.08   10.60
   3  -8  -2  807.12   22.10
   3  -8  -2  808.92   17.60
   3  -8  -2  815.22   22.00
   3  -8  -2  806.12   21.80
   3  -8  -2  821.72   22.10
  -3   8   2  828.42   21.10
  -3   8   2  814.92   22.20
  -3   8   2  804.22   20.20
  -3   8   2  823.12   21.70
  -3   8   2  787.82   21.90
   2  -8  -2   66.29    5.30
   2  -8  -2   69.69    5.60
   2  -8  -2   67.49    5.20
   2  -8  -2   75.39    6.20
  -2   8   2   65.49    5.40
  -2   8   2   72.09    4.70
  -2   8   2   79.19    6.20
  -2   8   2   71.89    5.40
  -2   8   2   69.39    5.40
  -2   8   2   67.09    4.50
   1  -8  -2  219.98    9.80
   1  -8  -2  243.28    9.20
   1  -8  -2  229.48    8.40
   1  -8  -2  228.78    9.00
  -1   8   2  227.38    7.80
  -1   8   2  220.58    8.90
  -1   8   2  231.88    9.00
  -1   8   2  230.28    9.00
  -1   8   2  227.38    8.70
  -1   8   2  205.28    9.20
   0  -8  -2  133.79    6.70
   0  -8  -2  132.99    5.60
   0  -8  -2  118.79    6.30
   0  -8  -2  130.39    7.40
   0   8   2  123.69    5.50
   0   8   2  124.19    7.10
   0   8   2  133.99    5.70
   0   8   2  128.19    6.50
   0   8   2  127.39    7.30
   0   8   2  137.09    6.80
   0   8   2  131.79    6.90
  -1  -8  -2  123.49    4.80
  -1  -8  -2  122.29    6.60
  -1  -8  -2  128.89    7.70
  -1  -8  -2  134.09    6.90
  -1  -8  -2  131.79    8.00
   1   8   2  123.69    5.30
   1   8   2  134.49    6.10
   1   8   2  140.49    6.80
   1   8   2  131.09    7.90
   1   8   2  139.79    8.10
   1   8   2  138.59    7.00
   1   8   2  111.19    5.70
  -2  -8  -2  338.67   12.80
  -2  -8  -2  328.77   13.50
  -2  -8  -2  344.27   11.90
  -2  -8  -2  313.07   11.40
   2   8   2  321.57   10.80
   2   8   2  346.27   10.90
   2   8   2  336.17   11.90
   2   8   2  308.57   12.40
   2   8   2  321.97   13.40
   2   8   2  330.17   11.80
  -3  -8  -2  345.27   13.10
  -3  -8  -2  386.16   16.10
   3   8   2  370.26   14.00
   3   8   2  336.57   11.80
   3   8   2  321.17   14.40
   3   8   2  352.06   12.90
  -4  -8  -2   15.30    5.60
  -4  -8  -2   20.00    4.60
   4   8   2   17.30    4.10
   4   8   2   14.70    5.10
   4   8   2   20.70    5.20
   4   8   2   20.80    6.20
  -5  -8  -2  108.49   11.50
   5   8   2  100.59    9.60
   5   8   2   99.19    8.40
   5   8   2  122.09   10.50
  -6  -8  -2  179.98   16.20
   6   8   2  190.58   12.20
   6   8   2  184.28   14.40
   6   8   2  186.88   14.30
  -7  -8  -2   70.89   11.60
   7   8   2   73.99    9.30
   7   8   2   75.19   11.70
   7   8   2   88.79   12.00
  -8  -8  -2  231.88   19.10
   8   8   2  227.38   18.60
   8   8   2  199.28   14.90
   8   8   2  191.18   17.70
  10  -9  -2   51.39   11.20
  10  -9  -2   37.40   10.50
 -10   9   2   35.60    8.60
   9  -9  -2   70.59   11.30
   9  -9  -2   56.19   10.30
  -9   9   2   61.79    9.50
   8  -9  -2  192.18   13.60
   8  -9  -2  195.88   13.90
  -8   9   2  206.48   13.30
   7  -9  -2    8.60    5.40
   7  -9  -2   12.30    6.50
   7  -9  -2    8.50    4.50
  -7   9   2    5.40    4.40
  -7   9   2    9.90    5.00
   6  -9  -2   33.30    4.50
   6  -9  -2   31.90    5.90
   6  -9  -2   37.80    5.90
   6  -9  -2   32.10    6.30
  -6   9   2   32.00    5.80
  -6   9   2   23.50    6.30
  -6   9   2   37.20    5.90
   5  -9  -2    4.10    2.50
   5  -9  -2    6.60    4.50
   5  -9  -2    3.40    3.50
   5  -9  -2    4.10    3.10
   5  -9  -2   -4.60    3.50
  -5   9   2    3.20    3.60
  -5   9   2   -1.10    2.80
  -5   9   2    2.30    3.50
   4  -9  -2   26.10    5.00
   4  -9  -2   29.00    3.50
   4  -9  -2   28.10    4.80
   4  -9  -2   26.00    4.90
   4  -9  -2   29.80    5.40
  -4   9   2   37.80    5.50
  -4   9   2   21.80    4.80
  -4   9   2   25.60    4.10
  -4   9   2   28.60    4.90
   3  -9  -2    1.40    2.80
   3  -9  -2    3.20    2.50
   3  -9  -2    1.10    3.20
   3  -9  -2    0.10    2.90
  -3   9   2    3.00    2.10
  -3   9   2    2.80    3.10
  -3   9   2    5.40    3.10
  -3   9   2    2.00    2.20
  -3   9   2    2.20    2.90
   2  -9  -2  767.62   21.20
   2  -9  -2  795.32   21.30
   2  -9  -2  782.52   21.00
   2  -9  -2  814.52   22.70
  -2   9   2  791.22   21.10
  -2   9   2  811.02   19.80
  -2   9   2  781.12   21.40
  -2   9   2  790.72   19.70
  -2   9   2  842.32   21.70
  -2   9   2  807.22   21.90
   1  -9  -2   15.50    3.40
   1  -9  -2   20.10    3.50
   1  -9  -2   18.20    3.50
   1  -9  -2   19.10    4.30
  -1   9   2   17.10    3.40
  -1   9   2   16.80    3.70
  -1   9   2   18.50    4.00
  -1   9   2   13.60    3.50
  -1   9   2   16.70    3.40
  -1   9   2   19.30    3.00
   0  -9  -2   24.80    4.60
   0  -9  -2   21.50    3.50
   0  -9  -2   25.20    3.40
   0  -9  -2   24.60    3.80
   0   9   2   24.50    3.80
   0   9   2   18.10    4.00
   0   9   2   20.50    3.90
   0   9   2   22.80    3.20
   0   9   2   34.40    4.60
   0   9   2   22.10    3.60
  -1  -9  -2  932.11   25.10
  -1  -9  -2  924.31   23.20
  -1  -9  -2  871.31   20.00
  -1  -9  -2  895.11   25.50
  -1  -9  -2  965.50   23.50
   1   9   2  920.71   23.20
   1   9   2  938.81   22.00
   1   9   2  884.61   20.80
   1   9   2  905.11   24.80
   1   9   2  881.81   24.90
   1   9   2  908.81   23.20
  -2  -9  -2   51.49    6.70
  -2  -9  -2   72.89    7.20
   2   9   2   54.19    5.80
   2   9   2   67.29    5.60
   2   9   2   63.39    7.10
   2   9   2   68.59    7.20
   2   9   2   66.49    5.40
  -3  -9  -2  310.07   15.40
  -3  -9  -2  336.97   13.50
   3   9   2  332.87   15.10
   3   9   2  330.47   14.10
   3   9   2  329.87   11.90
   3   9   2  317.37   12.40
  -4  -9  -2  162.78   12.30
  -4  -9  -2  142.49    9.40
   4   9   2  175.48    9.50
   4   9   2  145.79   11.80
   4   9   2  159.98   10.70
   4   9   2  151.58   10.20
  -5  -9  -2   81.89   10.60
   5   9   2   92.09    9.70
   5   9   2   70.09    7.50
   5   9   2   83.39    9.40
  -6  -9  -2   77.39   11.70
   6   9   2   83.79   10.90
   6   9   2   96.79   12.30
   6   9   2   78.39    8.90
  -7  -9  -2   37.70   10.10
   7   9   2   28.90   10.00
   7   9   2   42.30   10.40
   7   9   2   39.40    7.50
  -8  -9  -2   23.70   10.50
   8   9   2   33.70   11.00
   8   9   2   32.30    8.90
   8   9   2   44.30   11.60
  10 -10  -2    5.50    9.20
 -10  10   2    8.90    7.50
   9 -10  -2  109.89   13.10
  -9  10   2  145.79   13.50
   8 -10  -2   89.49   11.30
   8 -10  -2   70.39    8.70
  -8  10   2   77.29    9.70
   7 -10  -2   62.59    9.60
   7 -10  -2   56.99    7.60
  -7  10   2   52.99    7.20
  -7  10   2   64.29    8.30
   6 -10  -2  222.28   12.10
   6 -10  -2  219.08   13.20
  -6  10   2  239.68   12.50
  -6  10   2  231.78   11.50
  -6  10   2  229.88   12.60
   5 -10  -2   14.90    5.10
   5 -10  -2   22.10    5.60
  -5  10   2   34.70    5.80
  -5  10   2   14.90    4.30
  -5  10   2   21.80    5.30
   4 -10  -2   91.69    8.40
   4 -10  -2   87.09    8.30
   4 -10  -2   60.19    8.70
  -4  10   2  102.59    8.50
  -4  10   2  104.09    7.80
  -4  10   2  105.59    6.90
  -4  10   2  101.39    8.10
   3 -10  -2   83.69    7.10
   3 -10  -2   91.59    8.00
   3 -10  -2   73.69    7.00
   3 -10  -2   77.19    6.50
  -3  10   2   73.79    7.30
  -3  10   2   77.69    5.10
  -3  10   2   68.49    6.30
  -3  10   2   84.99    6.10
  -3  10   2   89.69    7.20
  -3  10   2   76.39    6.90
   2 -10  -2   96.29    8.70
   2 -10  -2   72.59    6.40
   2 -10  -2   79.09    6.30
   2 -10  -2   87.69    6.50
  -2  10   2   86.29    6.50
  -2  10   2   85.89    6.50
  -2  10   2   75.29    5.80
  -2  10   2   89.19    7.50
  -2  10   2   92.79    5.70
  -2  10   2   90.09    7.60
   1 -10  -2  130.49    7.40
   1 -10  -2  146.69    9.20
   1 -10  -2  150.38    7.90
   1 -10  -2  136.59    7.20
  -1  10   2  138.39    7.60
  -1  10   2  134.79    8.30
  -1  10   2  138.19    7.80
  -1  10   2  142.09    8.20
  -1  10   2  135.49    7.60
  -1  10   2  140.79    6.80
   0 -10  -2   15.60    4.30
   0 -10  -2   24.20    3.50
   0 -10  -2   18.00    3.70
   0  10   2   17.70    4.10
   0  10   2   19.10    3.80
   0  10   2   20.00    4.90
   0  10   2   25.50    3.60
   0  10   2   18.80    3.50
   0  10   2   29.20    4.80
  -1 -10  -2  259.17   12.30
  -1 -10  -2  254.47   12.50
   1  10   2  279.37    9.90
   1  10   2  266.77   12.20
   1  10   2  248.08   12.00
  -2 -10  -2  121.69    9.20
  -2 -10  -2  108.89    9.30
   2  10   2  108.49    9.80
   2  10   2  100.59    8.90
   2  10   2   95.69    6.80
  -3 -10  -2  232.68   14.30
  -3 -10  -2  280.57   12.90
   3  10   2  279.67   11.30
   3  10   2  267.77   13.20
   3  10   2  240.98   11.80
   3  10   2  273.07   14.50
  -4 -10  -2   31.20    7.90
  -4 -10  -2   31.90    6.10
   4  10   2   23.20    6.30
   4  10   2   23.70    7.20
   4  10   2   31.00    6.20
   4  10   2   40.40    6.10
  -5 -10  -2  162.98   14.50
   5  10   2  177.18   12.80
   5  10   2  183.28   11.30
   5  10   2  195.58   15.10
   5  10   2  150.98   12.60
  -6 -10  -2  120.99   14.70
   6  10   2  116.79   13.60
   6  10   2  117.99   10.80
  -7 -10  -2    4.80    8.70
   7  10   2    9.50    9.20
   7  10   2   14.50    6.50
  10 -11  -2    9.10    9.90
 -10  11   2    6.50    7.20
   9 -11  -2   29.80    9.30
  -9  11   2    6.80    7.10
   8 -11  -2    5.00    6.60
   8 -11  -2    3.60    5.90
  -8  11   2   -2.20    5.80
   7 -11  -2   21.10    6.30
   7 -11  -2   11.10    7.00
  -7  11   2   28.70    7.10
  -7  11   2   20.60    6.40
  -7  11   2   14.50    5.70
   6 -11  -2   12.70    6.50
   6 -11  -2    7.50    5.20
  -6  11   2    6.00    5.00
  -6  11   2    3.50    4.40
  -6  11   2    8.10    5.10
   5 -11  -2   16.90    6.00
   5 -11  -2   25.60    6.10
  -5  11   2   28.00    5.70
  -5  11   2   20.10    5.40
  -5  11   2   22.90    4.70
   4 -11  -2  311.87   14.10
   4 -11  -2  325.07   14.60
  -4  11   2  338.57   13.70
  -4  11   2  329.37   14.00
  -4  11   2  316.37   12.40
   3 -11  -2   42.90    6.80
   3 -11  -2   35.50    5.70
  -3  11   2   36.10    4.20
  -3  11   2   33.30    4.40
  -3  11   2   41.20    6.10
  -3  11   2   42.30    5.90
   2 -11  -2  449.16   17.30
   2 -11  -2  464.05   15.10
  -2  11   2  452.85   14.00
  -2  11   2  452.55   14.00
  -2  11   2  450.05   15.60
  -2  11   2  434.16   16.00
   1 -11  -2  316.17   14.00
   1 -11  -2  326.67   11.70
  -1  11   2  309.97   12.80
  -1  11   2  326.97   13.40
  -1  11   2  308.67   12.10
  -1  11   2  312.27   11.00
   0 -11  -2   66.99    5.40
   0 -11  -2   67.09    7.40
   0  11   2   86.09    8.50
   0  11   2   71.49    7.40
   0  11   2   78.89    7.70
   0  11   2   67.39    5.50
  -1 -11  -2  474.95   17.80
  -1 -11  -2  493.85   18.70
   1  11   2  499.65   14.80
   1  11   2  472.65   17.50
   1  11   2  455.65   17.10
  -2 -11  -2    5.60    4.50
  -2 -11  -2    4.50    4.90
   2  11   2    1.00    3.10
   2  11   2    7.00    4.50
   2  11   2    8.00    5.10
  -3 -11  -2  125.09    9.90
  -3 -11  -2  100.09   11.50
   3  11   2  134.49   10.80
   3  11   2  126.09   11.80
   3  11   2  121.39    8.50
  -4 -11  -2    4.20    6.20
   4  11   2    9.50    4.50
   4  11   2    3.80    5.50
  -5 -11  -2  114.69   13.80
   5  11   2  108.39    9.70
   5  11   2  114.79   11.70
   5  11   2  106.19   12.80
  -6 -11  -2   12.80    9.00
   6  11   2    7.20    8.30
   6  11   2    3.20    5.70
  -7 -11  -2   82.89   13.70
   7  11   2   75.49   10.20
   7  11   2   75.39   13.50
  10 -12  -2   -1.70    9.80
 -10  12   2   -6.70    8.00
 -10  12   2   -1.50    8.00
   9 -12  -2   63.69   10.90
  -9  12   2   75.99   11.10
  -9  12   2   67.09   10.20
   8 -12  -2   81.09   10.20
   8 -12  -2   98.09   12.30
  -8  12   2   87.79   10.70
  -8  12   2   77.89   10.30
  -8  12   2   82.99    9.30
   7 -12  -2   13.40    6.40
   7 -12  -2   17.00    7.60
  -7  12   2   20.10    6.60
  -7  12   2   19.40    6.50
  -7  12   2   20.90    5.40
   6 -12  -2   39.40    7.80
   6 -12  -2   31.30    7.20
  -6  12   2   35.80    7.20
  -6  12   2   48.50    7.60
  -6  12   2   32.70    5.70
   5 -12  -2    4.80    5.40
   5 -12  -2    4.30    5.10
  -5  12   2    4.60    4.70
  -5  12   2    0.90    3.80
  -5  12   2    4.70    4.60
   4 -12  -2   12.30    5.40
   4 -12  -2   15.20    5.60
  -4  12   2    9.40    5.00
  -4  12   2   14.00    4.70
  -4  12   2   15.30    4.00
   3 -12  -2   33.20    7.20
   3 -12  -2   35.40    6.10
  -3  12   2   31.10    6.00
  -3  12   2   28.00    5.50
  -3  12   2   28.20    4.50
   2 -12  -2  195.18   10.30
   2 -12  -2  210.58   12.30
  -2  12   2  203.18    9.60
  -2  12   2  202.28   11.10
  -2  12   2  190.38    9.00
  -2  12   2  218.88   11.10
   1 -12  -2   35.60    6.80
   1 -12  -2   38.90    5.20
  -1  12   2   24.90    5.20
  -1  12   2   24.10    4.00
  -1  12   2   24.10    5.10
  -1  12   2   20.60    5.00
   0 -12  -2  601.44   21.30
   0  12   2  599.84   20.90
   0  12   2  610.54   19.80
   0  12   2  591.24   19.70
   0  12   2  611.14   17.40
  -1 -12  -2  136.99   10.80
  -1 -12  -2  142.99   11.40
   1  12   2  132.99   10.10
   1  12   2  131.09   11.20
   1  12   2  142.29    8.20
  -2 -12  -2   90.29   10.20
  -2 -12  -2   97.89   10.30
   2  12   2   98.89   10.20
   2  12   2   96.69    9.60
   2  12   2   74.99    7.10
  -3 -12  -2  130.19   11.10
  -3 -12  -2  127.39   13.40
   3  12   2  138.69    9.30
   3  12   2  121.99   11.40
   3  12   2  132.99   12.40
  -4 -12  -2   -2.10    6.00
   4  12   2   -3.70    7.10
   4  12   2   -9.00    5.00
   4  12   2    7.70    4.70
  -5 -12  -2   88.79   12.70
   5  12   2  105.69   13.50
   5  12   2  104.99   12.00
   5  12   2  106.29    9.80
  -6 -12  -2    3.30    8.50
   6  12   2    8.10    6.30
   6  12   2  -10.40    7.90
   9 -13  -2   30.50    9.30
  -9  13   2   36.90    9.40
  -9  13   2   56.99   10.20
   8 -13  -2   17.80    7.30
   8 -13  -2   21.90    8.40
  -8  13   2   12.00    6.90
  -8  13   2   -1.60    6.00
   7 -13  -2  201.58   15.10
   7 -13  -2  193.98   14.80
  -7  13   2  181.28   13.40
  -7  13   2  207.58   13.10
  -7  13   2  209.38   13.30
   6 -13  -2   85.79   10.60
   6 -13  -2   93.39   10.90
  -6  13   2  109.49   10.80
  -6  13   2  136.89   11.60
  -6  13   2  110.39   10.20
   5 -13  -2  146.49   12.30
   5 -13  -2  135.59   11.90
  -5  13   2  133.39   10.30
  -5  13   2  140.99    9.70
  -5  13   2  125.29   11.20
   4 -13  -2  567.44   20.70
   4 -13  -2  549.65   21.90
  -4  13   2  616.54   20.70
  -4  13   2  588.04   20.70
  -4  13   2  568.04   18.50
   3 -13  -2    2.30    5.30
   3 -13  -2    2.30    4.50
  -3  13   2   10.90    5.30
  -3  13   2    3.60    3.70
  -3  13   2    6.30    4.80
   2 -13  -2  264.97   14.50
   2 -13  -2  284.17   12.70
  -2  13   2  295.07   11.70
  -2  13   2  300.77   14.30
  -2  13   2  311.97   13.80
  -2  13   2  278.17   11.60
   1 -13  -2   13.50    4.40
   1 -13  -2   17.60    5.90
  -1  13   2    9.70    4.30
  -1  13   2   13.80    5.00
  -1  13   2   10.90    3.70
   0 -13  -2   58.99    8.70
   0  13   2   45.80    5.50
   0  13   2   40.70    6.60
   0  13   2   39.90    6.80
   0  13   2   38.40    7.50
  -1 -13  -2    2.20    5.50
  -1 -13  -2    5.30    5.80
   1  13   2    1.70    3.30
   1  13   2    0.10    5.10
   1  13   2    0.80    5.10
  -2 -13  -2   64.89    9.50
  -2 -13  -2   79.89   10.70
   2  13   2   86.89    9.80
   2  13   2   95.59   10.40
   2  13   2   81.89    7.60
  -3 -13  -2    4.60    6.30
  -3 -13  -2    8.50    7.70
   3  13   2   29.90    5.80
   3  13   2   13.70    6.60
  -4 -13  -2    6.40    7.90
   4  13   2    3.70    5.10
   4  13   2    8.60    7.70
   4  13   2   13.70    7.40
  -5 -13  -2   40.20   10.80
   5  13   2   36.50    8.90
   5  13   2   57.39    8.20
   5  13   2   42.70   11.40
  -6 -13  -2   18.20   10.10
   6  13   2   49.70   11.90
   9 -14  -2   26.00   10.10
  -9  14   2   10.20    7.40
  -9  14   2   27.00    9.10
   8 -14  -2   15.10    8.50
   8 -14  -2    6.60    7.50
  -8  14   2   -3.00    6.40
  -8  14   2    6.50    5.90
  -8  14   2    4.20    6.60
   7 -14  -2  109.29   12.50
   7 -14  -2   70.99   10.90
  -7  14   2  112.89   11.90
  -7  14   2  110.19   11.30
  -7  14   2  137.99   11.50
   6 -14  -2   -5.30    6.50
   6 -14  -2    1.30    6.60
  -6  14   2    1.50    6.00
  -6  14   2   11.10    5.20
  -6  14   2    5.00    5.90
   5 -14  -2   70.29   10.40
   5 -14  -2   65.19    9.60
  -5  14   2   65.19    7.60
  -5  14   2   69.39    9.30
  -5  14   2   80.29    9.50
   4 -14  -2   87.39   10.50
   4 -14  -2  105.29   10.30
  -4  14   2   91.69    9.90
  -4  14   2  121.59   10.90
  -4  14   2  120.89    9.10
   3 -14  -2  123.59   11.90
   3 -14  -2  129.09   10.30
  -3  14   2  112.49   10.50
  -3  14   2  125.59    8.70
  -3  14   2  126.99   11.00
   2 -14  -2   77.49    8.20
   2 -14  -2   76.09    9.90
  -2  14   2   67.69    8.50
  -2  14   2   82.79    9.40
  -2  14   2   83.49    7.40
   1 -14  -2   -1.50    5.50
  -1  14   2   -6.80    4.80
  -1  14   2    2.10    3.50
  -1  14   2    3.80    4.70
  -1  14   2   13.30    5.80
   0 -14  -2   81.19   10.50
   0 -14  -2   91.49   10.70
   0  14   2   70.59    9.10
   0  14   2   88.89    9.40
  -1 -14  -2   14.70    7.20
  -1 -14  -2    4.90    6.50
   1  14   2    0.40    5.20
   1  14   2    6.80    3.90
   1  14   2   -0.30    5.80
  -2 -14  -2    9.50    7.30
  -2 -14  -2   17.50    7.80
   2  14   2   15.70    5.20
   2  14   2   25.20    7.30
  -3 -14  -2    6.80    8.10
  -3 -14  -2    7.10    7.30
   3  14   2    4.40    5.00
   3  14   2    6.40    7.40
   3  14   2   -0.70    6.30
  -4 -14  -2    4.60    8.80
   4  14   2    9.70    7.40
   4  14   2   -3.30    5.20
   4  14   2    3.20    8.00
  -5 -14  -2   25.20   10.40
   5  14   2   10.90    7.80
   5  14   2   16.40    9.90
   5  14   2   37.50    7.90
   9 -15  -2   95.99   13.70
   8 -15  -2   13.10    8.20
   8 -15  -2   10.90    8.80
  -8  15   2   14.30    6.50
  -8  15   2   14.70    7.90
  -8  15   2    7.10    7.60
   7 -15  -2   66.39   10.60
   7 -15  -2   70.09   11.70
  -7  15   2   63.29   10.20
  -7  15   2   67.09    8.90
  -7  15   2   73.49   10.90
   6 -15  -2  100.19   12.30
   6 -15  -2  111.09   13.00
  -6  15   2   88.29    9.50
  -6  15   2  104.59   11.90
  -6  15   2  111.99   11.10
   5 -15  -2   13.10    7.10
   5 -15  -2   16.80    7.80
  -5  15   2   18.10    5.60
  -5  15   2   29.70    7.60
  -5  15   2   23.90    7.10
   4 -15  -2    5.60    6.70
   4 -15  -2    6.60    5.70
  -4  15   2   -2.90    4.30
  -4  15   2   -1.80    5.60
  -4  15   2   -0.40    5.40
   3 -15  -2   69.69    8.80
   3 -15  -2   54.89    9.40
  -3  15   2   55.69    8.30
  -3  15   2   87.69    8.30
  -3  15   2   69.19    9.30
   2 -15  -2   27.20    7.20
   2 -15  -2   12.70    6.40
  -2  15   2   12.70    6.10
  -2  15   2   22.90    6.80
  -2  15   2   24.50    5.20
   1 -15  -2   54.89    9.80
  -1  15   2   38.50    8.00
  -1  15   2   63.79    7.00
  -1  15   2   66.59    9.60
   0 -15  -2  189.88   14.80
   0 -15  -2  210.18   15.20
   0  15   2  217.98   14.30
   0  15   2  223.98   13.40
  -1 -15  -2   15.20    7.80
  -1 -15  -2   17.70    8.10
   1  15   2   18.60    7.30
   1  15   2   17.90    5.20
  -2 -15  -2   27.10    8.10
  -2 -15  -2   14.80    8.20
   2  15   2   20.70    5.60
   2  15   2   -3.40    6.80
   2  15   2   23.40    7.70
  -3 -15  -2   39.60   10.60
   3  15   2   18.60    9.10
   3  15   2   37.20    9.30
   3  15   2   43.50    7.20
  -4 -15  -2   17.30   10.40
   4  15   2   11.50    6.50
   4  15   2    8.30    9.20
   4  15   2   19.60    9.20
   8 -16  -2   17.10    9.50
   8 -16  -2   11.30    9.50
  -8  16   2    9.90    8.40
  -8  16   2   20.60    8.20
  -8  16   2   27.30    7.90
   7 -16  -2   89.19   12.60
   7 -16  -2  104.79   13.40
  -7  16   2  118.29   12.50
  -7  16   2  110.19   11.00
  -7  16   2   93.29   12.10
   6 -16  -2   20.50    8.20
   6 -16  -2   14.40    7.90
  -6  16   2   19.40    7.80
  -6  16   2   24.80    6.60
  -6  16   2   15.70    7.60
   5 -16  -2  248.78   16.30
   5 -16  -2  231.48   17.10
  -5  16   2  269.57   15.70
  -5  16   2  262.67   15.90
  -5  16   2  266.37   14.50
   4 -16  -2   20.60    8.20
   4 -16  -2   11.90    7.10
  -4  16   2   27.90    7.70
  -4  16   2   12.70    6.70
  -4  16   2   13.60    5.50
   3 -16  -2  119.09   11.30
   3 -16  -2  130.39   13.90
  -3  16   2  120.59   12.20
  -3  16   2  118.59    9.90
  -3  16   2  124.69   12.30
   2 -16  -2   47.20    9.60
  -2  16   2   35.60    8.60
  -2  16   2   58.69    9.20
  -2  16   2   47.70    6.80
   1 -16  -2   19.40    8.50
  -1  16   2   26.50    7.20
  -1  16   2   31.30    8.30
  -1  16   2   24.30    5.50
   0 -16  -2    3.30    6.90
   0 -16  -2   -1.40    7.10
   0  16   2    1.40    6.50
   0  16   2    6.90    4.80
  -1 -16  -2   17.80    8.90
  -1 -16  -2   22.60    8.80
   1  16   2   17.10    5.50
   1  16   2   26.40    8.30
   1  16   2   25.40    8.10
  -2 -16  -2  123.29   14.70
  -2 -16  -2   97.79   12.70
   2  16   2  100.59    9.30
   2  16   2  103.89   13.00
   2  16   2   90.99   12.10
  -3 -16  -2    3.60    9.00
   3  16   2    7.50    5.90
   3  16   2   -9.10    6.40
   3  16   2    5.40    8.60
   7 -17  -2   18.80    9.10
   7 -17  -2  -18.70    8.50
  -7  17   2    3.20    7.20
  -7  17   2   13.10    7.70
  -7  17   2    5.90    7.60
   6 -17  -2   35.00   11.00
   6 -17  -2   53.69   10.00
  -6  17   2   46.70    9.90
  -6  17   2   50.79   10.10
  -6  17   2   63.49    9.50
   5 -17  -2   65.39   10.40
   5 -17  -2   40.40   11.00
  -5  17   2   91.99   11.30
  -5  17   2   82.89    9.50
  -5  17   2   77.79   10.70
   4 -17  -2    4.50    6.90
   4 -17  -2    2.10    7.80
  -4  17   2    8.10    6.80
  -4  17   2    1.50    5.50
  -4  17   2   10.00    6.90
   3 -17  -2   90.29   12.70
  -3  17   2  129.79   13.00
  -3  17   2  131.39   10.60
   2 -17  -2   19.80    9.10
  -2  17   2   -3.50    6.70
  -2  17   2   11.40    7.20
  -2  17   2   15.10    5.60
   1 -17  -2  103.89   13.60
  -1  17   2  130.59   13.50
  -1  17   2  116.49   12.50
   0 -17  -2   14.80    9.20
   0 -17  -2    6.40    8.30
   0  17   2   13.10    8.30
   0  17   2   21.00    6.20
  -1 -17  -2   13.50    9.90
  -1 -17  -2   34.70    9.60
   1  17   2    1.20    9.60
   1  17   2   26.70    8.80
   1  17   2   27.20    6.70
  -2 -17  -2   -5.50    9.00
  -2 -17  -2   38.20   10.00
   2  17   2   17.20    6.40
   2  17   2   16.20    8.90
   2  17   2    3.20    7.60
   6 -18  -2   20.30    8.60
   6 -18  -2   -1.90    9.00
  -6  18   2   20.10    7.30
  -6  18   2    0.60    7.10
  -6  18   2    6.20    7.80
   5 -18  -2   46.70   11.00
   5 -18  -2   23.30    8.70
  -5  18   2   29.70    9.10
  -5  18   2   25.10    8.60
  -5  18   2   24.30    7.40
   4 -18  -2   14.10    8.90
  -4  18   2   42.10    9.30
  -4  18   2   36.40    7.40
  -4  18   2   40.90    9.20
   3 -18  -2   48.60   10.60
  -3  18   2   29.20    7.00
  -3  18   2   29.50    8.60
  -3  18   2   38.20   10.20
   2 -18  -2   50.99   11.60
  -2  18   2   26.00    9.20
  -2  18   2   45.40    7.60
  -2  18   2   47.60    9.80
   1 -18  -2   85.09   13.30
   1 -18  -2   71.29   12.30
  -1  18   2   73.09   12.00
   0 -18  -2   22.60   10.50
   0 -18  -2   23.10   10.50
   0  18   2   28.30    8.90
   0  18   2   31.00    6.80
  -1 -18  -2   15.20   10.00
  -1 -18  -2    0.30    9.60
   1  18   2   14.00    6.40
   1  18   2   20.20    8.40
   4 -19  -2   19.70    9.90
  -4  19   2    4.60    8.50
   3 -19  -2   96.09   14.60
  -3  19   2   97.59   10.50
  -3  19   2   87.09   12.90
  -3  19   2  106.99   12.90
   2 -19  -2    7.30   10.50
  -2  19   2   -3.00    6.90
  -2  19   2    1.40    8.10
   0  19  -3    4.10    8.00
   0  19  -3   18.10    5.20
   0 -19   3   29.20   10.00
   0 -19   3   25.30    9.50
  -1  19  -3   69.09    7.20
  -1  19  -3   71.89   11.00
  -1  19  -3   87.69   12.30
   1 -19   3   88.49   13.00
  -2  19  -3    9.40    7.80
  -2  19  -3   11.30    4.70
  -2  19  -3    0.00    7.50
   2 -19   3   13.60   10.20
  -3  19  -3   14.60    7.90
  -3  19  -3   11.40    8.00
  -3  19  -3   12.80    5.10
   3 -19   3   22.10    9.90
  -4  19  -3    0.40    4.80
  -4  19  -3   -2.60    7.10
  -4  19  -3   17.90    8.20
   4 -19   3   -2.40    8.00
   4 -19   3    1.80    8.50
  -5  19  -3   12.70    8.70
   5 -19   3   -0.60    8.80
   5 -19   3   10.70    9.50
   2  18  -3   23.20    5.60
   2  18  -3   34.40    9.60
  -2 -18   3   31.60   11.00
   1  18  -3    4.30    4.20
   1  18  -3    3.30    7.50
  -1 -18   3    4.40    8.70
  -1 -18   3   13.40    8.40
   0  18  -3   58.49   10.20
   0 -18   3   56.29   10.70
  -1  18  -3   45.70    6.10
  -1  18  -3   33.80    9.00
  -1  18  -3   43.30    9.40
   1 -18   3   31.10    9.80
  -2  18  -3   23.30    5.20
  -2  18  -3   13.80    7.20
  -2  18  -3   20.50    7.60
   2 -18   3   16.20    8.80
  -3  18  -3   46.10    9.60
  -3  18  -3   65.39    7.20
  -3  18  -3   49.30    9.40
   3 -18   3   50.79   11.20
   3 -18   3   74.99   10.60
  -4  18  -3   10.20    5.40
  -4  18  -3   11.70    7.50
  -4  18  -3   20.60    7.90
   4 -18   3   12.60    8.90
   4 -18   3   22.70    8.20
  -5  18  -3   26.70    8.60
  -5  18  -3   30.30    6.70
   5 -18   3   33.80   10.90
   5 -18   3   22.20    9.40
  -6  18  -3    1.70    7.40
  -6  18  -3   -6.40    5.40
   6 -18   3   -9.70    8.60
   6 -18   3  -12.50    8.30
   3  17  -3    6.00    4.60
   3  17  -3    9.10    7.60
   3  17  -3    6.50    8.30
  -3 -17   3    2.00    9.00
   2  17  -3    9.70    7.50
   2  17  -3   28.70    5.20
  -2 -17   3   32.80    9.30
   1  17  -3    5.60    4.00
   1  17  -3   -2.20    6.40
  -1 -17   3    8.10    7.90
  -1 -17   3   12.60    7.60
   0  17  -3   51.99    5.80
   0  17  -3   51.39    9.60
   0  17  -3   37.10    7.80
   0 -17   3   49.70   10.00
  -1  17  -3   51.69    9.40
  -1  17  -3   69.49    6.50
  -1  17  -3   52.89    9.10
   1 -17   3   87.99   11.70
  -2  17  -3  162.08    9.20
  -2  17  -3  172.18   13.20
  -2  17  -3  122.89   12.30
   2 -17   3  143.59   14.20
   2 -17   3  165.98   12.90
  -3  17  -3   16.00    4.70
  -3  17  -3   -1.10    5.70
  -3  17  -3   -0.20    6.00
   3 -17   3    4.80    6.90
   3 -17   3    9.80    8.30
  -4  17  -3  101.39   12.00
  -4  17  -3  125.69    9.70
   4 -17   3  109.39   12.20
   4 -17   3  129.39   13.90
  -5  17  -3   56.99    9.90
  -5  17  -3   77.29    9.50
  -5  17  -3   82.99    8.90
   5 -17   3   97.59   12.10
   5 -17   3   74.49   12.10
  -6  17  -3    7.80    7.10
  -6  17  -3    9.50    6.20
   6 -17   3   10.60    9.20
   6 -17   3   -0.10    8.60
  -7  17  -3   65.89    9.90
  -7  17  -3   43.00   10.10
   7 -17   3   46.80   10.80
   7 -17   3   58.59   11.90
   4  16  -3    6.80    4.80
   4  16  -3    9.20    8.60
   4  16  -3   16.10    8.50
  -4 -16   3   11.90    9.40
   3  16  -3  128.79   13.20
   3  16  -3  118.19    8.90
   3  16  -3  119.39   12.70
  -3 -16   3   94.69   13.50
   2  16  -3   76.29    6.60
   2  16  -3   63.19    9.80
   2  16  -3   86.69   11.30
  -2 -16   3   80.59   10.50
  -2 -16   3   73.99   11.60
   1  16  -3   29.70    7.80
   1  16  -3   28.10    4.70
  -1 -16   3   36.30    8.70
  -1 -16   3   32.80    8.60
   0  16  -3   47.00    5.10
   0  16  -3   52.79    8.50
   0  16  -3   41.90    7.90
   0 -16   3   34.80    8.40
  -1  16  -3    5.20    3.10
  -1  16  -3   -7.10    4.90
  -1  16  -3   15.80    6.20
   1 -16   3    3.00    7.00
   1 -16   3    5.30    6.40
  -2  16  -3   33.20    7.90
  -2  16  -3   43.50    7.80
  -2  16  -3   37.20    5.20
   2 -16   3   41.60    7.60
   2 -16   3   43.50    9.10
  -3  16  -3   12.50    6.00
  -3  16  -3    7.40    4.10
  -3  16  -3    2.00    5.60
   3 -16   3   14.30    7.60
   3 -16   3   16.80    7.10
  -4  16  -3   -4.40    3.80
  -4  16  -3   17.80    7.10
  -4  16  -3    8.00    5.40
   4 -16   3   -5.80    6.40
   4 -16   3   11.20    7.50
  -5  16  -3   -3.10    5.10
  -5  16  -3   -0.70    4.40
  -5  16  -3   10.80    6.50
   5 -16   3    1.20    7.70
   5 -16   3   -8.60    6.40
  -6  16  -3   48.70    9.80
  -6  16  -3   45.30    7.70
   6 -16   3   57.79   10.30
   6 -16   3   66.19   11.70
  -7  16  -3   89.29   12.00
  -7  16  -3  114.59   11.30
   7 -16   3  114.79   14.60
   7 -16   3  108.09   13.90
  -8  16  -3   37.50    8.30
  -8  16  -3   32.80    9.80
   8 -16   3   40.40   11.10
   8 -16   3   27.10   10.50
   5  15  -3    8.10    8.70
   5  15  -3   16.30    5.90
  -5 -15   3   32.40   10.60
   4  15  -3    8.00    7.30
   4  15  -3   18.10    5.00
   4  15  -3   22.80    8.90
  -4 -15   3   12.10    8.70
   3  15  -3   45.10    9.20
   3  15  -3   37.20    5.20
   3  15  -3   50.69    9.20
  -3 -15   3   27.30    9.00
   2  15  -3    0.30    5.70
   2  15  -3    0.90    3.20
   2  15  -3    6.70    6.50
  -2 -15   3    3.60    5.90
  -2 -15   3    2.30    6.10
   1  15  -3  290.07   14.60
   1  15  -3  317.67   16.40
  -1 -15   3  328.57   16.70
  -1 -15   3  336.97   17.90
   0  15  -3  153.28   11.90
   0  15  -3  184.78   12.60
   0  15  -3  164.68    7.60
   0 -15   3  174.88   13.40
  -1  15  -3   78.99    9.20
  -1  15  -3   81.39    9.20
  -1  15  -3   72.29    5.80
   1 -15   3   67.99    9.50
   1 -15   3   73.29    8.40
  -2  15  -3  157.08   11.30
  -2  15  -3  143.39    7.80
  -2  15  -3  140.79   11.20
   2 -15   3  128.89   10.50
   2 -15   3  144.09   12.50
  -3  15  -3   28.10    6.90
  -3  15  -3   25.10    4.50
   3 -15   3   31.20    7.70
   3 -15   3   20.00    7.10
  -4  15  -3   46.60    7.20
  -4  15  -3   55.69    6.50
  -4  15  -3   77.59    9.40
   4 -15   3   53.19    8.90
   4 -15   3   49.70    9.20
  -5  15  -3   92.39   10.70
  -5  15  -3   85.79    8.90
  -5  15  -3   72.89    8.00
   5 -15   3   91.39   11.80
   5 -15   3   71.49   10.60
  -6  15  -3   61.99    9.70
  -6  15  -3   53.49    8.20
  -6  15  -3   65.99    8.10
   6 -15   3   70.19   11.10
   6 -15   3   56.89    9.50
  -7  15  -3   30.70    7.50
   7 -15   3   31.90    9.60
   7 -15   3   21.70    8.70
  -8  15  -3   18.20    8.10
  -8  15  -3   12.90    6.40
   8 -15   3   -1.30    7.80
   8 -15   3   11.50    8.90
   5  14  -3  171.88   16.10
   5  14  -3  154.78   10.70
  -5 -14   3  158.88   16.30
   4  14  -3    2.80    6.10
   4  14  -3    3.90    7.50
   4  14  -3    2.30    3.90
  -4 -14   3   -3.50    6.60
   3  14  -3   92.19   11.20
   3  14  -3  124.99    7.50
   3  14  -3  125.29   12.30
  -3 -14   3   96.99   11.90
   2  14  -3   61.09    8.30
   2  14  -3   66.79    8.90
   2  14  -3   61.79    5.20
  -2 -14   3   56.49    9.60
  -2 -14   3   52.59    8.50
   1  14  -3   43.40    6.70
   1  14  -3   52.59    4.40
   1  14  -3   48.90    7.70
   1  14  -3   55.49    7.70
  -1 -14   3   63.09    8.40
   0  14  -3    2.50    2.50
   0  14  -3   -0.60    4.40
   0  14  -3    1.90    3.90
   0  14  -3    0.30    4.60
   0 -14   3   -1.50    5.00
   0 -14   3    9.10    4.50
  -1  14  -3   58.59    7.70
  -1  14  -3   65.99    8.00
  -1  14  -3   61.69    5.20
   1 -14   3   71.89    7.60
   1 -14   3   59.49    8.20
  -2  14  -3   66.39    5.50
  -2  14  -3   71.59    8.50
  -2  14  -3   84.79    8.80
   2 -14   3   69.79    9.00
   2 -14   3   71.49    8.30
  -3  14  -3   39.90    7.30
  -3  14  -3   51.39    5.40
  -3  14  -3   38.30    6.30
   3 -14   3   45.00    8.00
   3 -14   3   59.09    8.40
  -4  14  -3  371.46   14.00
  -4  14  -3  408.06   15.80
  -4  14  -3  403.86   17.10
   4 -14   3  419.96   18.60
   4 -14   3  395.66   18.00
  -5  14  -3   61.29    7.20
  -5  14  -3   78.79    9.70
  -5  14  -3   62.19    7.80
   5 -14   3   68.49   10.00
   5 -14   3   75.59   10.20
  -6  14  -3  165.48   11.50
  -6  14  -3  165.18   11.10
   6 -14   3  187.08   14.60
   6 -14   3  158.68   13.80
  -7  14  -3  119.49   13.00
  -7  14  -3   99.39   10.10
   7 -14   3   87.19   12.10
   7 -14   3  104.49   11.90
  -8  14  -3   20.70    6.80
  -8  14  -3   34.00    9.20
   8 -14   3   16.60    8.80
   8 -14   3   13.10    8.20
  -9  14  -3   50.69   11.10
   9 -14   3   48.70   11.30
   9 -14   3   27.60   11.80
   6  13  -3   82.99    8.70
   6  13  -3   74.89   12.40
  -6 -13   3   70.29   12.80
   5  13  -3  154.48   14.80
   5  13  -3  117.99    9.50
  -5 -13   3  116.19   13.90
   4  13  -3   25.70    4.80
   4  13  -3   35.20    8.20
   4  13  -3   16.10    6.70
  -4 -13   3   17.70    7.50
   3  13  -3  396.26   18.10
   3  13  -3  404.46   18.20
   3  13  -3  411.76   12.70
  -3 -13   3  407.36   19.40
   2  13  -3   29.60    6.60
   2  13  -3   39.70    7.10
   2  13  -3   30.50    3.80
  -2 -13   3   35.90    7.60
  -2 -13   3   49.90    7.40
   1  13  -3  294.97   13.40
   1  13  -3  295.27   13.90
   1  13  -3  295.67   13.50
   1  13  -3  288.87    9.10
  -1 -13   3  302.97   14.10
   0  13  -3  121.39    5.60
   0  13  -3  129.49    9.60
   0  13  -3  129.19    9.80
   0  13  -3  105.69    8.10
   0 -13   3  129.59    8.50
   0 -13   3  126.79   10.20
  -1  13  -3   80.69    5.10
  -1  13  -3   86.29    8.40
  -1  13  -3   68.79    6.50
  -1  13  -3   73.09    7.90
   1 -13   3   71.59    7.70
   1 -13   3   79.99    8.60
  -2  13  -3  356.06   14.30
  -2  13  -3  336.27   14.30
  -2  13  -3  320.67   10.70
   2 -13   3  332.47   14.10
   2 -13   3  311.87   15.00
  -3  13  -3   30.60    4.20
  -3  13  -3   26.90    6.00
  -3  13  -3   21.10    5.10
   3 -13   3   17.90    5.40
   3 -13   3   25.80    6.10
  -4  13  -3  242.78   10.60
  -4  13  -3  250.67   13.10
  -4  13  -3  233.78   11.80
   4 -13   3  241.58   13.70
  -5  13  -3    8.90    4.40
  -5  13  -3   -3.50    3.50
   5 -13   3    2.40    5.70
  -6  13  -3  159.28   12.60
  -6  13  -3  165.98   10.80
  -6  13  -3  174.08   11.30
   6 -13   3  149.79   12.80
  -7  13  -3   34.40    7.00
  -7  13  -3   42.30    8.70
  -7  13  -3   37.80    6.70
   7 -13   3   46.70    9.40
   7 -13   3   49.60    8.90
  -8  13  -3   48.20    9.80
  -8  13  -3   74.99    9.40
   8 -13   3   59.09    9.50
   8 -13   3   47.40   10.40
  -9  13  -3  207.88   16.90
   9 -13   3  170.88   16.70
   7  12  -3  107.59   10.40
   7  12  -3   56.49   12.20
  -7 -12   3   92.49   14.70
   6  12  -3   25.50    6.10
   6  12  -3   26.00    9.10
  -6 -12   3    7.90    8.60
   5  12  -3   34.50    5.80
   5  12  -3   32.10    8.70
   5  12  -3   39.70    9.20
  -5 -12   3   32.70    9.10
   4  12  -3   42.90    8.60
   4  12  -3   48.60    5.50
   4  12  -3   41.70    7.80
   4  12  -3   46.90    8.20
  -4 -12   3   47.60    8.80
   3  12  -3   42.60    6.90
   3  12  -3   35.20    4.10
   3  12  -3   30.60    6.80
   3  12  -3   25.80    6.40
  -3 -12   3   43.70    6.30
  -3 -12   3   34.70    7.50
   2  12  -3  105.39    5.40
   2  12  -3   96.39    9.40
   2  12  -3  107.59    8.30
   2  12  -3  110.99    9.80
  -2 -12   3  103.89   10.10
  -2 -12   3  104.99    9.30
   1  12  -3  620.34   19.80
   1  12  -3  657.53   20.60
   1  12  -3  635.24   15.00
   1  12  -3  621.24   20.00
   1  12  -3  625.04   18.60
  -1 -12   3  674.73   21.20
  -1 -12   3  631.74   18.40
   0  12  -3    3.70    4.00
   0  12  -3    3.60    3.30
   0  12  -3    3.30    1.90
   0  12  -3    0.90    1.70
   0  12  -3   10.90    4.30
   0 -12   3    7.40    4.50
   0 -12   3    5.40    3.60
  -1  12  -3  305.57   13.00
  -1  12  -3  315.97    9.30
  -1  12  -3  290.77   10.60
  -1  12  -3  330.17   13.30
   1 -12   3  315.67   14.00
   1 -12   3  320.97   12.80
  -2  12  -3  460.65   16.50
  -2  12  -3  462.25   13.50
  -2  12  -3  462.95   13.10
  -2  12  -3  465.45   15.70
   2 -12   3  498.95   17.10
  -3  12  -3   -3.30    2.20
  -3  12  -3    5.50    3.50
  -3  12  -3    3.90    4.10
   3 -12   3    3.90    4.10
  -4  12  -3  168.48    9.60
  -4  12  -3  156.88    8.40
   4 -12   3  168.88   11.20
   4 -12   3  152.78   13.00
  -5  12  -3   55.69    6.50
  -5  12  -3   46.90    7.50
  -5  12  -3   53.79    6.70
   5 -12   3   48.10    7.70
   5 -12   3   58.09    7.40
  -6  12  -3   14.20    6.30
  -6  12  -3   20.40    5.30
  -6  12  -3   14.50    5.00
   6 -12   3    9.50    6.60
   6 -12   3    9.00    4.80
  -7  12  -3   -1.50    4.70
  -7  12  -3   -3.30    4.40
  -7  12  -3    9.70    6.30
   7 -12   3    4.80    6.00
  -8  12  -3    3.60    5.80
  -8  12  -3    1.60    6.80
   8 -12   3    3.40    7.00
  -9  12  -3   -7.50    6.80
   9 -12   3   -1.00    7.90
  10 -12   3   -0.30    9.50
   7  11  -3   12.00    9.10
   7  11  -3   15.60    9.30
   7  11  -3   15.10    6.00
  -7 -11   3   11.90    9.40
   6  11  -3  303.67   13.60
   6  11  -3  283.37   18.50
  -6 -11   3  261.47   18.00
   5  11  -3   68.09    6.70
   5  11  -3   81.49   10.70
   5  11  -3   76.19   10.40
  -5 -11   3   89.29   11.60
   4  11  -3   15.40    5.80
   4  11  -3    4.80    5.80
   4  11  -3   12.20    3.60
   4  11  -3    7.00    5.40
  -4 -11   3   17.80    6.50
   3  11  -3  393.56   11.50
   3  11  -3  397.96   16.90
   3  11  -3  414.76   16.40
   3  11  -3  394.36   16.00
  -3 -11   3  395.36   14.60
  -3 -11   3  396.56   17.20
   2  11  -3   24.70    5.60
   2  11  -3   26.10    5.70
   2  11  -3   25.80    3.30
   2  11  -3   36.60    5.70
   2  11  -3   29.20    3.00
  -2 -11   3   30.40    5.70
  -2 -11   3   32.00    6.20
  -2 -11   3   33.40    5.40
   1  11  -3   27.30    2.50
   1  11  -3   27.00    5.00
   1  11  -3   26.90    2.50
   1  11  -3   21.90    4.30
   1  11  -3   28.20    5.10
   1  11  -3   28.20    5.10
  -1 -11   3   33.50    4.60
  -1 -11   3   25.30    5.20
   0  11  -3  223.08    6.60
   0  11  -3  217.68    6.50
   0  11  -3  210.08    9.40
   0  11  -3  207.38   10.10
   0  11  -3  222.38   10.60
   0 -11   3  229.28    8.30
   0 -11   3  225.18    9.60
   0 -11   3  201.18   10.70
  -1  11  -3    8.70    1.90
  -1  11  -3   11.90    3.90
  -1  11  -3   10.20    2.80
  -1  11  -3   10.40    2.20
  -1  11  -3   10.20    2.00
  -1  11  -3    9.10    3.90
   1 -11   3   11.00    3.90
   1 -11   3   11.70    2.30
   1 -11   3   10.70    2.70
  -2  11  -3   25.70    4.00
  -2  11  -3   29.60    5.10
  -2  11  -3   38.80    5.10
  -2  11  -3   36.10    3.50
  -2  11  -3   32.20    3.70
   2 -11   3   31.30    3.80
   2 -11   3   31.40    3.50
   2 -11   3   38.40    5.50
  -3  11  -3   55.59    4.90
  -3  11  -3   51.89    6.50
  -3  11  -3   53.29    5.90
   3 -11   3   52.59    6.90
   3 -11   3   58.39    4.90
  -4  11  -3   11.00    4.20
  -4  11  -3   11.50    4.70
  -4  11  -3   13.00    3.50
   4 -11   3   13.20    3.50
   4 -11   3   14.50    4.90
  -5  11  -3   -2.30    3.40
  -5  11  -3    5.70    3.40
  -5  11  -3   -1.90    4.30
   5 -11   3    3.50    4.90
   5 -11   3    4.60    3.40
  -6  11  -3   48.40    6.50
  -6  11  -3   58.59    8.60
  -6  11  -3   52.79    6.70
   6 -11   3   47.50    8.00
   6 -11   3   53.19    6.50
  -7  11  -3    6.40    4.60
  -7  11  -3   -0.80    5.50
  -7  11  -3    0.90    4.40
   7 -11   3    1.20    4.40
   7 -11   3    9.40    5.40
  -8  11  -3    5.80    6.40
  -8  11  -3   -1.70    5.00
   8 -11   3    0.80    5.20
   8 -11   3   -1.80    6.60
  -9  11  -3    7.70    7.00
   9 -11   3   13.70    8.40
   9 -11   3   -3.70    8.30
   9 -11   3    1.20    6.40
 -10  11  -3   18.10    9.00
  10 -11   3   18.20    9.30
  10 -11   3   11.70   10.70
  10 -11   3   17.30    8.60
   8  10  -3   31.00    8.10
   8  10  -3   64.79   12.30
   8  10  -3   15.10   10.40
  -8 -10   3   31.10   10.90
   7  10  -3    2.70    5.10
   7  10  -3    4.60    8.10
  -7 -10   3    3.30    7.70
   6  10  -3   31.80    8.70
   6  10  -3   38.00    6.30
   6  10  -3   19.00    8.10
  -6 -10   3   20.10    8.10
   5  10  -3    0.50    5.50
   5  10  -3    2.70    3.60
   5  10  -3    0.00    5.70
  -5 -10   3    8.00    5.90
   4  10  -3   83.29    9.60
   4  10  -3   88.69    6.10
   4  10  -3   91.69    9.70
   4  10  -3   78.89    8.90
  -4 -10   3   74.59    9.10
   3  10  -3  218.28   11.60
   3  10  -3  206.08   11.80
   3  10  -3  208.18    7.60
   3  10  -3  211.08   11.60
  -3 -10   3  222.38   10.20
  -3 -10   3  232.88   12.50
   2  10  -3  101.79    4.30
   2  10  -3  102.29    7.60
   2  10  -3  103.09    8.20
   2  10  -3  119.49    8.60
   2  10  -3   97.19    4.30
  -2 -10   3  115.19    8.70
  -2 -10   3   98.09    6.10
  -2 -10   3  115.19    7.70
   1  10  -3   39.70    5.40
   1  10  -3   52.49    5.60
   1  10  -3   35.80    5.10
   1  10  -3   40.30    5.20
  -1 -10   3   35.90    5.30
  -1 -10   3   45.60    4.80
   0  10  -3    1.90    1.20
   0  10  -3   -0.30    2.70
   0  10  -3   -0.20    2.50
   0  10  -3    0.60    2.70
   0  10  -3   -0.20    1.10
   0 -10   3   -0.30    3.10
   0 -10   3    0.90    2.60
  -1  10  -3   11.90    3.60
  -1  10  -3   17.80    3.00
  -1  10  -3   23.80    2.60
  -1  10  -3   18.60    2.30
  -1  10  -3   19.40    2.30
  -1  10  -3   22.30    2.40
  -1  10  -3   18.60    4.10
   1 -10   3   19.40    2.30
   1 -10   3   22.10    3.10
   1 -10   3   23.90    2.60
   1 -10   3   24.00    4.20
  -2  10  -3   44.40    3.50
  -2  10  -3   48.10    5.70
  -2  10  -3   40.00    4.60
  -2  10  -3   35.90    3.00
  -2  10  -3   46.20    4.20
  -2  10  -3   46.60    3.70
  -2  10  -3   36.00    3.80
   2 -10   3   45.10    4.20
   2 -10   3   39.30    3.90
   2 -10   3   38.60    3.80
   2 -10   3   42.50    5.50
  -3  10  -3   53.39    5.50
  -3  10  -3   40.70    5.80
  -3  10  -3   47.00    4.40
  -3  10  -3   45.00    4.90
  -3  10  -3   48.60    4.90
   3 -10   3   42.50    4.70
   3 -10   3   60.89    4.90
   3 -10   3   47.00    6.10
   3 -10   3   59.99    5.60
  -4  10  -3   34.40    4.50
  -4  10  -3   31.70    5.70
  -4  10  -3   39.90    5.20
   4 -10   3   26.00    4.00
   4 -10   3   35.60    6.00
  -5  10  -3  361.56   13.30
  -5  10  -3  378.16   15.70
  -5  10  -3  358.26   13.10
   5 -10   3  366.36   12.80
   5 -10   3  345.67   15.20
  -6  10  -3  206.38   12.40
  -6  10  -3  199.98   10.10
  -6  10  -3  192.88   10.40
   6 -10   3  205.08   10.30
   6 -10   3  188.68   12.40
  -7  10  -3   78.39   10.30
  -7  10  -3   77.29    8.00
  -7  10  -3   87.29    8.80
   7 -10   3   79.69    8.20
   7 -10   3   62.79    9.00
  -8  10  -3  217.58   14.80
  -8  10  -3  251.77   13.90
   8 -10   3  221.18   14.90
   8 -10   3  219.68   13.30
  -9  10  -3   76.49   11.50
   9 -10   3   36.00   10.10
   9 -10   3   54.69    9.00
   9 -10   3   67.09   10.80
 -10  10  -3   75.49   12.10
  10 -10   3  104.09   12.00
  10 -10   3   63.89   12.80
  10 -10   3   96.79   14.10
   8   9  -3   92.19   14.00
   8   9  -3  108.99   11.20
   8   9  -3   96.99   13.40
  -8  -9   3   82.69   12.90
   7   9  -3   18.50    8.70
   7   9  -3   -4.50    7.20
   7   9  -3    6.00    5.00
  -7  -9   3    3.80    6.80
   6   9  -3   72.39   10.60
   6   9  -3   39.30    8.60
   6   9  -3   54.49    6.80
  -6  -9   3   52.29    8.90
   5   9  -3    5.50    3.40
   5   9  -3    4.60    5.10
  -5  -9   3    2.30    4.80
   4   9  -3   33.40    4.00
   4   9  -3   27.60    6.60
   4   9  -3   30.30    5.90
   4   9  -3   44.70    7.20
  -4  -9   3   34.00    6.50
   3   9  -3   55.69    7.10
   3   9  -3   50.99    6.60
   3   9  -3   59.79    4.10
   3   9  -3   59.39    3.80
   3   9  -3   62.59    7.40
  -3  -9   3   46.00    6.50
  -3  -9   3   60.29    5.80
   2   9  -3  199.18    9.80
   2   9  -3  185.68    5.60
   2   9  -3  189.48    9.90
   2   9  -3  204.88    9.80
  -2  -9   3  186.98    9.90
  -2  -9   3  190.98    8.90
   1   9  -3   -0.30    2.70
   1   9  -3    6.00    3.00
   1   9  -3    2.90    2.90
   1   9  -3    2.70    2.90
  -1  -9   3    5.90    2.70
  -1  -9   3    5.90    3.00
   0   9  -3  259.77    9.90
   0   9  -3  239.48    9.80
   0   9  -3  258.27    9.40
   0   9  -3  265.77    9.40
   0  -9   3  249.68    9.50
  -1   9  -3  598.64   14.00
  -1   9  -3  569.24   13.30
  -1   9  -3  605.24   14.80
  -1   9  -3  566.54   16.60
  -1   9  -3  606.14   13.40
  -1   9  -3  576.14   13.80
   1  -9   3  591.34   14.90
   1  -9   3  594.04   16.80
   1  -9   3  602.64   13.90
   1  -9   3  569.54   13.60
  -2   9  -3   35.70    4.20
  -2   9  -3   39.90    3.90
  -2   9  -3   35.10    3.10
  -2   9  -3   32.20    2.60
  -2   9  -3   40.00    4.90
  -2   9  -3   34.50    3.10
  -2   9  -3   31.00    3.50
   2  -9   3   40.10    3.70
   2  -9   3   35.20    4.90
   2  -9   3   37.60    3.80
   2  -9   3   28.00    3.30
  -3   9  -3  530.65   15.50
  -3   9  -3  499.85   15.20
  -3   9  -3  524.95   15.00
  -3   9  -3  496.65   16.60
  -3   9  -3  511.95   14.00
   3  -9   3  543.85   14.30
   3  -9   3  534.45   16.70
   3  -9   3  524.45   15.40
   3  -9   3  490.65   14.90
  -4   9  -3   52.29    5.70
  -4   9  -3   64.69    7.10
  -4   9  -3   70.89    5.30
  -4   9  -3   74.49    6.20
  -4   9  -3   65.39    6.40
   4  -9   3   71.59    6.30
   4  -9   3   79.39    5.90
   4  -9   3   61.79    6.60
   4  -9   3   64.79    6.30
  -5   9  -3   61.39    5.90
  -5   9  -3   59.59    7.30
  -5   9  -3   57.39    5.80
   5  -9   3   68.39    6.10
   5  -9   3   70.49    8.00
  -6   9  -3   64.19    6.70
  -6   9  -3   71.79    8.50
   6  -9   3   70.49    8.70
   6  -9   3   74.89    7.20
  -7   9  -3   47.80    6.60
  -7   9  -3   50.99    8.30
   7  -9   3   43.00    6.70
   7  -9   3   52.59    7.80
  -8   9  -3   96.49   11.20
  -8   9  -3   95.79    9.60
   8  -9   3   83.19   10.50
   8  -9   3   81.89    9.50
  -9   9  -3   44.30    9.10
   9  -9   3   50.29    9.10
   9  -9   3   52.59    9.40
   9  -9   3   50.49   10.90
 -10   9  -3   82.59   12.20
  10  -9   3   68.19   10.60
  10  -9   3   61.59   12.90
  10  -9   3   86.59   12.90
   9   8  -3  118.59   14.90
   9   8  -3   79.69   14.40
  -9  -8   3  125.29   15.00
   8   8  -3   12.20    8.80
   8   8  -3   11.90    8.10
   8   8  -3   11.30    6.40
  -8  -8   3   14.10    7.80
   7   8  -3  269.07   13.40
   7   8  -3  243.48   16.30
   7   8  -3  256.07   17.40
  -7  -8   3  253.27   15.80
   6   8  -3  244.48   15.10
   6   8  -3  222.28   14.60
   6   8  -3  226.28   11.30
  -6  -8   3  225.38   14.40
   5   8  -3    5.20    4.90
   5   8  -3    2.40    3.10
   5   8  -3    3.40    5.00
  -5  -8   3    5.20    4.90
   4   8  -3  565.14   19.90
   4   8  -3  608.24   19.60
   4   8  -3  600.64   15.70
   4   8  -3  607.44   16.00
   4   8  -3  620.64   20.30
  -4  -8   3  611.64   20.30
  -4  -8   3  592.04   16.10
   3   8  -3    3.50    1.60
   3   8  -3    9.50    3.80
   3   8  -3    4.30    1.90
   3   8  -3    3.30    3.60
   3   8  -3    2.80    1.70
   3   8  -3    2.20    1.90
   3   8  -3    6.50    3.90
  -3  -8   3   -0.10    3.40
  -3  -8   3    3.00    2.60
  -3  -8   3    4.20    1.90
  -3  -8   3    0.70    1.50
   2   8  -3  487.95   15.60
   2   8  -3  500.45   15.80
   2   8  -3  458.65   15.00
   2   8  -3  469.55   10.70
  -2  -8   3  507.85   14.40
  -2  -8   3  462.85   15.40
   1   8  -3   22.70    3.70
   1   8  -3   27.40    3.90
   1   8  -3   17.00    3.40
   1   8  -3   23.00    3.80
   0   8  -3   70.49    4.90
   0   8  -3   71.19    5.00
   0   8  -3   72.69    5.10
   0   8  -3   73.89    4.70
   0  -8   3   76.09    5.20
  -1   8  -3  349.27    9.60
  -1   8  -3  343.47    8.40
  -1   8  -3  363.26   10.90
  -1   8  -3  354.96    9.30
  -1   8  -3  346.67    8.50
  -1   8  -3  343.37    9.10
  -1   8  -3  358.56   11.50
   1  -8   3  348.07   11.50
   1  -8   3  368.66    9.30
   1  -8   3  342.57    9.00
   1  -8   3  358.96   10.10
  -2   8  -3   60.39    4.20
  -2   8  -3   64.89    4.40
  -2   8  -3   56.39    3.40
  -2   8  -3   58.59    5.70
  -2   8  -3   55.59    3.50
  -2   8  -3   60.69    4.60
   2  -8   3   52.69    4.00
   2  -8   3   52.89    5.30
   2  -8   3   65.49    4.20
   2  -8   3   61.69    4.30
  -3   8  -3  378.86   13.50
  -3   8  -3  402.56   11.50
  -3   8  -3  381.06   12.40
  -3   8  -3  408.46   12.00
  -3   8  -3  382.86   12.60
   3  -8   3  392.16   12.50
   3  -8   3  390.26   11.60
   3  -8   3  397.16   13.70
   3  -8   3  417.46   12.80
  -4   8  -3  162.38    8.40
  -4   8  -3  154.18    7.30
  -4   8  -3  152.08    7.10
  -4   8  -3  143.89    8.80
   4  -8   3  157.48    7.50
   4  -8   3  145.59    8.70
   4  -8   3  153.28    8.20
   4  -8   3  157.48    8.40
  -5   8  -3  271.87   12.60
  -5   8  -3  253.37   11.70
  -5   8  -3  254.47   10.40
   5  -8   3  245.78   11.70
   5  -8   3  284.57   12.60
   5  -8   3  252.97   10.50
  -6   8  -3  257.17   11.60
  -6   8  -3  250.37   13.00
   6  -8   3  261.97   11.60
   6  -8   3  227.78   12.60
  -7   8  -3   38.10    7.20
  -7   8  -3   39.00    6.00
   7  -8   3   32.70    6.60
   7  -8   3   22.90    5.70
  -8   8  -3  110.79   11.60
  -8   8  -3  115.79   11.30
   8  -8   3   91.49    9.90
   8  -8   3   95.89   10.80
  -9   8  -3    8.10    6.90
   9  -8   3   -0.40    7.90
   9  -8   3    1.00    6.30
   9  -8   3   -5.60    5.90
 -10   8  -3    4.80    7.30
  10  -8   3    0.70    7.00
  10  -8   3    1.40    9.70
  10  -8   3    1.90    7.10
   9   7  -3   74.79   10.40
   9   7  -3   70.79   12.20
   9   7  -3   53.69   12.40
  -9  -7   3   65.59   12.40
   8   7  -3   14.50    9.40
   8   7  -3   22.10    9.00
   8   7  -3   27.80    6.80
  -8  -7   3   36.50    9.30
   7   7  -3   97.69    8.80
   7   7  -3   88.09   11.30
   7   7  -3  105.99   12.60
  -7  -7   3  111.79   11.90
   6   7  -3   40.50    8.60
   6   7  -3   46.60    8.00
   6   7  -3   40.60    5.80
  -6  -7   3   52.49    8.20
   5   7  -3  337.47   15.20
   5   7  -3  326.67   15.60
   5   7  -3  353.36   11.80
  -5  -7   3  361.96   15.60
   4   7  -3   76.29    5.30
   4   7  -3   75.59    7.60
   4   7  -3   76.49    8.00
   4   7  -3   65.09    4.90
  -4  -7   3   78.09    4.90
  -4  -7   3   69.19    5.20
  -4  -7   3   76.79    7.50
   3   7  -3  262.47   10.80
   3   7  -3  271.77    7.80
   3   7  -3  279.07    8.30
   3   7  -3  263.47    8.00
   3   7  -3  262.57    7.60
   3   7  -3  263.17   11.50
  -3  -7   3  277.37    8.30
  -3  -7   3  260.47    9.10
  -3  -7   3  250.67   11.00
  -3  -7   3  261.87    7.90
   2   7  -3  116.09    6.80
   2   7  -3  110.09    6.90
   2   7  -3  113.79    7.00
  -2  -7   3  110.59    5.90
  -2  -7   3  121.69    7.00
   1   7  -3  167.18    7.20
   1   7  -3  150.08    7.10
   1   7  -3  160.98    6.90
   1   7  -3  151.18    7.00
   0   7  -3   62.89    4.40
   0   7  -3   65.19    4.10
   0   7  -3   64.29    4.60
   0   7  -3   66.89    4.60
  -1   7  -3  302.97    9.30
  -1   7  -3  303.77    9.90
  -1   7  -3  297.27    7.30
  -1   7  -3  308.37    8.30
  -1   7  -3  287.67    8.10
  -1   7  -3  294.77    7.30
  -1   7  -3  308.17    8.30
   1  -7   3  309.07    8.90
   1  -7   3  295.47    8.00
   1  -7   3  325.67   10.30
   1  -7   3  307.67    8.20
  -2   7  -3    2.30    1.30
  -2   7  -3    4.70    2.00
  -2   7  -3    3.60    1.80
  -2   7  -3    3.10    1.40
  -2   7  -3    6.20    1.90
  -2   7  -3    3.20    2.40
   2  -7   3    3.00    1.80
   2  -7   3    4.40    1.70
   2  -7   3    1.80    2.40
   2  -7   3    5.30    1.80
  -3   7  -3   65.39    4.90
  -3   7  -3   68.89    4.60
  -3   7  -3   67.39    5.10
  -3   7  -3   71.09    5.90
  -3   7  -3   72.29    4.60
  -3   7  -3   71.59    4.40
   3  -7   3   70.59    5.10
   3  -7   3   73.69    4.80
   3  -7   3   67.89    5.00
   3  -7   3   78.69    6.00
  -4   7  -3    2.00    2.10
  -4   7  -3    1.90    2.50
  -4   7  -3    5.20    2.70
  -4   7  -3    0.10    2.80
   4  -7   3    1.00    2.50
   4  -7   3   -1.00    2.20
   4  -7   3   -0.40    2.80
   4  -7   3    3.10    2.70
  -5   7  -3  626.84   18.00
  -5   7  -3  601.54   19.80
  -5   7  -3  633.34   19.90
  -5   7  -3  647.74   20.00
   5  -7   3  617.54   19.50
   5  -7   3  637.24   20.10
   5  -7   3  609.44   19.70
   5  -7   3  640.84   18.20
  -6   7  -3   22.80    5.30
  -6   7  -3   15.80    4.00
  -6   7  -3   21.50    5.50
  -6   7  -3   28.40    5.80
   6  -7   3   28.10    5.10
   6  -7   3   12.60    4.60
   6  -7   3   17.20    5.40
  -7   7  -3  367.26   16.70
  -7   7  -3  382.46   15.20
  -7   7  -3  377.86   17.50
   7  -7   3  379.36   16.20
   7  -7   3  363.86   15.10
  -8   7  -3   94.29   11.00
  -8   7  -3  105.99   11.30
   8  -7   3   99.49   10.30
   8  -7   3   96.79   10.40
  -9   7  -3   16.80    7.90
  -9   7  -3   28.30    8.30
   9  -7   3   22.90    7.60
   9  -7   3   28.10    9.90
   9  -7   3   24.60    7.50
 -10   7  -3   58.69   10.70
 -10   7  -3   60.49   11.70
  10  -7   3   62.29   12.70
  10  -7   3   69.89   10.80
  10  -7   3   47.70    9.50
   9   6  -3   92.09   10.50
   9   6  -3   77.89   12.40
   9   6  -3   87.19   14.50
  -9  -6   3   68.09   12.00
   8   6  -3   44.70    7.90
   8   6  -3   65.99   10.50
   8   6  -3   50.79   10.70
  -8  -6   3   58.09   10.10
   7   6  -3   71.69    7.80
   7   6  -3   75.39   10.80
   7   6  -3   89.99   10.40
  -7  -6   3   80.89   10.40
   6   6  -3    1.60    5.50
   6   6  -3    9.70    5.70
   6   6  -3   13.10    3.80
  -6  -6   3   14.20    5.70
   5   6  -3  120.69    7.00
   5   6  -3  113.09    9.40
   5   6  -3  121.19   10.10
  -5  -6   3  101.39    8.90
   4   6  -3   66.09    4.90
   4   6  -3   76.49    5.30
   4   6  -3   54.49    6.30
   4   6  -3   59.39    6.20
   4   6  -3   70.79    7.50
   4   6  -3   64.69    4.70
  -4  -6   3   59.09    6.40
  -4  -6   3   74.39    5.30
  -4  -6   3   75.49    5.00
  -4  -6   3   66.69    4.10
   3   6  -3   77.99    6.00
   3   6  -3   85.39    4.30
   3   6  -3   84.19    6.60
   3   6  -3   93.19    4.70
   3   6  -3   91.49    6.90
   3   6  -3   89.29    4.10
   3   6  -3   83.49    3.90
  -3  -6   3   93.19    4.60
  -3  -6   3   83.79    6.30
  -3  -6   3   92.09    4.80
  -3  -6   3   86.99    4.40
   2   6  -3  243.48    9.80
   2   6  -3  237.88    9.30
   2   6  -3  231.78    8.80
  -2  -6   3  232.98    7.80
  -2  -6   3  227.38    8.90
   1   6  -3  201.58    7.50
   1   6  -3  200.68    7.70
   1   6  -3  209.28    7.40
   1   6  -3  212.78    8.20
   0   6  -3   81.29    4.70
   0   6  -3   86.69    4.30
   0   6  -3   81.99    4.80
   0   6  -3   82.69    4.50
  -1   6  -3 1156.18   24.10
  -1   6  -3 1153.78   25.00
  -1   6  -3 1174.98   24.50
  -1   6  -3 1166.98   23.40
  -1   6  -3 1135.79   24.30
  -1   6  -3 1144.29   23.30
   1  -6   3 1207.38   24.50
   1  -6   3 1137.59   24.20
   1  -6   3 1185.98   26.50
   1  -6   3 1163.88   25.10
  -2   6  -3   28.90    2.50
  -2   6  -3   30.00    3.80
  -2   6  -3   21.00    2.70
  -2   6  -3   30.20    3.10
  -2   6  -3   26.50    3.00
  -2   6  -3   24.50    2.40
   2  -6   3   28.30    3.00
   2  -6   3   28.90    3.00
   2  -6   3   29.30    3.90
   2  -6   3   25.60    3.00
  -3   6  -3  611.64   16.80
  -3   6  -3  654.03   15.40
  -3   6  -3  590.74   17.20
  -3   6  -3  630.64   15.70
   3  -6   3  619.74   17.00
   3  -6   3  613.24   16.80
   3  -6   3  624.64   17.40
   3  -6   3  633.24   16.00
  -4   6  -3  314.47   12.10
  -4   6  -3  323.17   12.10
  -4   6  -3  335.47   12.50
  -4   6  -3  315.17   10.60
  -4   6  -3  326.37   12.00
   4  -6   3  314.97   10.80
   4  -6   3  320.37   11.90
   4  -6   3  326.87   12.10
   4  -6   3  306.67    9.70
   4  -6   3  326.87   12.10
  -5   6  -3  398.66   14.70
  -5   6  -3  350.86   14.10
  -5   6  -3  352.76   14.60
  -5   6  -3  379.26   14.40
  -5   6  -3  362.06   12.50
   5  -6   3  381.06   14.50
   5  -6   3  382.66   14.00
   5  -6   3  359.36   14.00
   5  -6   3  394.86   13.20
  -6   6  -3    6.20    3.20
  -6   6  -3    3.10    4.40
  -6   6  -3    2.00    3.40
  -6   6  -3   10.40    4.40
   6  -6   3    0.60    3.90
   6  -6   3    6.00    3.50
   6  -6   3    2.90    3.60
  -7   6  -3   97.99    9.50
  -7   6  -3  103.19   10.50
  -7   6  -3   79.09    9.20
  -7   6  -3   96.09    8.60
   7  -6   3   96.29    8.60
   7  -6   3   69.19    8.50
   7  -6   3   92.59    9.10
  -8   6  -3   63.79    9.30
  -8   6  -3   67.29   10.20
   8  -6   3   58.79    8.20
   8  -6   3   64.69    9.10
  -9   6  -3  186.08   14.10
  -9   6  -3  176.18   15.60
   9  -6   3  193.48   17.30
   9  -6   3  172.88   13.80
   9  -6   3  174.48   13.50
 -10   6  -3   27.50    9.10
 -10   6  -3   24.50    9.70
  10  -6   3   28.40    8.90
  10  -6   3   22.50    9.00
  10  -6   3   14.90   10.50
   9   5  -3   68.39    9.20
   9   5  -3   68.19   11.60
   9   5  -3   79.19   13.30
  -9  -5   3   70.19   11.80
   8   5  -3   27.60    8.40
   8   5  -3   16.10    5.90
   8   5  -3   18.30    8.50
  -8  -5   3   21.80    7.70
   7   5  -3  716.33   24.70
   7   5  -3  727.33   22.10
   7   5  -3  723.83   26.90
  -7  -5   3  708.03   24.80
   6   5  -3    2.80    4.90
   6   5  -3    2.50    5.30
   6   5  -3    5.50    3.50
  -6  -5   3    9.60    4.70
   5   5  -3  207.28   10.90
   5   5  -3  199.48    8.50
   5   5  -3  172.48    9.30
   5   5  -3  188.28   11.40
  -5  -5   3  193.38   10.70
   4   5  -3  446.16   13.10
   4   5  -3  479.75   15.60
   4   5  -3  438.26   12.00
   4   5  -3  437.16   15.50
   4   5  -3  452.55   12.20
   4   5  -3  436.96   13.10
  -4  -5   3  415.86   14.60
  -4  -5   3  472.75   13.40
  -4  -5   3  449.16   10.60
  -4  -5   3  419.26   12.80
   3   5  -3   42.00    3.40
   3   5  -3   36.00    4.20
   3   5  -3   29.00    2.60
   3   5  -3   32.80    3.10
   3   5  -3   42.50    5.20
   3   5  -3   27.20    4.30
   3   5  -3   36.00    2.60
  -3  -5   3   33.50    3.10
  -3  -5   3   35.50    4.30
  -3  -5   3   37.30    3.00
  -3  -5   3   36.80    3.30
   2   5  -3    5.40    2.20
   2   5  -3    6.70    2.40
   2   5  -3    6.60    1.30
   2   5  -3    6.70    1.40
  -2  -5   3    4.50    2.00
  -2  -5   3    5.50    1.20
  -2  -5   3    5.70    1.30
   1   5  -3  310.17   10.00
   1   5  -3  319.87    9.30
   1   5  -3  309.47    9.40
   1   5  -3  294.37    8.70
   0   5  -3  415.96   11.00
   0   5  -3  428.66   10.90
   0   5  -3  432.66   11.70
   0   5  -3  430.06   10.80
  -1   5  -3   15.10    2.00
  -1   5  -3   14.10    1.40
  -1   5  -3   17.10    2.00
  -1   5  -3   12.80    2.40
  -1   5  -3   12.80    1.40
  -1   5  -3   15.30    1.90
   1  -5   3   16.40    1.90
   1  -5   3   14.70    2.00
   1  -5   3   15.40    1.90
  -2   5  -3  628.94   14.40
  -2   5  -3  633.24   16.30
  -2   5  -3  617.64   14.50
  -2   5  -3  630.14   15.60
  -2   5  -3  646.64   15.80
  -2   5  -3  591.64   14.60
   2  -5   3  618.64   15.50
   2  -5   3  629.24   15.20
   2  -5   3  637.54   16.30
   2  -5   3  638.14   15.70
  -3   5  -3 1287.57   29.50
  -3   5  -3 1270.37   29.50
  -3   5  -3 1260.87   29.80
  -3   5  -3 1258.27   29.20
  -3   5  -3 1275.87   27.80
   3  -5   3 1250.77   28.20
   3  -5   3 1215.48   29.00
   3  -5   3 1254.67   29.20
   3  -5   3 1289.67   29.40
  -4   5  -3  397.66   13.80
  -4   5  -3  405.66   13.60
  -4   5  -3  413.16   13.80
  -4   5  -3  413.16   14.10
  -4   5  -3  409.36   12.30
   4  -5   3  406.96   13.20
   4  -5   3  414.26    9.10
   4  -5   3  415.16   11.70
   4  -5   3  403.26   12.60
   4  -5   3  388.56   13.50
   4  -5   3  427.16   14.10
  -5   5  -3 1058.29   28.50
  -5   5  -3 1079.89   28.50
  -5   5  -3 1063.39   26.20
  -5   5  -3 1060.39   28.60
  -5   5  -3 1073.29   28.10
   5  -5   3 1063.49   26.70
   5  -5   3 1055.89   25.30
   5  -5   3 1068.69   22.50
   5  -5   3 1087.39   28.70
   5  -5   3 1046.00   28.20
   5  -5   3 1037.60   27.00
  -6   5  -3  338.07   14.90
  -6   5  -3  352.06   12.80
  -6   5  -3  327.37   14.50
  -6   5  -3  329.47   14.40
  -6   5  -3  331.67   14.80
   6  -5   3  335.67   13.50
   6  -5   3  336.77   14.70
   6  -5   3  315.97   14.40
   6  -5   3  321.87   13.40
  -7   5  -3   86.39    9.60
  -7   5  -3  107.19   10.10
  -7   5  -3   89.99    8.10
  -7   5  -3  108.59   10.90
   7  -5   3   83.79    9.60
   7  -5   3   88.99    8.50
   7  -5   3   98.79    9.30
  -8   5  -3   79.19   10.10
  -8   5  -3   59.59    9.20
   8  -5   3   77.59    9.10
   8  -5   3   84.09    9.20
  -9   5  -3   81.49   11.30
  -9   5  -3   72.89   11.50
   9  -5   3   61.79    9.50
   9  -5   3   76.99   12.90
   9  -5   3   62.89    8.80
 -10   5  -3   51.19   10.80
 -10   5  -3   57.79   10.70
  10  -5   3   35.40    9.10
  10  -5   3   42.30   12.10
  10   4  -3   31.40   12.30
  10   4  -3   21.50    9.40
  10   4  -3   -0.30    7.00
   9   4  -3  112.29   12.80
   9   4  -3  115.39   14.80
   9   4  -3   89.79   10.30
  -9  -4   3  103.59   12.20
   8   4  -3   36.70    9.80
   8   4  -3   37.10    6.90
   8   4  -3   26.50    7.70
  -8  -4   3   28.70    8.00
   7   4  -3  110.39   12.20
   7   4  -3   88.69    8.20
   7   4  -3  112.19   10.60
  -7  -4   3  110.49   10.60
   6   4  -3   11.50    5.70
   6   4  -3   12.90    5.10
   6   4  -3   12.70    3.90
  -6  -4   3    7.70    4.60
   5   4  -3  124.49    7.40
   5   4  -3  116.09    6.50
   5   4  -3  109.49    9.40
   5   4  -3  110.29    7.10
   5   4  -3  107.79    8.10
  -5  -4   3  109.19    8.30
  -5  -4   3  117.69    7.10
  -5  -4   3  113.59    7.20
   4   4  -3   11.00    2.70
   4   4  -3    9.90    3.50
   4   4  -3    6.70    2.00
   4   4  -3    7.00    2.50
   4   4  -3   10.50    4.00
   4   4  -3    5.90    2.10
  -4  -4   3    4.90    2.90
  -4  -4   3    7.50    2.50
  -4  -4   3    8.30    2.50
   3   4  -3  123.69    4.70
   3   4  -3  126.19    4.50
   3   4  -3  119.79    5.30
   3   4  -3  127.49    6.90
   3   4  -3  131.89    5.50
   3   4  -3  122.29    7.00
  -3  -4   3  122.09    5.30
  -3  -4   3  124.79    6.20
  -3  -4   3  133.89    5.60
  -3  -4   3  122.69    4.20
   2   4  -3  450.75   12.60
   2   4  -3  442.06   12.10
   2   4  -3  437.26   10.40
   2   4  -3  417.66    9.40
   2   4  -3  447.16   10.50
   2   4  -3  429.96    9.40
   2   4  -3  442.26   13.00
  -2  -4   3  464.45   10.60
  -2  -4   3  439.16   10.40
  -2  -4   3  442.96   12.00
   1   4  -3   12.90    2.30
   1   4  -3   14.90    2.20
   1   4  -3   10.70    2.50
   1   4  -3   12.40    1.90
   0   4  -3 1833.82   38.00
   0   4  -3 1845.62   36.80
   0   4  -3 1801.02   36.90
   0   4  -3 1802.92   36.60
  -1   4  -3    2.10    1.20
  -1   4  -3    1.90    1.20
  -1   4  -3    0.90    1.50
  -1   4  -3    2.40    0.90
  -1   4  -3    1.80    0.80
  -1   4  -3    2.80    1.10
   1  -4   3    1.30    1.20
   1  -4   3    3.00    1.30
   1  -4   3    3.30    1.20
  -2   4  -3   10.70    1.80
  -2   4  -3    9.40    2.20
  -2   4  -3   10.70    2.40
  -2   4  -3    8.80    2.30
  -2   4  -3    6.80    1.80
   2  -4   3    8.80    2.10
   2  -4   3    9.70    2.10
   2  -4   3    6.70    1.90
   2  -4   3    9.20    2.20
  -3   4  -3   23.20    3.70
  -3   4  -3   26.40    3.50
  -3   4  -3   28.70    3.80
  -3   4  -3   32.30    3.90
  -3   4  -3   28.90    3.00
   3  -4   3   28.60    3.70
   3  -4   3   26.90    3.20
   3  -4   3   32.90    2.10
   3  -4   3   30.10    2.80
   3  -4   3   27.20    3.50
   3  -4   3   31.10    3.70
  -4   4  -3  979.20   25.60
  -4   4  -3  983.60   23.70
  -4   4  -3  983.20   25.40
  -4   4  -3  950.80   25.70
   4  -4   3 1003.40   25.40
   4  -4   3 1024.50   24.40
   4  -4   3 1023.50   25.80
   4  -4   3  985.90   24.20
   4  -4   3 1009.30   23.10
  -5   4  -3   -0.30    2.70
  -5   4  -3    2.80    2.40
  -5   4  -3    4.10    3.00
  -5   4  -3    3.80    3.60
   5  -4   3    7.70    3.20
   5  -4   3    6.00    3.30
   5  -4   3    3.60    3.40
   5  -4   3    4.50    3.00
   5  -4   3    6.20    2.70
   5  -4   3    5.90    2.10
  -6   4  -3  377.26   15.80
  -6   4  -3  399.46   13.60
  -6   4  -3  347.97   15.30
  -6   4  -3  377.56   15.50
   6  -4   3  368.76   15.60
   6  -4   3  362.26   15.30
   6  -4   3  351.66   14.00
   6  -4   3  387.56   14.10
   6  -4   3  363.96   11.20
   6  -4   3  369.86   13.00
  -7   4  -3  335.57   16.20
   7  -4   3  346.77   14.00
   7  -4   3  327.57   14.40
  -8   4  -3   -2.20    5.70
   8  -4   3    6.10    5.30
   8  -4   3   10.00    5.70
  -9   4  -3  118.99   13.40
   9  -4   3  100.89   13.80
   9  -4   3  104.99   10.60
   9  -4   3  117.29   11.80
 -10   4  -3   14.40    9.00
 -10   4  -3   38.90    9.90
  10  -4   3    7.50   10.30
  10  -4   3   22.70    8.60
  10   3  -3  131.29   13.70
  10   3  -3   95.89   15.30
  10   3  -3  133.49   14.40
 -10  -3   3   86.09   13.20
   9   3  -3  175.58   13.40
   9   3  -3  174.08   14.50
   9   3  -3  145.79   16.70
  -9  -3   3  164.28   14.40
   8   3  -3   60.59    9.00
   8   3  -3   48.20    7.10
   8   3  -3   44.90    9.80
  -8  -3   3   46.10    8.40
   7   3  -3   51.29    9.20
   7   3  -3   54.29    6.80
   7   3  -3   52.39    7.70
  -7  -3   3   51.19    7.60
   6   3  -3   41.00    6.50
   6   3  -3   43.30    7.70
   6   3  -3   32.80    4.80
  -6  -3   3   37.40    5.90
   5   3  -3   13.50    3.20
   5   3  -3   12.10    3.40
   5   3  -3   15.00    3.00
   5   3  -3   16.00    4.00
   5   3  -3   17.70    5.20
  -5  -3   3   18.40    3.70
  -5  -3   3   16.10    3.90
  -5  -3   3   17.30    3.70
   4   3  -3    3.50    3.20
   4   3  -3   -2.70    2.40
   4   3  -3    1.80    2.10
   4   3  -3    3.70    2.10
   4   3  -3    2.50    2.20
   4   3  -3    4.10    2.00
  -4  -3   3    2.30    2.00
  -4  -3   3   -1.00    1.90
  -4  -3   3    1.70    2.30
   3   3  -3  849.91   20.90
   3   3  -3  832.32   18.40
   3   3  -3  832.02   18.30
   3   3  -3  829.32   19.50
   3   3  -3  858.11   19.70
   3   3  -3  849.22   21.70
  -3  -3   3  828.32   17.00
  -3  -3   3  796.02   20.00
  -3  -3   3  838.22   19.50
  -3  -3   3  838.22   19.60
   2   3  -3  195.78    5.90
   2   3  -3  179.58    5.70
   2   3  -3  183.28    4.80
   2   3  -3  201.88    7.20
   2   3  -3  182.28    7.30
   2   3  -3  171.08    4.80
  -2  -3   3  185.48    5.70
  -2  -3   3  194.08    5.90
  -2  -3   3  188.68    6.30
   1   3  -3   65.79    3.70
   1   3  -3   66.89    2.90
   1   3  -3   73.99    2.40
   1   3  -3   64.29    2.20
   1   3  -3   70.79    4.20
   1   3  -3   70.79    3.40
  -1  -3   3   65.19    2.20
   0   3  -3  860.51   17.60
   0   3  -3  865.71   17.20
   0   3  -3  822.42   17.10
   0   3  -3  848.12   18.20
   0   3  -3  859.21   19.20
   0   3  -3  865.51   18.10
   0  -3   3  866.21   17.20
   0  -3   3  821.92   17.10
  -1   3  -3  439.66    9.40
  -1   3  -3  433.16    9.80
  -1   3  -3  440.26   10.80
  -1   3  -3  430.56   11.00
  -1   3  -3  443.66    9.80
  -1   3  -3  439.36   10.60
   1  -3   3  449.46   10.90
   1  -3   3  451.65   10.80
   1  -3   3  432.06   10.60
  -2   3  -3 2104.09   44.90
  -2   3  -3 2171.48   43.60
  -2   3  -3 2109.09   44.80
  -2   3  -3 2173.18   44.80
   2  -3   3 2225.98   43.20
   2  -3   3 2156.88   44.40
   2  -3   3 2152.98   44.80
   2  -3   3 2184.78   44.30
   2  -3   3 2205.78   45.00
  -3   3  -3  216.28    8.60
  -3   3  -3  215.08    8.40
  -3   3  -3  213.88    7.30
  -3   3  -3  206.48    8.70
   3  -3   3  219.88    8.50
   3  -3   3  225.98    8.00
   3  -3   3  223.48    7.90
   3  -3   3  213.28    6.30
   3  -3   3  207.68    8.50
   3  -3   3  217.68    7.20
  -4   3  -3  889.51   24.20
  -4   3  -3  940.11   24.30
  -4   3  -3  911.01   24.30
  -4   3  -3  951.00   22.40
   4  -3   3  915.01   22.40
   4  -3   3  923.11   24.20
   4  -3   3  927.61   20.70
   4  -3   3  945.21   22.00
   4  -3   3  933.31   23.00
   4  -3   3  922.71   24.10
  -5   3  -3   30.40    5.00
  -5   3  -3   36.30    5.50
  -5   3  -3   31.00    4.00
  -5   3  -3   29.40    4.70
   5  -3   3   30.40    4.30
   5  -3   3   29.40    4.80
   5  -3   3   23.20    4.00
   5  -3   3   34.10    4.10
   5  -3   3   32.90    5.20
  -6   3  -3   36.80    4.90
  -6   3  -3   23.70    5.50
  -6   3  -3   35.70    6.10
  -6   3  -3   27.40    5.30
   6  -3   3   31.40    4.20
   6  -3   3   23.00    4.20
   6  -3   3   28.00    5.70
   6  -3   3   36.00    5.20
   6  -3   3   28.70    5.70
   6  -3   3   26.30    5.00
  -7   3  -3   11.20    5.80
   7  -3   3   10.80    4.80
   7  -3   3    3.10    3.60
   7  -3   3    1.60    3.90
  -8   3  -3    3.90    6.10
   8  -3   3   11.10    5.90
   8  -3   3   -2.40    4.30
  -9   3  -3   62.19   10.40
   9  -3   3   54.79    8.90
   9  -3   3   49.30   11.00
 -10   3  -3    5.30    8.70
  10  -3   3    3.30   10.00
  10  -3   3    3.00    7.00
  10   2  -3   49.70    9.90
  10   2  -3   57.59    9.40
  10   2  -3   53.59   13.60
 -10  -2   3   66.09   11.30
   9   2  -3   -1.30    5.40
   9   2  -3    1.30    8.10
   9   2  -3    3.10    6.60
  -9  -2   3   -7.60    5.90
   8   2  -3  327.27   16.10
   8   2  -3  336.87   15.10
   8   2  -3  293.57   18.50
  -8  -2   3  302.37   15.60
   7   2  -3  123.29    8.20
   7   2  -3  123.59   12.00
   7   2  -3  137.19    9.10
   7   2  -3  113.29   10.00
  -7  -2   3  118.29   10.40
   6   2  -3   67.29    6.20
   6   2  -3   52.29    7.80
   6   2  -3   57.09    5.80
   6   2  -3   61.89    7.10
   6   2  -3   46.70    6.60
  -6  -2   3   53.29    6.60
   5   2  -3  780.62   23.30
   5   2  -3  798.42   21.60
   5   2  -3  798.92   20.00
   5   2  -3  808.32   20.10
   5   2  -3  682.83   25.20
   5   2  -3  789.32   21.60
  -5  -2   3  792.92   21.60
  -5  -2   3  765.62   21.40
  -5  -2   3  801.92   21.60
   4   2  -3  575.14   16.40
   4   2  -3  587.74   16.20
   4   2  -3  582.04   17.70
   4   2  -3  563.14   14.60
   4   2  -3  574.74   15.20
   4   2  -3  545.15   14.40
   4   2  -3  572.84   16.10
  -4  -2   3  580.14   16.00
  -4  -2   3  588.44   16.20
  -4  -2   3  611.54   16.30
   3   2  -3    8.80    2.30
   3   2  -3    7.80    1.70
   3   2  -3    5.20    2.40
   3   2  -3   10.70    3.00
   3   2  -3    6.20    2.00
   3   2  -3   13.30    1.90
   3   2  -3   13.80    2.40
  -3  -2   3    6.50    2.00
  -3  -2   3   10.20    2.20
  -3  -2   3    9.30    2.20
   2   2  -3 1488.55   30.00
   2   2  -3 1387.36   28.70
   2   2  -3 1481.05   28.80
   2   2  -3 1404.26   31.30
   2   2  -3 1457.15   30.90
   2   2  -3 1450.45   29.90
  -2  -2   3 1465.75   30.00
  -2  -2   3 1425.56   29.70
  -2  -2   3 1400.26   29.80
   1   2  -3    5.30    1.90
   1   2  -3    2.90    0.60
   1   2  -3    2.40    1.00
   1   2  -3    3.30    1.00
   1   2  -3    2.70    0.90
   1   2  -3    2.30    1.40
   1   2  -3    2.90    0.60
  -1  -2   3    3.50    1.00
   0   2  -3  534.95   11.60
   0   2  -3  549.25   10.90
   0   2  -3  533.75   10.90
   0   2  -3  537.15   12.90
   0   2  -3  534.55   11.00
   0   2  -3  520.15   11.60
   0   2  -3  542.45   11.70
   0  -2   3  527.35   11.60
   0  -2   3  542.65   11.70
  -1   2  -3 2219.18   46.30
  -1   2  -3 2311.67   46.20
  -1   2  -3 2323.17   45.30
   1  -2   3 2319.07   46.30
   1  -2   3 2347.07   46.30
   1  -2   3 2355.66   46.20
   1  -2   3 2291.17   45.90
  -2   2  -3 1014.40   21.90
  -2   2  -3 1011.50   23.10
  -2   2  -3  993.70   23.30
  -2   2  -3 1021.80   23.20
   2  -2   3 1021.80   22.20
   2  -2   3 1006.10   22.40
   2  -2   3 1037.10   21.60
   2  -2   3  983.10   22.90
   2  -2   3 1016.10   23.20
  -3   2  -3   20.50    2.60
  -3   2  -3   18.10    3.10
  -3   2  -3   13.70    2.80
  -3   2  -3   14.40    3.10
   3  -2   3   14.70    2.30
   3  -2   3   14.00    2.60
   3  -2   3   19.00    2.80
   3  -2   3   15.00    2.90
   3  -2   3   14.30    2.90
   3  -2   3   14.80    2.20
  -4   2  -3  749.13   21.00
  -4   2  -3  794.22   19.20
  -4   2  -3  752.22   20.90
  -4   2  -3  759.02   20.70
   4  -2   3  728.93   18.70
   4  -2   3  788.12   21.20
   4  -2   3  730.83   19.50
   4  -2   3  746.83   20.80
   4  -2   3  749.82   18.70
   4  -2   3  760.62   18.20
  -5   2  -3  187.98   10.00
  -5   2  -3  181.58   10.00
  -5   2  -3  186.28    9.90
  -5   2  -3  187.78    8.20
   5  -2   3  191.58    8.00
   5  -2   3  169.78    8.10
   5  -2   3  203.48   10.20
   5  -2   3  184.48    8.30
   5  -2   3  170.98    8.90
   5  -2   3  176.18    9.60
  -6   2  -3   33.70    6.40
  -6   2  -3   16.70    4.70
  -6   2  -3   19.00    3.90
  -6   2  -3   15.40    5.00
   6  -2   3   17.80    4.00
   6  -2   3   20.50    5.00
   6  -2   3   19.40    4.30
   6  -2   3   14.40    4.20
   6  -2   3   27.80    5.40
   6  -2   3   15.20    3.80
  -7   2  -3  413.96   18.40
  -7   2  -3  360.16   17.00
   7  -2   3  387.26   17.60
   7  -2   3  392.56   16.30
   7  -2   3  406.06   14.60
   7  -2   3  403.86   14.20
   7  -2   3  406.56   15.30
  -8   2  -3    0.90    6.00
   8  -2   3    3.20    4.60
   8  -2   3    8.10    5.60
   8  -2   3   -4.70    5.60
   8  -2   3    1.20    7.20
  -9   2  -3  163.88   14.40
   9  -2   3  175.88   17.50
   9  -2   3  166.38   13.50
 -10   2  -3   61.69   11.80
  10  -2   3   82.39   11.80
  10  -2   3   78.09   14.00
  10   1  -3   68.49   13.90
  10   1  -3   81.69   10.90
  10   1  -3   77.79   10.80
 -10  -1   3   70.59   10.90
   9   1  -3   21.00    7.10
   9   1  -3   14.70    6.20
   9   1  -3    3.00    8.40
  -9  -1   3   32.00    8.20
   8   1  -3   51.79    6.80
   8   1  -3   49.10    7.70
   8   1  -3   49.10    9.80
   8   1  -3   53.69    7.30
  -8  -1   3   49.70    8.10
   7   1  -3   86.49   10.40
   7   1  -3   71.49    7.10
   7   1  -3   84.49    8.40
   7   1  -3   68.39    7.20
  -7  -1   3   79.69    8.40
   6   1  -3   -0.10    3.60
   6   1  -3    0.60    3.30
   6   1  -3    4.30    4.80
   6   1  -3    2.40    2.90
   6   1  -3    3.20    3.10
  -6  -1   3   -5.00    3.10
  -6  -1   3    0.90    3.00
   5   1  -3  271.17   11.10
   5   1  -3  284.97   11.20
   5   1  -3  267.57   10.10
   5   1  -3  268.57   10.80
   5   1  -3  290.67   12.50
   5   1  -3  279.27    9.90
  -5  -1   3  283.27   11.20
  -5  -1   3  283.67   11.00
  -5  -1   3  255.87   10.90
   4   1  -3    1.20    2.00
   4   1  -3    0.30    1.70
   4   1  -3    0.80    2.00
   4   1  -3    2.20    2.70
   4   1  -3    1.30    2.30
  -4  -1   3    1.70    1.90
  -4  -1   3    1.00    2.00
  -4  -1   3    1.80    2.10
   3   1  -3  566.44   14.60
   3   1  -3  596.74   14.00
   3   1  -3  593.14   15.20
   3   1  -3  591.14   15.20
   3   1  -3  591.54   14.00
   3   1  -3  577.54   16.00
  -3  -1   3  588.54   15.20
  -3  -1   3  597.94   14.60
  -3  -1   3  595.94   15.30
   2   1  -3   87.89    4.60
   2   1  -3   75.69    3.90
   2   1  -3   75.19    3.70
   2   1  -3   70.39    3.10
   2   1  -3   66.19    3.60
   2   1  -3   73.29    3.90
   2   1  -3   73.69    3.80
  -2  -1   3   67.79    3.70
  -2  -1   3   74.59    3.80
  -2  -1   3   72.79    3.20
   1   1  -3 1020.50   20.80
   1   1  -3  952.30   19.80
   1   1  -3 1001.80   21.90
   1   1  -3  990.90   20.40
   1   1  -3  983.00   20.70
   1   1  -3  990.70   19.80
  -1  -1   3  990.60   19.40
  -1  -1   3  996.10   20.70
   0   1  -3 3000.50   60.99
   0   1  -3 3175.88   59.99
   0   1  -3 3132.99   61.39
   0   1  -3 3116.09   60.69
   0   1  -3 3130.89   59.99
   0  -1   3 3116.69   60.69
   0  -1   3 3133.39   60.69
  -1   1  -3    0.70    1.20
  -1   1  -3    5.70    1.30
  -1   1  -3    0.70    1.30
  -1   1  -3    3.40    1.50
  -1   1  -3    4.50    1.40
   1  -1   3    3.90    1.10
   1  -1   3    2.50    1.30
   1  -1   3    2.80    1.40
   1  -1   3    4.40    1.50
  -2   1  -3 1316.57   28.80
  -2   1  -3 1302.77   28.90
  -2   1  -3 1324.07   27.50
   2  -1   3 1285.17   27.90
   2  -1   3 1283.07   27.20
   2  -1   3 1326.97   29.00
   2  -1   3 1293.57   27.20
   2  -1   3 1301.47   27.30
  -3   1  -3   40.80    4.30
  -3   1  -3   42.00    3.70
  -3   1  -3   43.70    4.60
  -3   1  -3   39.60    4.50
   3  -1   3   41.30    4.40
   3  -1   3   42.70    3.70
   3  -1   3   43.80    4.50
   3  -1   3   41.30    3.50
   3  -1   3   43.00    3.30
   3  -1   3   44.80    4.10
  -4   1  -3   14.40    3.30
  -4   1  -3   10.30    3.10
  -4   1  -3   10.00    3.30
  -4   1  -3    9.50    2.50
   4  -1   3    6.00    2.30
   4  -1   3    7.40    2.20
   4  -1   3   11.20    3.20
   4  -1   3    6.60    2.50
   4  -1   3    5.80    2.70
   4  -1   3    8.00    2.40
  -5   1  -3   28.70    5.20
  -5   1  -3   32.50    4.10
  -5   1  -3   39.60    5.50
  -5   1  -3   30.60    5.10
   5  -1   3   32.60    4.30
   5  -1   3   28.20    4.90
   5  -1   3   30.30    3.80
   5  -1   3   31.90    4.30
   5  -1   3   32.50    4.80
   5  -1   3   24.20    4.60
  -6   1  -3  143.19    9.90
  -6   1  -3  126.59    9.50
  -6   1  -3  126.39   10.00
   6  -1   3  107.19    8.90
   6  -1   3  137.39    7.60
   6  -1   3  113.09    7.90
   6  -1   3  126.19    8.10
   6  -1   3  117.79    8.30
   6  -1   3  138.99   10.00
  -7   1  -3  149.09   11.40
  -7   1  -3  144.29   11.30
   7  -1   3  154.38    9.40
   7  -1   3  145.19    8.40
   7  -1   3  151.78   11.60
   7  -1   3  147.99   10.50
   7  -1   3  169.08   10.40
  -8   1  -3   24.60    7.80
   8  -1   3   30.10    6.80
   8  -1   3   37.80    6.80
   8  -1   3   29.40    8.60
  -9   1  -3  145.49   15.20
   9  -1   3  126.59   15.30
   9  -1   3  126.99   12.70
 -10   1  -3   52.09   11.50
  10  -1   3   45.90   12.90
  10  -1   3   37.80    9.70
  11   0  -3   12.80   11.90
  10   0  -3  162.48   14.00
  10   0  -3  158.18   13.70
  10   0  -3  200.58   18.10
 -10   0   3  133.09   13.80
   9   0  -3  133.59   11.80
   9   0  -3  107.19   10.40
   9   0  -3   96.39   13.30
  -9   0   3  110.89   11.70
   8   0  -3  207.58   12.10
   8   0  -3  223.78   12.50
   8   0  -3  219.28   11.70
   8   0  -3  207.88   14.90
  -8   0   3  233.18   13.60
   7   0  -3   64.59    8.90
   7   0  -3   68.89    6.90
   7   0  -3   67.89    7.20
   7   0  -3   74.69    7.70
  -7   0   3   68.59    7.80
   6   0  -3   41.30    6.00
   6   0  -3   34.90    6.30
   6   0  -3   38.50    4.90
   6   0  -3   33.00    5.30
   6   0  -3   40.90    5.60
   6   0  -3   41.50    5.50
  -6   0   3   29.50    5.00
  -6   0   3   36.80    5.50
  -6   0   3   38.50    5.40
   5   0  -3  111.69    6.60
   5   0  -3  108.99    8.10
   5   0  -3  118.39    6.50
   5   0  -3  117.19    7.30
   5   0  -3  107.89    6.60
   5   0  -3  110.09    7.30
  -5   0   3  110.49    7.20
  -5   0   3  115.79    7.50
  -5   0   3  111.79    5.30
  -5   0   3  119.09    6.90
   4   0  -3   19.40    2.80
   4   0  -3   18.90    3.20
   4   0  -3   13.00    2.90
   4   0  -3   13.40    3.60
   4   0  -3   15.10    3.10
   4   0  -3   15.70    3.20
  -4   0   3   16.80    2.30
  -4   0   3   19.00    3.00
  -4   0   3   11.10    2.80
  -4   0   3   15.00    3.10
   3   0  -3  645.64   16.60
   3   0  -3  659.83   17.10
   3   0  -3  664.03   16.00
   3   0  -3  623.94   13.20
   3   0  -3  655.23   16.20
   3   0  -3  640.54   15.30
   3   0  -3  663.03   16.70
  -3   0   3  640.34   16.50
  -3   0   3  660.33   15.50
  -3   0   3  653.13   14.80
  -3   0   3  662.03   16.80
   2   0  -3    8.60    1.50
   2   0  -3    6.80    2.70
   2   0  -3    6.60    2.00
   2   0  -3    4.90    1.80
   2   0  -3    5.30    1.70
   2   0  -3    7.90    1.70
   2   0  -3    7.50    1.20
  -2   0   3    8.70    1.90
  -2   0   3    6.70    1.20
  -2   0   3    5.70    1.70
  -2   0   3    8.00    1.30
   1   0  -3 2552.14   49.70
   1   0  -3 2505.15   50.49
   1   0  -3 2491.05   49.99
   1   0  -3 2579.14   50.59
   1   0  -3 2588.64   50.89
   1   0  -3 2625.34   50.09
  -1   0   3 2522.65   50.59
   0   0  -3  125.49    4.40
   0   0  -3  118.89    4.40
   0   0  -3  119.99    3.60
   0   0  -3  117.09    3.70
   0   0   3  119.09    4.40
   0   0   3  123.69    3.90
   0   0   3  118.09    3.60
  -1   0  -3 1521.05   31.50
  -1   0  -3 1452.75   31.40
  -1   0  -3 1527.85   31.10
  -1   0  -3 1502.15   30.40
  -1   0  -3 1481.35   31.00
   1   0   3 1492.05   30.20
   1   0   3 1530.95   29.30
   1   0   3 1486.55   31.50
   1   0   3 1486.15   30.50
   1   0   3 1465.85   31.30
  -2   0  -3   15.20    2.50
  -2   0  -3   13.70    2.50
  -2   0  -3   13.50    2.70
  -2   0  -3   18.00    2.50
  -2   0  -3   19.00    2.40
   2   0   3   17.90    1.90
   2   0   3   15.10    2.60
   2   0   3   18.40    2.20
   2   0   3   19.90    2.50
   2   0   3   16.50    2.60
   2   0   3   16.10    2.40
  -3   0  -3    8.30    2.60
  -3   0  -3   11.00    2.20
  -3   0  -3    7.90    2.70
  -3   0  -3    6.20    2.30
  -3   0  -3   10.40    2.10
   3   0   3    9.90    1.80
   3   0   3   10.30    2.60
   3   0   3    7.20    2.40
   3   0   3    8.00    2.50
   3   0   3    7.40    2.10
   3   0   3    9.60    2.30
  -4   0  -3  303.77   11.60
  -4   0  -3  280.87   11.50
  -4   0  -3  280.47    9.60
  -4   0  -3  319.27   11.80
   4   0   3  300.27   10.70
   4   0   3  305.57   11.70
   4   0   3  264.07    9.50
   4   0   3  290.87   11.40
   4   0   3  295.47    8.90
   4   0   3  284.37   10.20
  -5   0  -3   37.10    5.90
  -5   0  -3   37.20    4.40
  -5   0  -3   39.10    5.50
  -5   0  -3   40.50    5.60
   5   0   3   41.70    5.70
   5   0   3   42.30    5.70
   5   0   3   42.80    5.00
   5   0   3   41.60    5.40
   5   0   3   37.10    4.00
   5   0   3   41.20    4.90
  -6   0  -3   18.50    5.20
  -6   0  -3    9.80    4.20
   6   0   3   17.90    4.90
   6   0   3   19.80    3.80
   6   0   3    9.10    5.70
   6   0   3   11.90    4.50
   6   0   3   14.30    3.80
  -7   0  -3   63.59    8.70
   7   0   3   82.69   10.80
   7   0   3   76.29    8.10
   7   0   3   73.79    8.70
   7   0   3   72.99    8.00
  -8   0  -3    5.50    6.30
   8   0   3    5.60    5.50
   8   0   3    5.60    5.40
   8   0   3   -2.80    5.30
   8   0   3    0.50    7.00
  -9   0  -3   14.60    8.60
   9   0   3   11.70    7.80
   9   0   3   34.00   11.20
   9   0   3   16.90    7.10
[truncated: 877,558 more chars]
