# Supplementary material for: A selenoxide for single-atom protein modification of tyrosine residues enabled by water-resistant chalcogen and hydrogen bonding
Source: Nat Chem. 2025 Jun 4;17(9):1331–9. doi: 10.1038/s41557-025-01842-8 (PMC12411275; doi:10.1038/s41557-025-01842-8)
Supplement: Supplementary file 3 — Crystallographic data for compound for 5H+MsO–; CCDC reference 2304770. [file 41557_2025_1842_MOESM3_ESM.cif]

data_15032sadabs

_publ_requested_journal          'Nature'

_publ_section_title              
;
 Linker-free tyrosine bioconjugation via protein-selenonium linchpin
;

loop_
_publ_author_name
_publ_author_address

      'Songyun Lin'
;     Max-Planck-Institut f\"ur Kohlenforschung
      Kaiser-Wilhelm-Platz 1
      45470 M\"ulheim an der Ruhr
      Germany
;
      'Marina Hirao'
;     Max-Planck-Institut f\"ur Kohlenforschung
      Kaiser-Wilhelm-Platz 1
      45470 M\"ulheim an der Ruhr
      Germany
;
      'Philipp Hartmann'
;     Max-Planck-Institut f\"ur Kohlenforschung
      Kaiser-Wilhelm-Platz 1
      45470 M\"ulheim an der Ruhr
      Germany
;
      'Markus Leutzsch'
;     Max-Planck-Institut f\"ur Kohlenforschung
      Kaiser-Wilhelm-Platz 1
      45470 M\"ulheim an der Ruhr
      Germany
;
      'Marie Sophie Sterling'
;     Max-Planck-Institut f\"ur Kohlenforschung
      Kaiser-Wilhelm-Platz 1
      45470 M\"ulheim an der Ruhr
      Germany
;
      'Johanna Marie Mengler'
;     Max-Planck-Institut f\"ur Kohlenforschung
      Kaiser-Wilhelm-Platz 1
      45470 M\"ulheim an der Ruhr
      Germany
;
      'Johannes Lehmann'
;     Max-Planck-Institut f\"ur Kohlenforschung
      Kaiser-Wilhelm-Platz 1
      45470 M\"ulheim an der Ruhr
      Germany
;
      'Florian Berger'
;     Max-Planck-Institut f\"ur Kohlenforschung
      Kaiser-Wilhelm-Platz 1
      45470 M\"ulheim an der Ruhr
      Germany
;
      'Tobias Ritter'
;     Max-Planck-Institut f\"ur Kohlenforschung
      Kaiser-Wilhelm-Platz 1
      45470 M\"ulheim an der Ruhr
      Germany
;

# start Validation Reply Form
_vrf_PLAT430_15032sadabs
;
PROBLEM: Short Inter D...A Contact  Se1A     ..O2       .       2.80 Ang.  
RESPONSE: The structure exhibits one short intermolecular chalcogen donor
acceptor contact (O?Se). Therefore, no hydrogen atoms are missing. There 
are no residual electron density peaks indicating the presence of 
a hydrogen atom.
;
# end Validation Reply Form

_audit_block_code                15032
_audit_creation_date             2023-05-04
_audit_creation_method           
;
Olex2 1.5
(compiled 2021.08.20 svn.r13c46975 for OlexSys, GUI svn.r6405)
;

_shelx_SHELXL_version_number     2018/3

_audit_contact_author_address    ?
_audit_contact_author_email      ?
_audit_contact_author_phone      ?
_publ_contact_author_id_orcid    ?
_publ_section_references         
;
Dolomanov, O.V., Bourhis, L.J., Gildea, R.J, Howard, J.A.K. & Puschmann, H.
 (2009), J. Appl. Cryst. 42, 339-341.

Sheldrick, G.M. (2015). Acta Cryst. C71, 3-8.
;
_chemical_name_common            ?
_chemical_name_systematic        
;
 IUPAC - Systematic Name
;
_chemical_formula_moiety         'C17 H12 N O Se, C H3 O3 S'
_chemical_formula_sum            'C18 H15 N O4 S Se'
_chemical_formula_weight         420.33
_chemical_melting_point          ?
_chemical_properties_physical    none
_chemical_absolute_configuration rmad

loop_
_atom_type_symbol
_atom_type_description
_atom_type_scat_dispersion_real
_atom_type_scat_dispersion_imag
_atom_type_scat_source
C C 0.0033 0.0016 'International Tables Vol C Tables 4.2.6.8 and 6.1.1.4'
H H 0.0000 0.0000 'International Tables Vol C Tables 4.2.6.8 and 6.1.1.4'
N N 0.0061 0.0033 'International Tables Vol C Tables 4.2.6.8 and 6.1.1.4'
O O 0.0106 0.0060 'International Tables Vol C Tables 4.2.6.8 and 6.1.1.4'
S S 0.1246 0.1234 'International Tables Vol C Tables 4.2.6.8 and 6.1.1.4'
Se Se -0.0929 2.2259 'International Tables Vol C Tables 4.2.6.8 and 6.1.1.4'

_shelx_space_group_comment       
;
The symmetry employed for this shelxl refinement is uniquely defined
by the following loop, which should always be used as a source of
symmetry information in preference to the above space-group names.
They are only intended as comments.
;

_space_group_crystal_system      triclinic
_space_group_IT_number           2
_space_group_name_H-M_alt        'P -1'
_space_group_name_Hall           '-P 1'

_symmetry_cell_setting           TRICLINIC
_symmetry_space_group_name_H-M   'P-1'
_symmetry_space_group_name_Hall  '-P 1'
_symmetry_Int_Tables_number      2

loop_
_space_group_symop_operation_xyz
'x, y, z'
'-x, -y, -z'

_cell_length_a                   8.7730(6)
_cell_length_b                   10.2182(7)
_cell_length_c                   11.0865(8)
_cell_angle_alpha                105.439(4)
_cell_angle_beta                 103.247(4)
_cell_angle_gamma                111.543(4)
_cell_volume                     829.71(10)
_cell_formula_units_Z            2

_cell_measurement_reflns_used    9855

_cell_measurement_temperature    100(2)
_cell_measurement_theta_max      28.5271
_cell_measurement_theta_min      2.3239
_shelx_estimated_absorpt_T_max   0.914
_shelx_estimated_absorpt_T_min   0.589
_exptl_absorpt_coefficient_mu    2.412
_exptl_absorpt_correction_T_max  0.9508
_exptl_absorpt_correction_T_min  0.7230

_exptl_absorpt_correction_type   Multi-Scan

_exptl_absorpt_process_details   
;
Krause, L., Herbst-Irmer, R., Sheldrick, G. M., Stalke, D. (2015).
"Comparison of silver and molybdenum microfocus X-ray sources for
single-crystal structure determination"
J. Appl. Cryst. 48, 3-10.
doi:10.1107/S1600576714022985
;
_exptl_special_details           
;
Crystal mounted on a MiTeGen loop using Perfluoropolyether PFO-XR75
;
_exptl_crystal_colour            'light yellow'
_exptl_crystal_colour_primary    yellow
_exptl_crystal_density_diffrn    1.682
_exptl_crystal_density_meas      ?
_exptl_crystal_density_method    ?
_exptl_crystal_description       plate
_exptl_crystal_F_000             424
_exptl_crystal_size_max          0.245
_exptl_crystal_size_mid          0.086
_exptl_crystal_size_min          0.038
_exptl_crystal_recrystallization_method 
'Re-crystallisation from solvent:  hexane, toluene, DCM'
_exptl_transmission_factor_max   ?
_exptl_transmission_factor_min   ?
_diffrn_reflns_av_R_equivalents  0.0930
_diffrn_reflns_av_unetI/netI     0.0296
_diffrn_reflns_Laue_measured_fraction_full 1.000
_diffrn_reflns_Laue_measured_fraction_max 0.998
_diffrn_reflns_limit_h_max       12
_diffrn_reflns_limit_h_min       -12
_diffrn_reflns_limit_k_max       14
_diffrn_reflns_limit_k_min       -14
_diffrn_reflns_limit_l_max       16
_diffrn_reflns_limit_l_min       -16
_diffrn_reflns_number            153013
_diffrn_reflns_point_group_measured_fraction_full 1.000
_diffrn_reflns_point_group_measured_fraction_max 0.998
_diffrn_reflns_theta_full        25.242
_diffrn_reflns_theta_max         31.197
_diffrn_reflns_theta_min         2.047

_diffrn_ambient_temperature      100(2)
_diffrn_detector_area_resol_mean 66.67
_diffrn_measured_fraction_theta_full 1.000
_diffrn_measured_fraction_theta_max 0.998
_diffrn_measurement_device_type  'Bruker-AXS Kappa K3-System'
_diffrn_measurement_method       'CCD \f- and \w-scans'
_diffrn_radiation_type           Mo-K\a
_diffrn_radiation_wavelength     0.71073
_diffrn_radiation_source         '1\mS Diamond'
_diffrn_radiation_monochromator  'Incoatec Montel multilayer mirrors'
_diffrn_source_current           1.4
_diffrn_source_power             0.07
_diffrn_source_voltage           50.0
_reflns_Friedel_coverage         0.000
_reflns_Friedel_fraction_full    .
_reflns_Friedel_fraction_max     .
_reflns_number_gt                4689
_reflns_number_total             5366
_reflns_special_details          
;
 Reflections were merged by SHELXL according to the crystal
 class for the calculation of statistics and refinement.
 
 _reflns_Friedel_fraction is defined as the number of unique
 Friedel pairs measured divided by the number that would be
 possible theoretically, ignoring centric projections and
 systematic absences.
;
_reflns_threshold_expression     'I > 2\s(I)'
_computing_cell_refinement       'SAINT V8.40B (Bruker AXS LLC, 2019)'

_computing_data_collection       'Bruker Instrument Service vV6.2.16'
_computing_data_reduction        'SAINT V8.40B (Bruker AXS LLC, 2019)'
_computing_molecular_graphics    'DIAMOND (Crystal Impact GbR, 1997-2022)'
_computing_publication_material  'Olex2 1.5 (Dolomanov et al., 2009)'
_computing_structure_refinement  'SHELXL 2018/3 (Sheldrick, 2015)'
_computing_structure_solution    'SHELXT 2018/2 (Sheldrick, 2018)'
_refine_diff_density_max         1.127
_refine_diff_density_min         -0.892
_refine_diff_density_rms         0.103
_refine_ls_extinction_coef       .
_refine_ls_extinction_method     none
_refine_ls_goodness_of_fit_ref   1.046
_refine_ls_hydrogen_treatment    mixed
_refine_ls_matrix_type           full
_refine_ls_number_parameters     235
_refine_ls_number_reflns         5366
_refine_ls_number_restraints     0
_refine_ls_R_factor_all          0.0480
_refine_ls_R_factor_gt           0.0398
_refine_ls_restrained_S_all      1.046
_refine_ls_shift/su_max          0.001
_refine_ls_shift/su_mean         0.000
_refine_ls_structure_factor_coef Fsqd
_refine_ls_weighting_details     
'w=1/[\s^2^(Fo^2^)+(0.0482P)^2^+1.2464P] where P=(Fo^2^+2Fc^2^)/3'
_refine_ls_weighting_scheme      calc
_refine_ls_wR_factor_gt          0.0963
_refine_ls_wR_factor_ref         0.1004
_refine_special_details          ?
_olex2_refinement_description    
;
1. Fixed Uiso
 At 1.2 times of:
  All C(H) groups
 At 1.5 times of:
  All C(H,H,H) groups
2. Shared sites
{N1A, C12B}
{C12A, N1B}
3. Uiso/Uaniso restraints and constraints
Uanis(N1A) = Uanis(C12B)
Uanis(C12A) = Uanis(N1B)
4. Others
 Fixed Sof: Se1A(0.93) Se1B(0.07) N1A(0.93) N1B(0.07) C12A(0.93) C12B(0.07)
5.a Aromatic/amide H refined with riding coordinates:
 C3(H3), C4(H4), C5(H5), C8(H8), C9(H9), C10(H10), C11(H11), C14(H14),
 C15(H15), C16(H16), C17(H17)
5.b Idealised Me refined as rotating group:
 C18(H18A,H18B,H18C)
;

_atom_sites_solution_hydrogens   geom
_atom_sites_solution_primary     dual
_atom_sites_solution_secondary   difmap

loop_
_atom_site_label
_atom_site_type_symbol
_atom_site_fract_x
_atom_site_fract_y
_atom_site_fract_z
_atom_site_U_iso_or_equiv
_atom_site_adp_type
_atom_site_occupancy
_atom_site_site_symmetry_order
_atom_site_calc_flag
_atom_site_refinement_flags_posn
_atom_site_refinement_flags_adp
_atom_site_refinement_flags_occupancy
_atom_site_disorder_assembly
_atom_site_disorder_group
Se1A Se 0.41069(4) 0.33009(3) 0.28838(2) 0.01540(7) Uani 0.93 1 d . . P A 1
Se1B Se 0.3326(6) 0.3027(4) 0.2949(3) 0.0148(6) Uiso 0.07 1 d . . P A 2
O1 O 0.3850(2) 0.14597(18) 0.27523(18) 0.0193(3) Uani 1 1 d . . . . .
H1 H 0.379(5) 0.150(4) 0.340(4) 0.040(11) Uiso 1 1 d . . . . .
N1A N 0.0834(3) 0.2108(2) 0.2727(2) 0.0221(4) Uani 0.93 1 d . . P B 1
N1B N 0.6106(3) 0.3873(2) 0.2340(2) 0.0175(4) Uani 0.07 1 d . . P C 2
C1 C 0.2670(3) 0.2697(2) 0.1058(2) 0.0180(4) Uani 1 1 d . . . . .
C2 C 0.3684(3) 0.2965(2) 0.0268(2) 0.0189(4) Uani 1 1 d . . . . .
C3 C 0.2837(3) 0.2574(3) -0.1094(2) 0.0228(4) Uani 1 1 d . . . . .
H3 H 0.349467 0.277196 -0.165288 0.027 Uiso 1 1 calc R U . . .
C4 C 0.0996(4) 0.1881(3) -0.1623(2) 0.0248(5) Uani 1 1 d . . . . .
H4 H 0.040523 0.159557 -0.255431 0.030 Uiso 1 1 calc R U . . .
C5 C 0.0020(3) 0.1604(3) -0.0826(2) 0.0229(5) Uani 1 1 d . . . . .
H5 H -0.122838 0.112654 -0.121990 0.027 Uiso 1 1 calc R U . . .
C6 C 0.0833(3) 0.2014(2) 0.0558(2) 0.0195(4) Uani 1 1 d . . . . .
C7 C 0.5597(3) 0.3619(2) 0.0979(2) 0.0183(4) Uani 1 1 d . . . . .
C8 C 0.6908(3) 0.3993(3) 0.0432(2) 0.0216(4) Uani 1 1 d . . . . .
H8 H 0.661318 0.384322 -0.049098 0.026 Uiso 1 1 calc R U . . .
C9 C 0.8652(3) 0.4589(3) 0.1265(3) 0.0231(5) Uani 1 1 d . . . . .
H9 H 0.954542 0.482040 0.089407 0.028 Uiso 1 1 calc R U . . .
C10 C 0.9125(3) 0.4855(3) 0.2624(3) 0.0225(4) Uani 1 1 d . . . . .
H10 H 1.032885 0.527874 0.317251 0.027 Uiso 1 1 calc R U . . .
C11 C 0.7836(3) 0.4500(3) 0.3178(2) 0.0203(4) Uani 1 1 d . . . . .
H11 H 0.813703 0.468453 0.410759 0.024 Uiso 1 1 calc R U . C 1
C12A C 0.6106(3) 0.3873(2) 0.2340(2) 0.0175(4) Uani 0.93 1 d . . P A 1
C12B C 0.0834(3) 0.2108(2) 0.2727(2) 0.0221(4) Uani 0.07 1 d . . P A 2
C13 C -0.0159(3) 0.1711(2) 0.1448(2) 0.0204(4) Uani 1 1 d . . . . .
C14 C -0.1998(3) 0.1064(3) 0.1017(3) 0.0250(5) Uani 1 1 d . . . . .
H14 H -0.268835 0.076449 0.010388 0.030 Uiso 1 1 calc R U . . .
C15 C -0.2790(3) 0.0871(3) 0.1944(3) 0.0290(5) Uani 1 1 d . . . . .
H15 H -0.403386 0.045232 0.167624 0.035 Uiso 1 1 calc R U . . .
C16 C -0.1763(4) 0.1290(3) 0.3265(3) 0.0292(5) Uani 1 1 d . . . . .
H16 H -0.228365 0.116183 0.391475 0.035 Uiso 1 1 calc R U . . .
C17 C 0.0056(4) 0.1904(3) 0.3614(3) 0.0259(5) Uani 1 1 d . . . . .
H17 H 0.077019 0.218803 0.451668 0.031 Uiso 1 1 calc R U . B 1
S1 S 0.55105(7) 0.28239(6) 0.61300(5) 0.01785(11) Uani 1 1 d . . . . .
O2 O 0.5389(3) 0.3875(2) 0.72298(19) 0.0300(4) Uani 1 1 d . . . . .
O3 O 0.6593(2) 0.3590(2) 0.54704(19) 0.0277(4) Uani 1 1 d . . . . .
O4 O 0.3777(2) 0.1623(2) 0.51476(19) 0.0274(4) Uani 1 1 d . . . . .
C18 C 0.6531(4) 0.1862(3) 0.6832(3) 0.0276(5) Uani 1 1 d . . . . .
H18A H 0.658900 0.109870 0.611555 0.041 Uiso 1 1 calc R U . . .
H18B H 0.584672 0.135510 0.730323 0.041 Uiso 1 1 calc R U . . .
H18C H 0.772453 0.259796 0.746899 0.041 Uiso 1 1 calc R U . . .

loop_
_atom_site_aniso_label
_atom_site_aniso_U_11
_atom_site_aniso_U_22
_atom_site_aniso_U_33
_atom_site_aniso_U_23
_atom_site_aniso_U_13
_atom_site_aniso_U_12
Se1A 0.01186(13) 0.01411(10) 0.01603(11) 0.00384(8) 0.00410(8) 0.00366(8)
O1 0.0176(8) 0.0158(7) 0.0198(8) 0.0052(6) 0.0047(6) 0.0054(6)
N1A 0.0164(9) 0.0211(9) 0.0257(10) 0.0060(8) 0.0078(8) 0.0074(8)
N1B 0.0131(9) 0.0165(9) 0.0217(10) 0.0067(8) 0.0082(8) 0.0048(7)
C1 0.0162(10) 0.0154(9) 0.0193(9) 0.0054(7) 0.0038(8) 0.0065(8)
C2 0.0187(10) 0.0149(9) 0.0211(10) 0.0056(8) 0.0065(8) 0.0071(8)
C3 0.0256(12) 0.0189(10) 0.0222(10) 0.0083(8) 0.0076(9) 0.0089(9)
C4 0.0277(13) 0.0189(10) 0.0202(10) 0.0057(8) -0.0002(9) 0.0097(9)
C5 0.0179(11) 0.0162(9) 0.0251(11) 0.0056(8) -0.0013(8) 0.0054(8)
C6 0.0163(10) 0.0142(9) 0.0244(10) 0.0062(8) 0.0039(8) 0.0062(8)
C7 0.0184(10) 0.0132(8) 0.0206(10) 0.0050(7) 0.0069(8) 0.0057(8)
C8 0.0240(12) 0.0191(10) 0.0231(10) 0.0086(8) 0.0113(9) 0.0094(9)
C9 0.0198(11) 0.0214(10) 0.0294(12) 0.0113(9) 0.0135(9) 0.0068(9)
C10 0.0149(10) 0.0211(10) 0.0290(11) 0.0097(9) 0.0086(9) 0.0053(8)
C11 0.0153(10) 0.0176(9) 0.0226(10) 0.0070(8) 0.0052(8) 0.0037(8)
C12A 0.0131(9) 0.0165(9) 0.0217(10) 0.0067(8) 0.0082(8) 0.0048(7)
C12B 0.0164(9) 0.0211(9) 0.0257(10) 0.0060(8) 0.0078(8) 0.0074(8)
C13 0.0160(10) 0.0154(9) 0.0273(11) 0.0063(8) 0.0067(8) 0.0068(8)
C14 0.0160(11) 0.0185(10) 0.0338(13) 0.0075(9) 0.0037(9) 0.0063(8)
C15 0.0168(11) 0.0235(11) 0.0448(15) 0.0104(11) 0.0115(11) 0.0089(9)
C16 0.0226(12) 0.0270(12) 0.0368(14) 0.0083(10) 0.0167(11) 0.0094(10)
C17 0.0220(12) 0.0260(11) 0.0276(12) 0.0068(9) 0.0115(10) 0.0098(9)
S1 0.0150(2) 0.0170(2) 0.0185(2) 0.00554(19) 0.00584(19) 0.00532(19)
O2 0.0408(12) 0.0274(9) 0.0251(9) 0.0089(7) 0.0153(8) 0.0179(8)
O3 0.0193(9) 0.0346(10) 0.0266(9) 0.0151(8) 0.0085(7) 0.0073(7)
O4 0.0193(9) 0.0273(9) 0.0285(9) 0.0117(7) 0.0062(7) 0.0045(7)
C18 0.0262(13) 0.0244(11) 0.0284(12) 0.0093(10) 0.0047(10) 0.0115(10)

_geom_special_details            
;
 All esds (except the esd in the dihedral angle between two l.s. planes)
 are estimated using the full covariance matrix.  The cell esds are taken
 into account individually in the estimation of esds in distances, angles
 and torsion angles; correlations between esds in cell parameters are only
 used when they are defined by crystal symmetry.  An approximate (isotropic)
 treatment of cell esds is used for estimating esds involving l.s. planes.
;
loop_
_geom_bond_atom_site_label_1
_geom_bond_atom_site_label_2
_geom_bond_distance
_geom_bond_site_symmetry_2
_geom_bond_publ_flag
Se1A O1 1.7718(17) . ?
Se1A C1 1.914(2) . ?
Se1A C12A 1.924(2) . ?
Se1B O1 1.796(4) . ?
Se1B H1 1.90(4) . ?
Se1B C1 1.942(4) . ?
Se1B C12B 1.961(5) . ?
O1 H1 0.72(4) . ?
N1A C13 1.343(3) . ?
N1A C17 1.337(3) . ?
N1B C7 1.394(3) . ?
N1B C11 1.378(3) . ?
C1 C2 1.392(3) . ?
C1 C6 1.397(3) . ?
C2 C3 1.393(3) . ?
C2 C7 1.474(3) . ?
C3 H3 0.9500 . ?
C3 C4 1.400(4) . ?
C4 H4 0.9500 . ?
C4 C5 1.377(4) . ?
C5 H5 0.9500 . ?
C5 C6 1.405(3) . ?
C6 C13 1.478(3) . ?
C7 C8 1.400(3) . ?
C7 C12A 1.394(3) . ?
C8 H8 0.9500 . ?
C8 C9 1.390(4) . ?
C9 H9 0.9500 . ?
C9 C10 1.389(4) . ?
C10 H10 0.9500 . ?
C10 C11 1.387(3) . ?
C11 H11 0.9500 . ?
C11 C12A 1.378(3) . ?
C12B C13 1.343(3) . ?
C12B C17 1.337(3) . ?
C13 C14 1.401(3) . ?
C14 H14 0.9500 . ?
C14 C15 1.384(4) . ?
C15 H15 0.9500 . ?
C15 C16 1.385(4) . ?
C16 H16 0.9500 . ?
C16 C17 1.393(4) . ?
C17 H17 0.9500 . ?
S1 O2 1.4484(19) . ?
S1 O3 1.4584(19) . ?
S1 O4 1.4712(19) . ?
S1 C18 1.763(3) . ?
C18 H18A 0.9800 . ?
C18 H18B 0.9800 . ?
C18 H18C 0.9800 . ?

loop_
_geom_angle_atom_site_label_1
_geom_angle_atom_site_label_2
_geom_angle_atom_site_label_3
_geom_angle
_geom_angle_site_symmetry_1
_geom_angle_site_symmetry_3
_geom_angle_publ_flag
O1 Se1A C1 96.19(9) . . ?
O1 Se1A C12A 96.70(9) . . ?
C1 Se1A C12A 87.32(10) . . ?
O1 Se1B H1 22.3(12) . . ?
O1 Se1B C1 94.42(17) . . ?
O1 Se1B C12B 103.4(2) . . ?
C1 Se1B H1 115.6(12) . . ?
C1 Se1B C12B 90.12(18) . . ?
C12B Se1B H1 95.5(12) . . ?
Se1A O1 H1 98(3) . . ?
Se1B O1 H1 87(3) . . ?
C17 N1A C13 119.4(2) . . ?
C11 N1B C7 123.3(2) . . ?
C2 C1 Se1A 111.44(17) . . ?
C2 C1 Se1B 131.4(2) . . ?
C2 C1 C6 123.8(2) . . ?
C6 C1 Se1A 124.69(18) . . ?
C6 C1 Se1B 104.8(2) . . ?
C1 C2 C3 118.8(2) . . ?
C1 C2 C7 115.2(2) . . ?
C3 C2 C7 126.0(2) . . ?
C2 C3 H3 120.7 . . ?
C2 C3 C4 118.6(2) . . ?
C4 C3 H3 120.7 . . ?
C3 C4 H4 119.2 . . ?
C5 C4 C3 121.6(2) . . ?
C5 C4 H4 119.2 . . ?
C4 C5 H5 119.3 . . ?
C4 C5 C6 121.3(2) . . ?
C6 C5 H5 119.3 . . ?
C1 C6 C5 115.9(2) . . ?
C1 C6 C13 120.8(2) . . ?
C5 C6 C13 123.3(2) . . ?
N1B C7 C2 114.7(2) . . ?
N1B C7 C8 118.2(2) . . ?
C8 C7 C2 127.1(2) . . ?
C12A C7 C2 114.7(2) . . ?
C12A C7 C8 118.2(2) . . ?
C7 C8 H8 120.7 . . ?
C9 C8 C7 118.7(2) . . ?
C9 C8 H8 120.7 . . ?
C8 C9 H9 119.1 . . ?
C10 C9 C8 121.9(2) . . ?
C10 C9 H9 119.1 . . ?
C9 C10 H10 120.1 . . ?
C11 C10 C9 119.9(2) . . ?
C11 C10 H10 120.1 . . ?
N1B C11 C10 118.0(2) . . ?
C10 C11 H11 121.0 . . ?
C12A C11 C10 118.0(2) . . ?
C12A C11 H11 121.0 . . ?
C7 C12A Se1A 111.32(16) . . ?
C11 C12A Se1A 125.31(17) . . ?
C11 C12A C7 123.3(2) . . ?
C13 C12B Se1B 109.24(19) . . ?
C17 C12B Se1B 131.3(2) . . ?
C17 C12B C13 119.4(2) . . ?
N1A C13 C6 115.1(2) . . ?
N1A C13 C14 121.4(2) . . ?
C12B C13 C6 115.1(2) . . ?
C12B C13 C14 121.4(2) . . ?
C14 C13 C6 123.6(2) . . ?
C13 C14 H14 120.6 . . ?
C15 C14 C13 118.8(2) . . ?
C15 C14 H14 120.6 . . ?
C14 C15 H15 120.1 . . ?
C14 C15 C16 119.7(2) . . ?
C16 C15 H15 120.1 . . ?
C15 C16 H16 120.9 . . ?
C15 C16 C17 118.2(3) . . ?
C17 C16 H16 120.9 . . ?
N1A C17 C16 122.5(3) . . ?
N1A C17 H17 118.7 . . ?
C12B C17 C16 122.5(3) . . ?
C16 C17 H17 118.7 . . ?
O2 S1 O3 112.96(12) . . ?
O2 S1 O4 112.76(12) . . ?
O2 S1 C18 106.56(13) . . ?
O3 S1 O4 111.13(11) . . ?
O3 S1 C18 107.58(13) . . ?
O4 S1 C18 105.30(12) . . ?
S1 C18 H18A 109.5 . . ?
S1 C18 H18B 109.5 . . ?
S1 C18 H18C 109.5 . . ?
H18A C18 H18B 109.5 . . ?
H18A C18 H18C 109.5 . . ?
H18B C18 H18C 109.5 . . ?

loop_
_geom_torsion_atom_site_label_1
_geom_torsion_atom_site_label_2
_geom_torsion_atom_site_label_3
_geom_torsion_atom_site_label_4
_geom_torsion
_geom_torsion_site_symmetry_1
_geom_torsion_site_symmetry_2
_geom_torsion_site_symmetry_3
_geom_torsion_site_symmetry_4
_geom_torsion_publ_flag
Se1A C1 C2 C3 179.35(17) . . . . ?
Se1A C1 C2 C7 0.9(2) . . . . ?
Se1A C1 C6 C5 -177.72(16) . . . . ?
Se1A C1 C6 C13 0.4(3) . . . . ?
Se1B C1 C2 C3 178.3(2) . . . . ?
Se1B C1 C2 C7 -0.1(3) . . . . ?
Se1B C1 C6 C5 -177.80(19) . . . . ?
Se1B C1 C6 C13 0.3(3) . . . . ?
Se1B C12B C13 C6 1.6(3) . . . . ?
Se1B C12B C13 C14 -178.2(2) . . . . ?
Se1B C12B C17 C16 176.4(2) . . . . ?
N1A C13 C14 C15 1.6(4) . . . . ?
N1B C7 C8 C9 0.4(3) . . . . ?
C1 C2 C3 C4 -1.9(3) . . . . ?
C1 C2 C7 N1B -0.1(3) . . . . ?
C1 C2 C7 C8 179.7(2) . . . . ?
C1 C2 C7 C12A -0.1(3) . . . . ?
C1 C6 C13 N1A -1.4(3) . . . . ?
C1 C6 C13 C12B -1.4(3) . . . . ?
C1 C6 C13 C14 178.4(2) . . . . ?
C2 C1 C6 C5 -0.5(3) . . . . ?
C2 C1 C6 C13 177.7(2) . . . . ?
C2 C3 C4 C5 0.9(4) . . . . ?
C2 C7 C8 C9 -179.3(2) . . . . ?
C2 C7 C12A Se1A -0.8(2) . . . . ?
C2 C7 C12A C11 -178.9(2) . . . . ?
C3 C2 C7 N1B -178.4(2) . . . . ?
C3 C2 C7 C8 1.4(4) . . . . ?
C3 C2 C7 C12A -178.4(2) . . . . ?
C3 C4 C5 C6 0.4(4) . . . . ?
C4 C5 C6 C1 -0.6(3) . . . . ?
C4 C5 C6 C13 -178.7(2) . . . . ?
C5 C6 C13 N1A 176.6(2) . . . . ?
C5 C6 C13 C12B 176.6(2) . . . . ?
C5 C6 C13 C14 -3.6(3) . . . . ?
C6 C1 C2 C3 1.8(3) . . . . ?
C6 C1 C2 C7 -176.7(2) . . . . ?
C6 C13 C14 C15 -178.2(2) . . . . ?
C7 N1B C11 C10 -1.9(3) . . . . ?
C7 C2 C3 C4 176.4(2) . . . . ?
C7 C8 C9 C10 -1.6(4) . . . . ?
C8 C7 C12A Se1A 179.42(16) . . . . ?
C8 C7 C12A C11 1.3(3) . . . . ?
C8 C9 C10 C11 1.1(4) . . . . ?
C9 C10 C11 N1B 0.7(3) . . . . ?
C9 C10 C11 C12A 0.7(3) . . . . ?
C10 C11 C12A Se1A -179.69(17) . . . . ?
C10 C11 C12A C7 -1.9(3) . . . . ?
C11 N1B C7 C2 -178.9(2) . . . . ?
C11 N1B C7 C8 1.3(3) . . . . ?
C12A C7 C8 C9 0.4(3) . . . . ?
C12B C13 C14 C15 1.6(4) . . . . ?
C13 N1A C17 C16 0.0(4) . . . . ?
C13 C12B C17 C16 0.0(4) . . . . ?
C13 C14 C15 C16 -1.2(4) . . . . ?
C14 C15 C16 C17 0.2(4) . . . . ?
C15 C16 C17 N1A 0.4(4) . . . . ?
C15 C16 C17 C12B 0.4(4) . . . . ?
C17 N1A C13 C6 178.8(2) . . . . ?
C17 N1A C13 C14 -1.0(3) . . . . ?
C17 C12B C13 C6 178.8(2) . . . . ?
C17 C12B C13 C14 -1.0(3) . . . . ?

_shelx_res_file                  
;
TITL 15032sadabs_a.res in P-1
    15032sadabs.res
    created by SHELXL-2018/3 at 11:22:40 on 04-May-2023
CELL 0.71073 8.773 10.2182 11.0865 105.439 103.247 111.543
ZERR 2 0.0006 0.0007 0.0008 0.004 0.004 0.004
LATT 1
SFAC C H N O S Se
UNIT 36 30 2 8 2 2
EADP N1A C12B
EADP C12A N1B
EXYZ N1A C12B
EXYZ C12A N1B

L.S. 10
PLAN  2 0 0
SIZE 0.038 0.086 0.245
TEMP -173.15
CONF
FREE Se1B H1
HTAB
BOND $H
MORE -1
fmap 2
acta
REM <olex2.extras>
REM <HklSrc "%.\\15032sadabs.hkl">
REM </olex2.extras>

WGHT    0.048200    1.246400
FVAR       0.48441
PART 1
SE1A  6    0.410687    0.330091    0.288380    10.93000    0.01186    0.01411 =
         0.01603    0.00384    0.00410    0.00366
PART 2
SE1B  6    0.332590    0.302677    0.294928    10.07000    0.01484
PART 0
O1    4    0.385029    0.145971    0.275227    11.00000    0.01761    0.01578 =
         0.01984    0.00519    0.00472    0.00541
H1    2    0.378536    0.150220    0.339743    11.00000    0.03979
PART 1
N1A   3    0.083406    0.210761    0.272738    10.93000    0.01642    0.02111 =
         0.02566    0.00598    0.00778    0.00737
PART 2
N1B   3    0.610642    0.387281    0.234008    10.07000    0.01308    0.01655 =
         0.02174    0.00675    0.00820    0.00485
PART 0
C1    1    0.266998    0.269654    0.105759    11.00000    0.01621    0.01541 =
         0.01925    0.00544    0.00383    0.00648
C2    1    0.368361    0.296536    0.026830    11.00000    0.01868    0.01485 =
         0.02108    0.00556    0.00650    0.00707
C3    1    0.283676    0.257355   -0.109427    11.00000    0.02563    0.01885 =
         0.02218    0.00829    0.00758    0.00893
AFIX  43
H3    2    0.349467    0.277196   -0.165288    11.00000   -1.20000
AFIX   0
C4    1    0.099550    0.188115   -0.162323    11.00000    0.02771    0.01890 =
         0.02019    0.00566   -0.00017    0.00972
AFIX  43
H4    2    0.040523    0.159557   -0.255431    11.00000   -1.20000
AFIX   0
C5    1    0.001957    0.160415   -0.082641    11.00000    0.01788    0.01617 =
         0.02510    0.00561   -0.00133    0.00538
AFIX  43
H5    2   -0.122838    0.112654   -0.121990    11.00000   -1.20000
AFIX   0
C6    1    0.083259    0.201380    0.055758    11.00000    0.01630    0.01417 =
         0.02443    0.00625    0.00389    0.00616
C7    1    0.559659    0.361930    0.097891    11.00000    0.01840    0.01317 =
         0.02062    0.00501    0.00686    0.00570
C8    1    0.690836    0.399330    0.043152    11.00000    0.02400    0.01912 =
         0.02309    0.00859    0.01129    0.00940
AFIX  43
H8    2    0.661318    0.384322   -0.049098    11.00000   -1.20000
AFIX   0
C9    1    0.865207    0.458885    0.126490    11.00000    0.01981    0.02135 =
         0.02943    0.01130    0.01348    0.00684
AFIX  43
H9    2    0.954542    0.482040    0.089407    11.00000   -1.20000
AFIX   0
C10   1    0.912495    0.485480    0.262373    11.00000    0.01492    0.02111 =
         0.02901    0.00971    0.00860    0.00526
AFIX  43
H10   2    1.032885    0.527874    0.317251    11.00000   -1.20000
AFIX   0
C11   1    0.783639    0.450035    0.317815    11.00000    0.01531    0.01764 =
         0.02265    0.00703    0.00518    0.00373
AFIX  43
H11   2    0.813703    0.468453    0.410759    11.00000   -1.20000
AFIX   0
PART 1
C12A  1    0.610642    0.387281    0.234008    10.93000    0.01308    0.01655 =
         0.02174    0.00675    0.00820    0.00485
PART 2
C12B  1    0.083406    0.210761    0.272738    10.07000    0.01642    0.02111 =
         0.02566    0.00598    0.00778    0.00737
PART 0
C13   1   -0.015895    0.171109    0.144821    11.00000    0.01596    0.01541 =
         0.02735    0.00633    0.00671    0.00684
C14   1   -0.199802    0.106447    0.101671    11.00000    0.01602    0.01851 =
         0.03385    0.00753    0.00375    0.00633
AFIX  43
H14   2   -0.268835    0.076449    0.010388    11.00000   -1.20000
AFIX   0
C15   1   -0.279033    0.087080    0.194423    11.00000    0.01680    0.02346 =
         0.04478    0.01040    0.01147    0.00888
AFIX  43
H15   2   -0.403386    0.045232    0.167624    11.00000   -1.20000
AFIX   0
C16   1   -0.176283    0.128960    0.326464    11.00000    0.02259    0.02699 =
         0.03681    0.00834    0.01667    0.00937
AFIX  43
H16   2   -0.228365    0.116183    0.391475    11.00000   -1.20000
AFIX   0
C17   1    0.005587    0.190356    0.361408    11.00000    0.02200    0.02600 =
         0.02758    0.00677    0.01152    0.00977
AFIX  43
H17   2    0.077019    0.218803    0.451668    11.00000   -1.20000
AFIX   0

S1    5    0.551052    0.282392    0.613003    11.00000    0.01500    0.01701 =
         0.01850    0.00554    0.00584    0.00532
O2    4    0.538904    0.387497    0.722977    11.00000    0.04076    0.02744 =
         0.02510    0.00890    0.01532    0.01789
O3    4    0.659299    0.359026    0.547043    11.00000    0.01925    0.03460 =
         0.02657    0.01506    0.00852    0.00726
O4    4    0.377677    0.162264    0.514761    11.00000    0.01935    0.02734 =
         0.02853    0.01171    0.00615    0.00446
C18   1    0.653099    0.186214    0.683243    11.00000    0.02621    0.02437 =
         0.02835    0.00930    0.00466    0.01150
AFIX 137
H18A  2    0.658900    0.109870    0.611555    11.00000   -1.50000
H18B  2    0.584672    0.135510    0.730323    11.00000   -1.50000
H18C  2    0.772453    0.259796    0.746899    11.00000   -1.50000
AFIX   0
HKLF 4


REM  15032sadabs_a.res in P-1
REM wR2 = 0.1004, GooF = S = 1.046, Restrained GooF = 1.046 for all data
REM R1 = 0.0398 for 4689 Fo > 4sig(Fo) and 0.0480 for all 5366 data
REM 235 parameters refined using 0 restraints

END

WGHT      0.0482      1.2464

REM Instructions for potential hydrogen bonds
HTAB Se1B O4
HTAB O1 S1
HTAB O1 O3
HTAB O1 O4
EQIV $1 x, y, z-1
HTAB C8 O2_$1
EQIV $2 -x+2, -y+1, -z+1
HTAB C10 O3_$2
HTAB C11 O3
EQIV $3 -x+1, -y, -z+1
HTAB C18 O4_$3

REM Highest difference peak  1.127,  deepest hole -0.892,  1-sigma level  0.103
Q1    1   0.6153  0.2656  0.5163  11.00000  0.05    1.13
Q2    1   0.3798  0.3244  0.2029  11.00000  0.05    1.09
;
_shelx_res_checksum              28715
_shelx_hkl_file                  
;
  -1   0   0 1704.03   92.99
  -1   0   0 1676.73   78.79
   1   0   0 1659.43   78.79
   1   0   0 1803.32   94.79
  -2   0   0  484.15   23.90
  -2   0   0  449.36   22.10
  -2   0   0  446.86   22.30
  -2   0   0  434.66   24.00
  -2   0   0  448.16   22.10
  -2   0   0  435.26   22.90
  -2   0   0  501.45   24.70
  -2   0   0  463.75   23.00
  -2   0   0  444.16   21.90
  -2   0   0  442.06   22.80
  -2   0   0  415.36   25.50
  -2   0   0  485.85   22.90
  -2   0   0  425.26   23.00
  -2   0   0  512.05   24.40
  -2   0   0  461.65   21.80
  -2   0   0  425.36   22.90
   2   0   0  448.76   24.40
   2   0   0  446.46   22.00
   2   0   0  439.86   23.10
   2   0   0  477.05   24.30
   2   0   0  492.65   24.50
   2   0   0  446.16   22.10
   2   0   0  434.56   23.20
   2   0   0  518.25   24.30
   2   0   0  448.66   22.60
   2   0   0  437.16   21.80
   2   0   0  449.76   21.90
   2   0   0  458.95   25.80
   2   0   0  433.66   22.70
  -3   0   0  527.55   25.60
  -3   0   0  485.15   25.70
  -3   0   0  488.65   25.20
  -3   0   0  477.05   24.50
  -3   0   0  502.45   24.70
  -3   0   0  482.45   26.60
  -3   0   0  476.25   24.20
  -3   0   0  484.15   24.10
  -3   0   0  489.25   25.70
  -3   0   0  487.05   26.00
   3   0   0  509.55   26.30
   3   0   0  521.45   30.20
   3   0   0  492.55   24.40
   3   0   0  437.56   27.60
   3   0   0  468.85   25.20
   3   0   0  483.95   24.10
   3   0   0  489.75   25.00
   3   0   0  537.55   27.60
   3   0   0  435.86   27.20
   3   0   0  470.05   25.50
   3   0   0  503.25   26.50
   3   0   0  555.34   28.10
  -4   0   0  464.95   25.00
  -4   0   0  493.25   24.30
  -4   0   0  462.05   24.90
  -4   0   0  485.45   26.50
  -4   0   0  489.85   24.50
  -4   0   0  521.75   26.80
  -4   0   0  453.45   25.50
  -4   0   0  445.16   25.90
  -4   0   0  508.45   27.20
  -4   0   0  483.95   27.30
  -4   0   0  465.45   24.80
   4   0   0  475.55   28.70
   4   0   0  500.35   27.30
   4   0   0  462.45   24.20
   4   0   0  498.65   29.30
   4   0   0  453.25   27.20
   4   0   0  505.95   28.70
   4   0   0  478.85   25.80
   4   0   0  413.26   28.50
   4   0   0  504.75   32.20
   4   0   0  471.95   26.10
  -5   0   0  461.65   23.90
  -5   0   0  428.16   28.20
  -5   0   0  432.66   25.60
  -5   0   0  473.85   25.10
  -5   0   0  466.65   24.70
  -5   0   0  463.05   24.20
  -5   0   0  399.96   27.20
   5   0   0  440.26   27.80
   5   0   0  473.55   27.90
   5   0   0  462.75   34.20
   5   0   0  475.85   32.10
  -6   0   0  279.57   20.40
  -6   0   0  295.07   17.00
  -6   0   0  274.87   19.10
  -6   0   0  277.37   19.80
  -6   0   0  274.87   19.10
  -6   0   0  269.87   18.30
  -6   0   0  272.57   19.30
  -6   0   0  286.07   17.30
   6   0   0  286.27   26.80
   6   0   0  267.07   21.40
   6   0   0  265.97   23.00
   6   0   0  300.07   21.50
  -7   0   0  141.89   14.20
  -7   0   0  116.69   10.90
  -7   0   0  145.89   17.30
  -7   0   0  106.49   14.80
  -7   0   0  117.79   19.10
  -7   0   0  125.29   16.80
  -7   0   0  125.69   12.70
  -7   0   0  125.39   16.60
  -7   0   0  132.79   13.30
   7   0   0  120.79   20.60
   7   0   0  165.88   14.70
   7   0   0  102.39   16.60
   7   0   0  107.59   11.80
   7   0   0  104.69   16.80
   7   0   0  106.69   21.80
  -8   0   0   17.10    7.30
  -8   0   0   21.40    8.50
  -8   0   0   17.80    7.90
  -8   0   0   19.40    8.00
  -8   0   0   13.00    7.70
  -8   0   0   18.80    6.10
  -8   0   0   16.90    5.60
   8   0   0   27.30   12.80
   8   0   0   22.20   11.90
   8   0   0   31.60   12.00
   8   0   0   29.90   15.30
  -9   0   0    3.60   13.10
  -9   0   0   15.90    4.90
   9   0   0   -1.80   11.30
   9   0   0   -0.30   10.70
   9   0   0   18.40   11.90
   9   0   0   16.40   14.90
 -10   0   0   51.19   12.50
 -10   0   0   53.49   14.70
 -10   0   0   49.90   12.90
 -10   0   0   78.29   15.00
  10   0   0   33.00   16.00
  10   0   0   45.00   18.40
  10   0   0   67.49   19.00
  10   0   0   37.80   20.50
 -11   0   0   12.00    9.70
 -11   0   0   -3.30    7.90
 -11   0   0    8.50    9.00
 -11   0   0   12.20   10.50
  11   0   0    6.10   13.00
  11   0   0    5.90   13.60
  11   0   0    1.70   16.70
  11   0   0    6.80   14.70
  11  -1   0   37.70   16.70
  11  -1   0   79.59   24.30
  11  -1   0   38.70   17.00
  11  -1   0   45.80   21.90
 -11   1   0   66.09   15.20
 -11   1   0   63.69   14.30
 -11   1   0   34.80   12.10
 -11   1   0   71.59   16.30
  10  -1   0    5.30   10.20
  10  -1   0    3.80   12.80
  10  -1   0    7.00   13.00
  10  -1   0   -6.60    9.70
 -10   1   0   -2.70    7.30
 -10   1   0    2.90    7.40
 -10   1   0    3.60    8.00
 -10   1   0   -7.70    7.40
   9  -1   0  148.09   30.30
   9  -1   0  190.88   29.80
   9  -1   0  190.68   26.70
   9  -1   0  176.08   25.60
  -9   1   0  189.38   21.20
  -9   1   0  152.08   14.00
  -9   1   0  203.48   19.10
  -9   1   0  199.08   23.00
  -9   1   0  182.58   20.70
  -9   1   0  182.88   19.00
   8  -1   0  293.27   31.80
   8  -1   0  341.97   26.60
   8  -1   0  328.07   26.10
   8  -1   0  264.67   26.90
  -8   1   0  310.47   22.30
  -8   1   0  301.27   20.10
  -8   1   0  340.47   22.70
  -8   1   0  300.87   22.50
  -8   1   0  339.47   22.10
  -8   1   0  312.57   22.80
  -8   1   0  354.66   23.80
  -8   1   0  300.57   21.80
  -8   1   0  312.07   23.40
  -8   1   0  293.77   22.90
   7  -1   0  723.53   43.30
   7  -1   0  734.93   43.00
   7  -1   0  750.02   46.00
   7  -1   0  787.42   51.89
  -7   1   0  756.72   40.40
  -7   1   0  698.63   39.70
  -7   1   0  708.33   38.80
  -7   1   0  773.02   39.30
  -7   1   0  662.93   40.30
  -7   1   0  678.63   38.60
  -7   1   0  805.72   41.40
  -7   1   0  731.93   41.40
  -7   1   0  716.53   40.20
  -7   1   0  730.33   41.20
   6  -1   0  439.56   27.50
   6  -1   0  424.86   29.50
   6  -1   0  401.36   28.30
   6  -1   0  400.46   27.40
   6  -1   0  422.06   23.40
   6  -1   0  420.26   32.90
   6  -1   0  418.36   29.20
  -6   1   0  442.36   25.90
  -6   1   0  402.56   22.70
  -6   1   0  404.56   24.70
  -6   1   0  412.16   24.90
  -6   1   0  424.66   23.10
  -6   1   0  449.66   24.30
  -6   1   0  406.06   24.50
  -6   1   0  432.46   24.10
  -6   1   0  415.96   24.60
  -6   1   0  418.26   24.00
  -6   1   0  396.66   25.30
  -6   1   0  405.66   25.00
   5  -1   0   12.20    5.80
   5  -1   0   17.10    7.70
   5  -1   0   14.00    6.60
   5  -1   0   13.20    4.20
   5  -1   0   14.70    6.10
   5  -1   0   16.70    7.90
   5  -1   0    8.20    4.10
   5  -1   0   16.10    6.00
  -5   1   0    9.60    4.80
  -5   1   0   14.60    4.80
  -5   1   0   15.70    4.70
  -5   1   0   18.80    5.50
  -5   1   0   11.00    4.70
  -5   1   0    8.20    4.20
   4  -1   0  326.97   21.30
   4  -1   0  355.26   24.10
   4  -1   0  302.77   19.30
   4  -1   0  347.47   21.70
   4  -1   0  330.77   19.80
   4  -1   0  328.47   17.60
   4  -1   0  310.57   21.60
   4  -1   0  329.37   17.40
  -4   1   0  342.27   17.60
  -4   1   0  302.27   18.50
  -4   1   0  323.57   17.70
  -4   1   0  326.27   18.80
  -4   1   0  334.27   18.10
  -4   1   0  334.37   18.60
  -4   1   0  315.97   18.00
  -4   1   0  334.57   18.60
   3  -1   0  971.40   47.80
   3  -1   0 1011.20   46.00
   3  -1   0  905.41   44.80
   3  -1   0  942.91   44.60
   3  -1   0 1023.00   50.39
   3  -1   0  999.60   48.10
   3  -1   0  929.81   44.60
   3  -1   0  957.00   46.40
   3  -1   0  986.60   48.60
   3  -1   0  955.50   46.30
  -3   1   0  937.51   44.60
  -3   1   0  893.41   45.50
  -3   1   0  931.31   45.60
  -3   1   0  957.60   44.80
  -3   1   0  942.31   45.40
  -3   1   0  913.61   45.40
   2  -1   0  318.77   15.00
   2  -1   0  296.07   15.70
   2  -1   0  268.87   14.80
   2  -1   0  319.07   15.70
   2  -1   0  338.47   17.60
   2  -1   0  318.87   18.00
   2  -1   0  301.47   16.60
   2  -1   0  308.87   17.00
   2  -1   0  283.17   15.10
   2  -1   0  278.97   15.50
  -2   1   0  296.77   15.00
  -2   1   0  301.17   15.10
  -2   1   0  302.17   14.90
  -2   1   0  287.17   15.90
  -2   1   0  312.37   16.50
  -2   1   0  297.57   14.90
  -2   1   0  304.27   14.80
  -2   1   0  310.77   17.20
  -2   1   0  311.97   16.20
  -2   1   0  294.17   15.10
  -2   1   0  303.77   15.40
  -2   1   0  301.87   17.70
  -2   1   0  287.87   14.80
  -2   1   0  322.47   16.90
   1  -1   0 1428.06   83.59
   1  -1   0 1322.57   64.39
  -1   1   0 1405.76   83.89
  -1   1   0 1361.06   64.59
   0  -1   0  423.76   20.50
   0  -1   0  439.16   20.90
   0  -1   0  455.95   21.10
   0  -1   0  429.06   21.10
   0  -1   0  434.66   20.90
   0  -1   0  430.16   20.60
   0  -1   0  461.05   20.90
   0  -1   0  428.06   20.80
   0  -1   0  433.96   20.70
   0  -1   0  469.75   20.70
   0  -1   0  440.06   21.00
   0  -1   0  439.16   21.00
   0  -1   0  433.96   21.20
   0  -1   0  425.46   21.00
   0  -1   0  471.05   23.40
   0  -1   0  446.96   21.00
   0  -1   0  426.76   20.60
   0  -1   0  423.76   21.00
   0   1   0  490.05   20.80
   0   1   0  458.85   20.80
   0   1   0  459.55   20.60
   0   1   0  460.95   23.30
   0   1   0  432.46   20.70
   0   1   0  443.26   21.00
   0   1   0  428.96   21.20
   0   1   0  446.76   20.60
   0   1   0  419.06   21.10
   0   1   0  447.76   20.60
   0   1   0  429.96   20.90
   0   1   0  450.65   20.90
   0   1   0  433.26   20.90
   0   1   0  452.25   20.80
   0   1   0  440.56   20.60
   0   1   0  452.65   21.10
   0   1   0  437.66   21.00
   0   1   0  433.16   20.40
   0   1   0  442.36   21.00
   0   1   0  447.46   20.60
   0   1   0  455.95   20.80
   0   1   0  433.76   20.60
   0   1   0  435.46   21.00
   0   1   0  424.46   20.40
   0   1   0  426.36   20.60
  -1  -1   0  225.48   12.00
  -1  -1   0  239.88   11.70
  -1  -1   0  229.78   11.80
  -1  -1   0  241.48   14.30
  -1  -1   0  223.48   12.00
  -1  -1   0  230.28   12.10
  -1  -1   0  221.68   12.20
  -1  -1   0  245.38   12.50
  -1  -1   0  229.98   11.60
  -1  -1   0  227.28   14.80
  -1  -1   0  231.28   12.50
  -1  -1   0  218.78   12.00
  -1  -1   0  240.38   11.90
  -1  -1   0  222.38   11.80
  -1  -1   0  226.08   11.70
  -1  -1   0  233.88   13.10
  -1  -1   0  230.58   12.40
  -1  -1   0  231.88   11.50
  -1  -1   0  222.58   12.20
  -1  -1   0  208.68   11.70
  -1  -1   0  226.58   12.00
  -1  -1   0  227.38   11.40
  -1  -1   0  219.78   11.80
  -1  -1   0  210.28   12.10
  -1  -1   0  255.17   12.70
  -1  -1   0  224.88   12.50
  -1  -1   0  225.38   12.30
  -1  -1   0  236.68   12.80
  -1  -1   0  227.68   12.00
   1   1   0  238.08   12.40
   1   1   0  230.98   11.80
   1   1   0  226.58   12.00
   1   1   0  230.68   12.10
   1   1   0  232.58   12.10
   1   1   0  234.68   12.70
   1   1   0  228.68   11.90
   1   1   0  234.98   12.20
   1   1   0  227.48   11.80
   1   1   0  227.58   11.70
   1   1   0  231.08   14.20
   1   1   0  220.68   12.00
   1   1   0  225.88   12.30
   1   1   0  228.58   12.50
   1   1   0  240.78   12.60
   1   1   0  235.18   11.90
   1   1   0  229.48   12.50
   1   1   0  242.58   12.40
   1   1   0  232.88   13.10
   1   1   0  236.58   11.70
   1   1   0  231.68   12.60
   1   1   0  230.18   11.70
  -2  -1   0   11.40    2.60
  -2  -1   0   11.00    2.70
  -2  -1   0   15.30    2.90
  -2  -1   0   13.60    3.40
  -2  -1   0    8.60    2.60
  -2  -1   0   11.90    2.80
  -2  -1   0   11.10    2.90
  -2  -1   0   13.10    2.60
  -2  -1   0   16.00    3.40
  -2  -1   0   15.10    2.80
  -2  -1   0    9.20    2.70
  -2  -1   0   12.60    3.10
  -2  -1   0   14.70    3.40
  -2  -1   0   13.40    3.00
  -2  -1   0   15.30    3.20
  -2  -1   0   20.00    3.30
  -2  -1   0   11.30    2.90
   2   1   0    8.50    4.50
   2   1   0    8.20    4.30
   2   1   0    4.00    2.40
   2   1   0    8.70    3.50
   2   1   0    9.30    2.40
   2   1   0    4.40    2.60
   2   1   0    6.60    2.20
   2   1   0   10.60    3.00
   2   1   0    7.60    2.80
   2   1   0    5.90    3.20
   2   1   0    4.70    3.10
   2   1   0    9.00    2.30
   2   1   0    6.70    4.60
   2   1   0    7.20    3.50
   2   1   0    7.40    2.30
   2   1   0   10.50    2.90
   2   1   0    5.70    2.30
   2   1   0   12.40    2.70
   2   1   0    5.10    2.50
   2   1   0   11.70    2.50
   2   1   0    8.00    2.40
  -3  -1   0  247.68   14.80
  -3  -1   0  258.87   15.20
  -3  -1   0  257.07   15.00
  -3  -1   0  260.67   14.50
  -3  -1   0  235.08   14.30
  -3  -1   0  249.38   15.50
  -3  -1   0  243.48   14.10
  -3  -1   0  255.77   14.00
  -3  -1   0  242.48   13.80
  -3  -1   0  235.48   14.00
  -3  -1   0  267.77   18.70
  -3  -1   0  231.38   15.80
  -3  -1   0  254.87   14.70
  -3  -1   0  257.17   14.50
  -3  -1   0  248.48   16.50
  -3  -1   0  238.48   14.50
  -3  -1   0  263.17   15.80
  -3  -1   0  255.37   14.70
  -3  -1   0  237.48   14.50
   3   1   0  272.27   13.80
   3   1   0  258.67   19.70
   3   1   0  272.77   13.90
   3   1   0  252.17   15.50
   3   1   0  229.88   14.30
   3   1   0  275.07   20.20
   3   1   0  256.47   14.00
   3   1   0  248.18   16.60
   3   1   0  280.27   16.30
   3   1   0  229.48   14.10
   3   1   0  246.48   13.50
   3   1   0  289.57   16.80
   3   1   0  261.87   14.60
   3   1   0  240.78   17.40
  -4  -1   0   11.00    4.80
  -4  -1   0   15.70    4.30
  -4  -1   0   18.10    5.50
  -4  -1   0   15.30    4.50
  -4  -1   0   14.30    4.10
  -4  -1   0    8.70    3.80
  -4  -1   0   15.70    4.40
  -4  -1   0   12.40    4.40
  -4  -1   0   12.00    4.00
  -4  -1   0   17.80    8.80
  -4  -1   0   20.00    5.30
  -4  -1   0   13.20    4.60
  -4  -1   0   11.20    4.10
  -4  -1   0   13.00    5.20
  -4  -1   0    8.70    4.00
  -4  -1   0   10.70    3.80
  -4  -1   0   10.60    3.80
   4   1   0    6.60    3.80
   4   1   0   11.40    5.50
   4   1   0    5.00    4.80
   4   1   0    4.50    5.40
   4   1   0   11.70    4.40
   4   1   0    6.90    3.80
   4   1   0   14.40    5.10
   4   1   0   11.40    4.80
   4   1   0    4.10    4.40
   4   1   0    5.60    3.80
   4   1   0    9.90    6.60
   4   1   0   -0.10    5.00
  -5  -1   0    1.80    3.90
  -5  -1   0   -3.40    3.20
  -5  -1   0    2.50    5.00
  -5  -1   0    8.70    3.80
  -5  -1   0    1.40    3.70
  -5  -1   0   -2.60    3.90
  -5  -1   0    0.30    3.60
  -5  -1   0   -1.50    3.80
  -5  -1   0    2.00    3.30
  -5  -1   0    0.40    3.60
  -5  -1   0    3.20    4.70
  -5  -1   0    4.70    4.30
  -5  -1   0    1.70    4.40
  -5  -1   0    6.40    4.20
  -5  -1   0    6.00    4.50
  -5  -1   0   -0.40    4.00
  -5  -1   0    0.10    3.70
   5   1   0    5.50    4.00
   5   1   0    3.50    5.50
   5   1   0    5.60    4.40
   5   1   0   -3.00    5.00
   5   1   0    3.50    6.70
   5   1   0   -0.20    5.30
   5   1   0    2.00    6.10
   5   1   0    4.10    4.40
   5   1   0   11.40    6.30
   5   1   0    4.50    5.90
  -6  -1   0    4.90    4.70
  -6  -1   0   12.90    6.60
  -6  -1   0   11.80    4.70
  -6  -1   0    6.40    4.60
  -6  -1   0    4.00    5.20
  -6  -1   0    6.80    4.30
  -6  -1   0   15.60    8.10
  -6  -1   0    1.30    4.80
  -6  -1   0    8.10    4.90
  -6  -1   0    7.50    4.90
  -6  -1   0   15.00    6.00
  -6  -1   0    1.00    5.70
  -6  -1   0    3.20    5.70
  -6  -1   0    8.40    4.40
  -6  -1   0   16.80    6.50
   6   1   0   23.10   11.40
   6   1   0   -3.40    6.00
   6   1   0    0.80    7.50
   6   1   0   12.30    8.50
   6   1   0   18.30    8.60
  -7  -1   0  263.87   17.90
  -7  -1   0  245.48   18.10
  -7  -1   0  265.07   17.80
  -7  -1   0  233.28   17.20
  -7  -1   0  217.68   21.00
  -7  -1   0  249.18   17.10
  -7  -1   0  245.48   16.70
  -7  -1   0  273.27   19.10
  -7  -1   0  241.18   18.60
  -7  -1   0  238.98   19.60
  -7  -1   0  248.38   17.10
   7   1   0  259.27   22.60
   7   1   0  261.67   22.90
   7   1   0  273.27   25.00
   7   1   0  193.38   30.60
  -8  -1   0   67.49   11.80
  -8  -1   0   60.79   11.90
  -8  -1   0   67.09    9.40
  -8  -1   0   80.49   13.20
  -8  -1   0   61.79    9.80
  -8  -1   0   60.29   10.60
   8   1   0   55.39   15.10
   8   1   0   44.30   13.60
   8   1   0   58.19   17.90
   8   1   0   42.00   17.70
  -9  -1   0   34.80   10.70
  -9  -1   0   39.90   11.20
  -9  -1   0   51.49   14.00
  -9  -1   0   54.59   13.50
  -9  -1   0   53.49   13.50
   9   1   0   48.50   22.90
   9   1   0   47.80   14.70
   9   1   0   59.79   23.30
   9   1   0   57.69   17.10
 -10  -1   0   -0.20    9.00
 -10  -1   0    0.50    7.80
 -10  -1   0    2.50    8.20
 -10  -1   0    0.10    8.20
  10   1   0   -0.60   12.50
  10   1   0   26.90   21.10
  10   1   0   11.90   13.20
  10   1   0    1.10   14.20
  11  -2   0   -9.70   10.30
  11  -2   0    3.70   12.70
  11  -2   0    8.30   12.70
  11  -2   0   -5.30   12.60
 -11   2   0   14.00    9.20
 -11   2   0    2.60    8.60
 -11   2   0    5.60    7.90
 -11   2   0    2.80    9.00
  10  -2   0   17.70   15.10
  10  -2   0   22.20   12.80
  10  -2   0   29.60   15.60
  10  -2   0   21.20   13.50
 -10   2   0   37.30   10.20
   9  -2   0   40.00   13.00
   9  -2   0   65.59   18.80
   9  -2   0   65.09   20.20
   9  -2   0   71.99   15.90
  -9   2   0   52.89   12.00
  -9   2   0   43.90   10.00
  -9   2   0   58.49   10.90
  -9   2   0   58.09   10.90
  -9   2   0   98.59   21.80
  -9   2   0   65.49   11.10
  -9   2   0   56.09   12.60
   8  -2   0  135.99   26.40
   8  -2   0  171.88   24.20
   8  -2   0  178.28   21.50
   8  -2   0  130.19   18.80
   8  -2   0  192.48   25.10
   8  -2   0  156.18   23.70
  -8   2   0  167.88   16.30
  -8   2   0  173.38   15.40
  -8   2   0  144.19   15.40
  -8   2   0  186.88   17.20
  -8   2   0  157.38   17.60
  -8   2   0  167.48   15.10
  -8   2   0  184.68   15.70
  -8   2   0  155.38   13.60
  -8   2   0  186.38   19.60
   7  -2   0    1.70    7.10
   7  -2   0   22.40    8.20
   7  -2   0    3.60    7.10
   7  -2   0    6.20    8.40
   7  -2   0    5.10    6.70
   7  -2   0   -2.20    7.10
  -7   2   0    6.30    6.30
  -7   2   0    0.30    4.50
  -7   2   0    5.90    4.80
  -7   2   0   12.30    5.60
  -7   2   0   17.90    5.80
  -7   2   0   13.20    5.60
  -7   2   0   13.20    6.40
  -7   2   0    9.20    6.00
  -7   2   0    8.80    4.80
  -7   2   0    0.10    4.40
  -7   2   0    6.90    5.50
   6  -2   0   22.30    9.20
   6  -2   0   26.20    7.70
   6  -2   0   33.40   11.60
   6  -2   0   30.00   10.30
   6  -2   0   26.00    8.80
   6  -2   0   40.80    9.10
  -6   2   0   33.00    5.70
  -6   2   0   25.30    6.70
  -6   2   0   33.20    6.00
  -6   2   0   41.80    7.40
  -6   2   0   34.90    7.30
  -6   2   0   27.70    7.00
  -6   2   0   35.40    6.70
  -6   2   0   28.20    6.50
  -6   2   0   35.40    6.80
  -6   2   0   31.40    6.70
  -6   2   0   35.00    6.10
   5  -2   0  122.49   11.10
   5  -2   0  138.19   11.40
   5  -2   0  146.69   16.10
   5  -2   0  133.19   12.90
   5  -2   0  137.39   16.80
   5  -2   0  145.99   15.40
  -5   2   0  125.29    9.20
  -5   2   0  135.09   10.30
  -5   2   0  133.79    9.40
  -5   2   0  128.19    9.80
  -5   2   0  119.89   10.20
  -5   2   0  110.79    9.60
  -5   2   0  129.39    9.70
  -5   2   0  114.29    9.40
  -5   2   0  131.29   10.00
   4  -2   0  397.56   26.10
   4  -2   0  486.85   28.50
   4  -2   0  410.46   25.60
   4  -2   0  427.36   23.50
   4  -2   0  454.85   25.50
   4  -2   0  431.66   23.10
   4  -2   0  430.36   21.90
   4  -2   0  408.26   23.10
  -4   2   0  391.06   22.70
  -4   2   0  426.86   21.40
  -4   2   0  418.96   22.60
  -4   2   0  414.66   21.70
  -4   2   0  443.66   22.10
  -4   2   0  420.26   21.70
  -4   2   0  412.16   22.00
   3  -2   0   43.00    5.60
   3  -2   0   42.60    4.90
   3  -2   0   43.40    7.10
   3  -2   0   45.40    5.70
   3  -2   0   54.09    6.50
   3  -2   0   28.20    4.00
   3  -2   0   45.70    7.70
   3  -2   0   37.40    6.90
   3  -2   0   37.10    7.20
   3  -2   0   43.80    5.70
   3  -2   0   35.90    4.70
  -3   2   0   44.70    4.60
  -3   2   0   54.59    5.10
  -3   2   0   55.29    5.60
  -3   2   0   53.89    5.50
  -3   2   0   53.59    7.10
  -3   2   0   40.20    4.80
  -3   2   0   55.59    5.10
  -3   2   0   58.69    8.30
  -3   2   0   59.49    5.80
  -3   2   0   56.89    5.30
  -3   2   0   56.29    5.30
   2  -2   0  549.35   24.30
   2  -2   0  445.96   23.80
   2  -2   0  517.25   24.30
   2  -2   0  477.55   24.10
   2  -2   0  528.95   24.80
   2  -2   0  443.66   23.30
   2  -2   0  465.15   23.50
   2  -2   0  494.35   23.80
   2  -2   0  516.95   25.80
   2  -2   0  456.25   23.70
   2  -2   0  486.55   23.70
   2  -2   0  513.95   24.60
   2  -2   0  496.75   24.10
   2  -2   0  477.35   26.50
   2  -2   0  480.35   23.80
   2  -2   0  530.25   26.20
   2  -2   0  520.35   24.50
   2  -2   0  519.85   26.70
  -2   2   0  533.75   26.10
  -2   2   0  491.35   24.00
  -2   2   0  466.25   23.60
  -2   2   0  455.85   24.10
  -2   2   0  518.35   25.50
  -2   2   0  494.85   28.00
  -2   2   0  486.95   23.70
  -2   2   0  485.95   23.80
  -2   2   0  494.35   23.70
  -2   2   0  518.25   24.30
  -2   2   0  483.35   26.20
  -2   2   0  506.05   24.60
  -2   2   0  475.65   23.60
  -2   2   0  517.75   24.20
  -2   2   0  470.45   24.00
  -2   2   0  468.15   23.90
  -2   2   0  495.15   23.80
  -2   2   0  525.65   24.30
  -2   2   0  531.95   24.50
  -2   2   0  498.85   24.30
  -2   2   0  471.65   23.70
  -2   2   0  502.95   23.70
  -2   2   0  446.36   23.50
  -2   2   0  497.55   24.20
   1  -2   0  653.73   34.80
   1  -2   0  665.63   31.10
   1  -2   0  668.73   31.40
   1  -2   0  683.23   31.00
   1  -2   0  666.33   31.00
   1  -2   0  653.03   31.70
   1  -2   0  657.93   30.70
   1  -2   0  641.84   31.00
   1  -2   0  654.53   31.30
   1  -2   0  659.93   31.10
   1  -2   0  740.83   32.50
   1  -2   0  643.54   30.70
   1  -2   0  630.44   30.40
   1  -2   0  661.73   31.10
   1  -2   0  619.84   31.10
   1  -2   0  662.53   30.70
   1  -2   0  690.13   30.80
   1  -2   0  674.93   30.90
   1  -2   0  728.33   32.90
   1  -2   0  626.94   30.70
   1  -2   0  632.04   30.80
   1  -2   0  644.94   30.70
   1  -2   0  666.73   31.90
   1  -2   0  669.63   31.20
   1  -2   0  620.04   31.20
   1  -2   0  665.43   30.70
   1  -2   0  667.63   31.00
   1  -2   0  672.43   31.20
  -1   2   0  631.44   31.20
  -1   2   0  617.44   30.40
  -1   2   0  666.33   31.10
  -1   2   0  620.14   31.50
  -1   2   0  630.64   30.50
  -1   2   0  657.63   31.10
  -1   2   0  671.73   31.00
  -1   2   0  654.33   30.80
  -1   2   0  664.63   30.70
  -1   2   0  633.24   31.20
  -1   2   0  622.04   31.10
  -1   2   0  670.03   31.00
  -1   2   0  614.04   30.80
  -1   2   0  658.53   30.90
  -1   2   0  654.73   30.70
  -1   2   0  615.04   31.00
  -1   2   0  639.74   31.70
  -1   2   0  618.84   31.00
  -1   2   0  628.74   30.60
  -1   2   0  639.64   30.70
  -1   2   0  683.53   34.90
  -1   2   0  675.73   30.80
  -1   2   0  656.63   31.00
  -1   2   0  645.94   30.60
  -1   2   0  672.93   31.10
  -1   2   0  630.14   30.80
  -1   2   0  649.43   31.30
  -1   2   0  626.14   30.60
  -1   2   0  659.83   30.70
   0  -2   0 2872.21  196.28
   0  -2   0 2930.11  138.19
   0   2   0 3206.38  201.28
   0   2   0 2623.64  137.39
  -1  -2   0  393.46   20.80
  -1  -2   0  415.26   21.40
  -1  -2   0  397.86   20.90
  -1  -2   0  419.36   23.90
  -1  -2   0  422.96   26.20
  -1  -2   0  426.66   21.70
  -1  -2   0  416.76   22.20
  -1  -2   0  420.06   21.90
  -1  -2   0  397.26   20.90
  -1  -2   0  403.46   21.90
  -1  -2   0  403.76   20.20
  -1  -2   0  393.16   20.20
  -1  -2   0  399.66   20.60
  -1  -2   0  389.76   21.10
  -1  -2   0  414.46   21.30
  -1  -2   0  432.36   20.80
  -1  -2   0  400.76   20.60
  -1  -2   0  374.96   20.70
  -1  -2   0  423.16   21.80
  -1  -2   0  421.76   21.70
  -1  -2   0  396.66   21.10
  -1  -2   0  407.16   20.70
  -1  -2   0  416.46   21.30
  -1  -2   0  421.06   21.70
  -1  -2   0  411.86   20.90
   1   2   0  419.56   21.30
   1   2   0  422.46   21.60
   1   2   0  408.36   21.10
   1   2   0  396.76   21.00
   1   2   0  390.36   20.50
   1   2   0  414.86   21.50
   1   2   0  380.96   21.20
   1   2   0  390.26   20.90
   1   2   0  421.26   22.30
   1   2   0  394.76   20.70
   1   2   0  406.36   20.50
   1   2   0  395.56   20.40
   1   2   0  407.26   21.90
   1   2   0  402.66   20.50
   1   2   0  423.06   21.10
   1   2   0  398.06   20.70
   1   2   0  429.46   21.60
   1   2   0  406.46   21.60
   1   2   0  424.06   20.40
   1   2   0  428.06   21.30
   1   2   0  433.06   24.00
   1   2   0  400.16   20.50
   1   2   0  423.16   21.70
   1   2   0  428.76   21.70
   1   2   0  429.16   21.60
   1   2   0  434.96   26.60
   1   2   0  384.86   21.10
  -2  -2   0  351.96   24.70
  -2  -2   0  346.37   19.10
  -2  -2   0  362.76   19.70
  -2  -2   0  367.36   19.70
  -2  -2   0  363.06   19.40
  -2  -2   0  350.16   18.00
  -2  -2   0  361.56   19.00
  -2  -2   0  351.96   19.10
  -2  -2   0  355.46   19.70
  -2  -2   0  388.96   21.10
  -2  -2   0  375.16   19.30
  -2  -2   0  386.56   20.70
  -2  -2   0  364.16   20.10
  -2  -2   0  385.26   20.70
  -2  -2   0  354.36   19.50
  -2  -2   0  350.66   19.10
  -2  -2   0  354.76   19.40
  -2  -2   0  364.96   20.10
  -2  -2   0  333.17   19.10
  -2  -2   0  341.87   19.40
  -2  -2   0  340.07   18.80
  -2  -2   0  368.96   19.20
  -2  -2   0  352.16   19.90
  -2  -2   0  352.26   18.80
   2   2   0  337.07   18.40
   2   2   0  351.36   18.90
   2   2   0  356.26   20.40
   2   2   0  376.66   26.00
   2   2   0  359.16   18.90
   2   2   0  322.77   21.00
   2   2   0  358.06   18.60
   2   2   0  354.16   20.70
   2   2   0  346.97   18.90
   2   2   0  357.26   19.30
   2   2   0  366.36   20.30
   2   2   0  355.96   19.00
   2   2   0  340.17   19.20
   2   2   0  377.06   20.30
   2   2   0  360.26   20.50
   2   2   0  380.26   21.10
   2   2   0  399.16   21.00
   2   2   0  359.56   18.80
   2   2   0  353.06   18.80
   2   2   0  370.36   24.00
   2   2   0  352.96   19.00
   2   2   0  362.66   19.70
   2   2   0  369.26   19.70
  -3  -2   0  344.47   19.40
  -3  -2   0  331.17   20.90
  -3  -2   0  330.97   20.20
  -3  -2   0  351.76   19.40
  -3  -2   0  340.57   19.30
  -3  -2   0  340.77   19.70
  -3  -2   0  364.36   21.90
  -3  -2   0  359.26   20.30
  -3  -2   0  329.57   19.80
  -3  -2   0  349.77   19.10
  -3  -2   0  359.96   21.30
  -3  -2   0  337.17   20.40
  -3  -2   0  346.57   19.80
  -3  -2   0  368.96   19.90
  -3  -2   0  391.56   21.30
  -3  -2   0  372.36   21.50
  -3  -2   0  357.06   22.30
  -3  -2   0  346.57   19.70
  -3  -2   0  340.67   20.20
  -3  -2   0  333.47   25.30
  -3  -2   0  331.87   20.00
   3   2   0  346.37   21.70
   3   2   0  374.96   26.20
   3   2   0  356.16   19.60
   3   2   0  349.67   21.00
   3   2   0  311.27   18.80
   3   2   0  353.26   19.30
   3   2   0  376.86   19.40
   3   2   0  337.87   21.10
   3   2   0  381.36   22.40
   3   2   0  330.27   26.30
   3   2   0  382.76   20.50
   3   2   0  338.37   18.90
   3   2   0  367.66   19.50
   3   2   0  397.36   23.40
   3   2   0  341.97   19.50
   3   2   0  350.46   19.00
   3   2   0  343.97   19.10
   3   2   0  387.56   21.30
  -4  -2   0   23.00    5.70
  -4  -2   0   27.50    5.50
  -4  -2   0   22.70    5.50
  -4  -2   0   19.40    5.10
  -4  -2   0   13.20    4.90
  -4  -2   0   24.30    9.00
  -4  -2   0   24.80    5.40
  -4  -2   0   17.80    4.80
  -4  -2   0   24.90    6.80
  -4  -2   0   29.60    7.70
  -4  -2   0   11.40    4.80
  -4  -2   0   14.90    5.50
  -4  -2   0   22.90    5.00
  -4  -2   0   23.30    5.00
  -4  -2   0   25.20    7.20
  -4  -2   0   10.50    5.00
  -4  -2   0   30.80    6.00
  -4  -2   0   29.90    5.50
  -4  -2   0   12.20    4.90
  -4  -2   0   33.30    6.20
   4   2   0   24.00    9.70
   4   2   0    9.00    4.80
   4   2   0   29.50   11.50
   4   2   0   19.50    6.30
   4   2   0   21.80    4.50
   4   2   0   24.30    4.90
   4   2   0   19.20    5.20
   4   2   0   23.90    5.60
   4   2   0   11.60    7.70
   4   2   0   19.90    5.20
   4   2   0   25.30    5.00
   4   2   0   26.50    4.90
   4   2   0   28.50    6.50
   4   2   0   24.90    6.70
   4   2   0   21.30    5.30
  -5  -2   0   51.19    7.70
  -5  -2   0   42.60    7.90
  -5  -2   0   62.49    9.90
  -5  -2   0   61.39   10.20
  -5  -2   0   62.69   10.40
  -5  -2   0   48.10    8.30
  -5  -2   0   55.79    9.30
  -5  -2   0   55.99    8.20
  -5  -2   0   45.40    8.40
  -5  -2   0   51.59    8.80
  -5  -2   0   50.59    8.30
  -5  -2   0   58.49   14.00
  -5  -2   0   58.89    8.30
  -5  -2   0   43.50    7.80
  -5  -2   0   48.30    8.20
  -5  -2   0   58.59    8.40
  -5  -2   0   49.60   10.20
  -5  -2   0   54.49   10.80
  -5  -2   0   59.09   11.30
   5   2   0   62.39    8.90
   5   2   0   60.59   10.50
   5   2   0   38.30   10.50
   5   2   0   51.19    7.70
   5   2   0   63.09   10.60
   5   2   0   57.29   15.90
   5   2   0   50.09   10.90
   5   2   0   46.90   10.00
   5   2   0  102.09   21.10
   5   2   0   68.19   14.20
   5   2   0   50.39    8.10
  -6  -2   0  200.68   21.90
  -6  -2   0  161.88   18.10
  -6  -2   0  129.29   12.50
  -6  -2   0  158.48   13.60
  -6  -2   0  158.38   16.70
  -6  -2   0  191.78   26.40
  -6  -2   0  175.88   20.70
  -6  -2   0  170.68   13.90
  -6  -2   0  160.08   14.60
  -6  -2   0  170.48   19.20
  -6  -2   0  156.68   12.80
  -6  -2   0  188.78   15.40
  -6  -2   0  180.08   18.30
  -6  -2   0  189.08   13.60
  -6  -2   0  148.99   13.90
  -6  -2   0  209.88   21.00
   6   2   0  152.78   15.50
   6   2   0  175.68   29.60
   6   2   0  182.88   22.70
   6   2   0  202.68   21.20
   6   2   0  198.28   20.00
   6   2   0  176.28   15.60
   6   2   0  142.39   19.70
   6   2   0  180.38   25.00
   6   2   0  168.58   18.40
   6   2   0  193.28   30.00
  -7  -2   0  148.29   15.60
  -7  -2   0  170.38   17.50
  -7  -2   0  122.79   21.10
  -7  -2   0  177.38   18.40
  -7  -2   0  163.78   25.30
  -7  -2   0  141.29   13.20
  -7  -2   0  147.79   16.20
  -7  -2   0  155.38   14.70
  -7  -2   0  157.48   17.10
  -7  -2   0  183.98   22.40
  -7  -2   0  170.78   17.00
   7   2   0  140.59   26.10
   7   2   0  136.39   24.50
   7   2   0  158.88   23.60
   7   2   0  167.08   23.70
   7   2   0  167.18   31.40
  -8  -2   0  279.37   27.80
  -8  -2   0  181.48   17.60
  -8  -2   0  225.48   18.10
  -8  -2   0  202.38   20.50
  -8  -2   0  198.98   17.50
  -8  -2   0  215.98   25.30
  -8  -2   0  200.18   17.60
  -8  -2   0  182.08   26.70
  -8  -2   0  163.68   16.50
   8   2   0  230.08   32.40
   8   2   0  148.39   25.10
   8   2   0  170.18   29.70
   8   2   0  176.48   26.80
  -9  -2   0   75.49   14.60
  -9  -2   0   59.69   15.40
  -9  -2   0   49.30   10.90
  -9  -2   0   65.39   12.40
  -9  -2   0   86.89   19.60
  -9  -2   0   74.09   14.50
  -9  -2   0   51.49   13.50
   9   2   0   85.69   22.80
   9   2   0   48.20   17.60
   9   2   0   73.89   19.20
   9   2   0   77.39   26.60
 -10  -2   0   23.70   11.50
 -10  -2   0   13.00   11.10
 -10  -2   0   11.20   10.30
 -10  -2   0    6.80    9.00
  10   2   0   15.90   14.20
  10   2   0   20.50   15.40
  12  -3   0   14.30   14.10
  12  -3   0   23.90   14.60
  11  -3   0  136.19   23.50
  11  -3   0  163.58   30.30
  11  -3   0  101.79   27.90
  11  -3   0  122.69   23.40
 -11   3   0  181.48   22.20
 -11   3   0  180.58   21.80
 -11   3   0  130.79   20.30
 -11   3   0  172.58   19.20
 -11   3   0  168.78   22.90
 -11   3   0  165.08   19.10
 -11   3   0  152.98   19.80
  10  -3   0   10.60   12.00
  10  -3   0   -6.40    9.70
  10  -3   0   -2.20    9.30
  10  -3   0    0.40   10.30
  10  -3   0   -7.50    8.60
  10  -3   0    7.60   11.90
 -10   3   0   10.10    7.70
 -10   3   0    2.80    7.80
 -10   3   0   13.70    9.50
 -10   3   0    8.20    7.30
   9  -3   0   14.80   12.80
   9  -3   0   12.90   10.30
   9  -3   0    4.50    8.80
   9  -3   0    6.80   10.00
   9  -3   0   -3.60    8.90
   9  -3   0    3.90    8.80
  -9   3   0   17.20    8.00
  -9   3   0    1.70    5.40
  -9   3   0    6.60    5.80
  -9   3   0    9.50    5.60
  -9   3   0   17.50    6.90
  -9   3   0   13.20    6.30
  -9   3   0    8.60    7.50
  -9   3   0    5.60    7.20
  -9   3   0   13.60    7.40
  -9   3   0    4.10    7.00
   8  -3   0  160.78   20.00
   8  -3   0  147.39   22.30
   8  -3   0  158.48   18.90
   8  -3   0  127.29   19.70
   8  -3   0  131.29   20.90
   8  -3   0  126.69   22.60
  -8   3   0  154.68   13.70
  -8   3   0  141.79   15.90
  -8   3   0  155.38   16.30
  -8   3   0  131.19   12.90
  -8   3   0  163.18   14.20
  -8   3   0  139.19   12.90
  -8   3   0  174.98   16.20
  -8   3   0  158.08   14.60
  -8   3   0  184.38   14.90
   7  -3   0  288.67   25.40
   7  -3   0  342.17   29.60
   7  -3   0  313.17   26.90
   7  -3   0  315.47   25.40
  -7   3   0  347.97   21.40
  -7   3   0  351.86   20.30
  -7   3   0  338.07   21.00
  -7   3   0  321.87   20.60
  -7   3   0  329.37   21.20
  -7   3   0  344.17   20.10
  -7   3   0  320.77   20.30
  -7   3   0  327.37   19.80
  -7   3   0  328.97   21.30
  -7   3   0  356.36   21.50
   6  -3   0  329.27   22.50
   6  -3   0  343.67   27.60
   6  -3   0  292.57   24.80
   6  -3   0  293.77   19.30
   6  -3   0  293.27   19.80
   6  -3   0  254.67   24.10
  -6   3   0  292.57   17.70
  -6   3   0  326.67   18.60
  -6   3   0  278.57   17.60
  -6   3   0  309.37   18.10
  -6   3   0  274.57   17.20
  -6   3   0  264.37   17.60
  -6   3   0  274.97   18.00
  -6   3   0  301.67   18.30
  -6   3   0  302.37   17.40
   5  -3   0  144.79   10.00
   5  -3   0  121.69   14.10
   5  -3   0  141.09   17.20
   5  -3   0  138.69   10.90
   5  -3   0  119.99   12.30
   5  -3   0  124.59   10.90
   5  -3   0  113.09   15.10
   5  -3   0  136.89    9.90
   5  -3   0  136.19   11.00
  -5   3   0  131.39   10.00
  -5   3   0  130.89   10.10
  -5   3   0  143.69    9.80
  -5   3   0  125.69    9.80
  -5   3   0  132.39    9.80
  -5   3   0  120.09   10.00
  -5   3   0  130.29    9.10
  -5   3   0  143.69    9.20
  -5   3   0  130.69   10.00
  -5   3   0  150.38   10.60
   4  -3   0  307.17   19.70
   4  -3   0  306.07   21.50
   4  -3   0  325.97   18.20
   4  -3   0  341.17   18.10
   4  -3   0  336.37   17.50
   4  -3   0  321.87   17.40
   4  -3   0  300.67   21.10
   4  -3   0  315.77   17.90
   4  -3   0  327.07   22.10
   4  -3   0  349.96   17.70
   4  -3   0  331.67   18.40
  -4   3   0  312.37   17.40
  -4   3   0  307.07   17.50
  -4   3   0  318.07   17.30
  -4   3   0  374.46   19.20
  -4   3   0  316.47   18.00
  -4   3   0  354.16   20.90
  -4   3   0  357.36   19.10
  -4   3   0  309.07   18.00
  -4   3   0  322.37   17.90
  -4   3   0  316.57   19.40
  -4   3   0  317.77   18.20
  -4   3   0  325.67   17.20
   3  -3   0    7.30    3.60
   3  -3   0    4.80    2.80
   3  -3   0    7.10    2.80
   3  -3   0   10.50    4.90
   3  -3   0    9.10    3.00
   3  -3   0    5.30    2.00
   3  -3   0    7.00    2.90
   3  -3   0    7.00    2.90
   3  -3   0    7.20    3.10
   3  -3   0    6.40    3.60
   3  -3   0    6.30    3.80
   3  -3   0    9.90    3.20
   3  -3   0    4.20    2.70
  -3   3   0    7.90    3.10
  -3   3   0    6.60    2.80
  -3   3   0    7.30    2.60
  -3   3   0    5.40    2.50
  -3   3   0    5.00    2.60
  -3   3   0    5.60    2.30
  -3   3   0    4.10    2.70
  -3   3   0    6.20    2.60
  -3   3   0   10.10    2.50
  -3   3   0    8.60    2.40
  -3   3   0    2.70    2.90
  -3   3   0    9.00    4.20
  -3   3   0    4.50    2.90
  -3   3   0    5.10    2.30
  -3   3   0    9.20    2.80
   2  -3   0    4.30    2.30
   2  -3   0    2.90    2.10
   2  -3   0    4.90    2.60
   2  -3   0    4.30    2.20
   2  -3   0    3.90    1.50
   2  -3   0    1.60    2.20
   2  -3   0   -0.90    2.00
   2  -3   0    1.70    1.90
   2  -3   0    2.90    2.10
   2  -3   0    1.30    2.90
   2  -3   0    3.90    2.30
   2  -3   0    4.10    3.10
   2  -3   0    2.10    2.80
   2  -3   0    4.40    2.50
   2  -3   0    1.70    2.10
   2  -3   0    4.30    2.30
   2  -3   0    1.90    2.10
   2  -3   0    7.00    2.40
   2  -3   0    2.20    1.80
   2  -3   0    2.30    2.20
   2  -3   0    5.10    2.40
   2  -3   0    3.00    1.40
   2  -3   0    4.70    2.40
  -2   3   0    0.10    1.80
  -2   3   0    2.40    2.40
  -2   3   0    2.00    1.40
  -2   3   0    9.60    2.80
  -2   3   0   -1.30    2.50
  -2   3   0   -0.60    2.20
  -2   3   0    1.80    2.50
  -2   3   0    2.00    2.10
  -2   3   0    3.90    2.20
  -2   3   0    0.20    1.90
  -2   3   0    4.70    4.00
  -2   3   0    3.10    2.10
  -2   3   0    1.90    2.00
  -2   3   0    4.00    2.30
  -2   3   0    5.90    2.50
  -2   3   0    4.40    2.30
  -2   3   0    4.10    1.50
  -2   3   0    2.50    2.10
  -2   3   0    3.00    2.10
  -2   3   0    4.70    2.00
  -2   3   0   -0.60    1.90
  -2   3   0    0.50    1.90
  -2   3   0    3.40    2.10
  -2   3   0    5.30    2.20
  -2   3   0    3.10    2.20
   1  -3   0 9219.28  526.75
   1  -3   0 9999.00  447.16
  -1   3   0 9853.71  446.86
  -1   3   0 9051.39  523.55
   0  -3   0   13.50    3.50
   0  -3   0   13.90    2.70
   0  -3   0   10.80    2.70
   0  -3   0   12.90    3.30
   0  -3   0   13.40    3.20
   0  -3   0   11.60    3.50
   0  -3   0   11.50    3.00
   0  -3   0   13.30    3.90
   0  -3   0   12.60    3.40
   0  -3   0   19.50    4.10
   0  -3   0   12.80    3.00
   0  -3   0   11.30    3.10
   0  -3   0   16.30    3.80
   0  -3   0   13.40    3.00
   0  -3   0   12.20    3.40
   0  -3   0   14.60    3.60
   0  -3   0   11.00    3.20
   0  -3   0   15.10    3.40
   0  -3   0   17.40    3.90
   0  -3   0   16.70    3.40
   0  -3   0    9.80    3.00
   0  -3   0   12.40    3.90
   0  -3   0   10.90    3.70
   0  -3   0   12.90    3.20
   0  -3   0   16.20    2.90
   0  -3   0    9.20    3.10
   0  -3   0   18.60    3.50
   0  -3   0   16.20    3.60
   0  -3   0   22.50    7.60
   0   3   0    6.30    2.70
   0   3   0    5.90    2.50
   0   3   0    3.90    2.50
   0   3   0    5.10    2.00
   0   3   0    3.10    2.20
   0   3   0    3.00    2.60
   0   3   0    7.60    2.80
   0   3   0    5.40    2.70
   0   3   0    5.30    2.70
   0   3   0    4.40    2.30
   0   3   0    4.40    2.60
   0   3   0    5.50    2.60
   0   3   0    4.10    2.70
   0   3   0    1.00    2.50
   0   3   0    3.10    2.50
   0   3   0    1.30    2.00
   0   3   0    5.00    2.40
   0   3   0    5.80    2.70
   0   3   0    6.60    3.30
   0   3   0    3.50    2.40
   0   3   0    3.00    2.50
   0   3   0    6.40    2.70
   0   3   0    4.30    2.40
   0   3   0    2.40    2.10
   0   3   0    5.40    2.40
   0   3   0    4.20    2.60
   0   3   0    2.90    2.60
   0   3   0    9.40    3.40
   0   3   0    3.50    2.70
   0   3   0   -1.10    2.10
   0   3   0    4.30    2.80
   0   3   0    8.30    2.70
   0   3   0    5.80    2.00
   0   3   0   10.50    6.00
  -1  -3   0  444.06   25.00
  -1  -3   0  443.96   24.60
  -1  -3   0  458.35   23.60
  -1  -3   0  434.36   23.10
  -1  -3   0  464.55   24.10
  -1  -3   0  443.06   23.40
  -1  -3   0  469.15   24.30
  -1  -3   0  459.95   22.80
  -1  -3   0  439.56   23.40
  -1  -3   0  427.26   22.50
  -1  -3   0  471.25   23.20
  -1  -3   0  447.66   23.20
  -1  -3   0  431.46   23.30
  -1  -3   0  454.05   22.60
  -1  -3   0  453.15   24.30
  -1  -3   0  442.86   22.50
  -1  -3   0  400.86   24.20
  -1  -3   0  459.25   24.20
  -1  -3   0  435.56   23.60
  -1  -3   0  419.86   24.60
  -1  -3   0  474.25   31.00
  -1  -3   0  435.36   24.60
  -1  -3   0  423.56   23.50
  -1  -3   0  426.36   22.60
  -1  -3   0  441.86   23.70
  -1  -3   0  478.65   24.20
   1   3   0  450.15   24.10
   1   3   0  435.06   23.90
   1   3   0  443.16   24.20
   1   3   0  439.96   23.40
   1   3   0  467.85   31.20
   1   3   0  493.75   23.40
   1   3   0  439.36   22.90
   1   3   0  480.45   24.00
   1   3   0  428.56   22.90
   1   3   0  436.86   23.30
   1   3   0  432.06   24.10
   1   3   0  431.16   23.00
   1   3   0  459.55   24.10
   1   3   0  444.36   23.00
   1   3   0  449.16   23.90
   1   3   0  415.06   23.90
   1   3   0  455.65   23.80
   1   3   0  465.45   23.60
   1   3   0  422.56   23.60
   1   3   0  431.46   24.40
   1   3   0  457.75   24.20
   1   3   0  415.46   24.00
   1   3   0  435.16   23.00
   1   3   0  421.96   24.00
   1   3   0  449.26   22.80
   1   3   0  426.06   24.20
  -2  -3   0   69.79    8.80
  -2  -3   0   63.99    8.60
  -2  -3   0   63.39    9.50
  -2  -3   0   60.19    7.40
  -2  -3   0   68.99    8.30
  -2  -3   0   75.39    8.80
  -2  -3   0   55.59    7.40
  -2  -3   0   64.59    8.00
  -2  -3   0   62.99    7.60
  -2  -3   0   54.09    8.50
  -2  -3   0   76.29    7.90
  -2  -3   0   67.79    8.10
  -2  -3   0   63.69    8.80
  -2  -3   0   82.59   14.90
  -2  -3   0   60.39    7.60
  -2  -3   0   65.69    8.10
  -2  -3   0   58.29    7.90
  -2  -3   0   65.89    9.10
  -2  -3   0   63.59    8.30
  -2  -3   0   62.49    8.80
  -2  -3   0   63.99    7.70
   2   3   0   55.29    6.80
   2   3   0   79.49    8.80
   2   3   0   60.79    8.90
   2   3   0   66.59    7.50
   2   3   0   79.59   10.30
   2   3   0   75.39    7.80
   2   3   0   50.19    9.70
   2   3   0   71.39    8.20
   2   3   0   57.09    8.10
   2   3   0   70.19    9.70
   2   3   0   63.19    8.60
   2   3   0   64.99    7.60
   2   3   0   68.79    9.90
   2   3   0   70.69    7.90
   2   3   0   84.89    9.10
   2   3   0   65.39    7.70
   2   3   0   66.99    8.90
   2   3   0   70.59    8.30
   2   3   0   64.99    9.00
   2   3   0   67.49    7.70
   2   3   0   75.69   13.10
   2   3   0   70.69   10.00
   2   3   0   59.19    7.20
   2   3   0   59.09    7.40
  -3  -3   0   29.50    6.10
  -3  -3   0   49.20    7.70
  -3  -3   0   46.00    9.00
  -3  -3   0   38.40    8.00
  -3  -3   0   44.80    7.80
  -3  -3   0   39.20    7.20
  -3  -3   0   33.20    8.20
  -3  -3   0   45.50    8.60
  -3  -3   0   35.00    6.10
  -3  -3   0   50.29    7.60
  -3  -3   0   45.10    8.00
  -3  -3   0   39.60    8.10
  -3  -3   0   42.60    9.10
  -3  -3   0   36.80    7.90
  -3  -3   0   48.60   12.60
  -3  -3   0   38.60    6.80
  -3  -3   0   40.40    6.90
  -3  -3   0   46.00    7.20
  -3  -3   0   35.30    8.60
  -3  -3   0   38.00    6.30
   3   3   0   29.50    6.90
   3   3   0   49.00    7.10
   3   3   0   42.00    6.60
   3   3   0   39.70    6.40
   3   3   0   43.20    6.70
   3   3   0   33.50    8.10
   3   3   0   40.70    6.60
   3   3   0   37.70   10.90
   3   3   0   49.00   14.20
   3   3   0   45.00    7.50
   3   3   0   38.40    6.00
   3   3   0   52.69    7.00
   3   3   0   37.70    6.30
   3   3   0   32.40    7.70
   3   3   0   30.40    8.10
   3   3   0   41.70    7.70
   3   3   0   38.20    6.60
   3   3   0   32.50    6.20
   3   3   0   37.60    6.20
   3   3   0   52.79   11.00
   3   3   0   27.10    6.60
  -4  -3   0    7.50    5.40
  -4  -3   0    7.90    4.60
  -4  -3   0   13.00    5.50
  -4  -3   0    4.60    4.50
  -4  -3   0    5.80    4.20
  -4  -3   0    4.50    4.00
  -4  -3   0    6.10    4.80
  -4  -3   0    9.60    5.20
  -4  -3   0    5.60    7.20
  -4  -3   0   10.20    5.80
  -4  -3   0    9.10    4.50
  -4  -3   0    9.00    5.60
  -4  -3   0    7.70    5.00
  -4  -3   0    6.80    4.40
  -4  -3   0    2.70    4.40
  -4  -3   0    7.70    5.00
  -4  -3   0    0.80    4.90
  -4  -3   0    3.30    5.40
  -4  -3   0    8.50    4.20
  -4  -3   0   10.20    5.30
   4   3   0    1.80    6.30
   4   3   0    1.30    4.50
   4   3   0    1.30    3.70
   4   3   0    6.90    4.70
   4   3   0    4.20    4.30
   4   3   0    2.50    4.10
   4   3   0    2.20    3.60
   4   3   0    4.90    5.90
   4   3   0   10.30    4.10
   4   3   0   -1.70    3.80
   4   3   0   -0.20    4.40
   4   3   0    1.60    4.10
   4   3   0   -4.30    4.50
   4   3   0   -1.50    4.10
   4   3   0    4.30    6.60
   4   3   0   -0.80    6.80
   4   3   0    1.60    4.00
   4   3   0    1.50    3.80
  -5  -3   0   63.09   11.70
  -5  -3   0   63.39    9.40
  -5  -3   0   69.69    9.50
  -5  -3   0   48.40    8.50
  -5  -3   0   72.59   11.70
  -5  -3   0   56.09   11.00
  -5  -3   0   79.19   11.70
  -5  -3   0   58.19    9.10
  -5  -3   0   58.69    9.20
  -5  -3   0   81.49   13.40
  -5  -3   0   70.39   10.80
  -5  -3   0   82.89   10.20
  -5  -3   0   65.09   12.40
  -5  -3   0   65.59   15.30
  -5  -3   0   82.69   12.10
  -5  -3   0   71.19   10.10
  -5  -3   0   69.79   10.60
  -5  -3   0   82.79   10.10
  -5  -3   0   76.09   10.50
  -5  -3   0   45.70    8.70
  -5  -3   0   89.29   19.70
  -5  -3   0   60.69   11.60
  -5  -3   0   60.39    9.90
   5   3   0   69.29   12.30
   5   3   0   89.19   10.20
   5   3   0   54.89   15.30
   5   3   0   68.99   14.90
   5   3   0   77.19    9.40
   5   3   0   63.19   13.20
   5   3   0   62.79   11.00
   5   3   0   51.59    7.60
   5   3   0   65.69    9.30
   5   3   0   55.49   17.10
   5   3   0   80.79   10.70
   5   3   0   84.59   11.20
   5   3   0   62.59   11.40
   5   3   0   60.59    8.30
   5   3   0   55.89   13.50
  -6  -3   0  146.59   18.60
  -6  -3   0  175.38   19.00
  -6  -3   0  140.39   14.50
  -6  -3   0  139.89   14.30
  -6  -3   0  137.39   24.80
  -6  -3   0  116.89   14.40
  -6  -3   0  106.79   13.10
  -6  -3   0  150.68   16.40
  -6  -3   0  127.99   15.80
  -6  -3   0  133.59   15.40
  -6  -3   0  132.49   17.50
  -6  -3   0  147.09   16.70
  -6  -3   0  157.68   16.50
  -6  -3   0  123.99   14.90
  -6  -3   0  162.68   15.80
  -6  -3   0  121.29   14.10
   6   3   0  148.39   22.20
   6   3   0  157.38   16.10
   6   3   0  147.09   21.10
   6   3   0  111.89   16.40
   6   3   0  120.69   13.90
   6   3   0  131.89   15.00
   6   3   0  150.08   25.20
   6   3   0  158.88   29.50
   6   3   0  156.68   19.70
   6   3   0  163.48   19.50
   6   3   0  133.59   28.20
  -7  -3   0   90.19   13.30
  -7  -3   0   53.59   17.30
  -7  -3   0   75.69   12.50
  -7  -3   0   67.39   11.30
  -7  -3   0   71.59   12.40
  -7  -3   0   47.10   16.60
  -7  -3   0   66.39   11.40
  -7  -3   0   65.29   13.60
  -7  -3   0   70.59   18.30
  -7  -3   0   73.39   11.80
  -7  -3   0   54.99   11.70
  -7  -3   0   70.89   11.00
  -7  -3   0   90.29   12.00
   7   3   0   45.50   14.50
   7   3   0   54.19   14.90
   7   3   0   79.19   19.40
   7   3   0   59.89   10.80
   7   3   0   70.59   24.30
   7   3   0   71.19   21.40
  -8  -3   0   46.60   13.70
  -8  -3   0   53.39   16.80
  -8  -3   0   42.20   11.20
  -8  -3   0   38.10    9.30
  -8  -3   0   43.20   11.20
  -8  -3   0   30.00   10.20
  -8  -3   0   44.50   11.60
  -8  -3   0   58.49   11.70
  -8  -3   0   26.20   10.80
  -8  -3   0   48.00   11.60
   8   3   0   25.40   17.70
   8   3   0   28.30   17.00
   8   3   0   32.10   17.90
   8   3   0   50.99   19.70
   8   3   0   47.30   18.90
  -9  -3   0   33.20   13.10
  -9  -3   0   14.00    7.80
  -9  -3   0   17.60   10.40
  -9  -3   0   22.80   10.90
  -9  -3   0   15.70   11.00
  -9  -3   0   20.70    9.10
  -9  -3   0   12.90    8.70
  -9  -3   0   29.10   12.50
   9   3   0    7.10   13.70
   9   3   0    6.60   12.70
  12  -4   0   26.80   16.70
  12  -4   0   54.79   15.90
  12  -4   0   45.00   16.50
  12  -4   0   65.89   23.60
 -12   4   0   44.80   11.40
 -12   4   0   58.89   14.00
 -12   4   0   70.39   13.80
 -12   4   0   51.09   12.30
 -12   4   0   51.39   13.30
 -12   4   0   46.80   12.20
 -12   4   0   42.10   11.60
  11  -4   0   41.80   15.60
  11  -4   0   30.60   18.30
  11  -4   0   24.20   15.50
  11  -4   0   11.30   14.60
  11  -4   0   11.70   11.70
  11  -4   0   22.50   12.80
 -11   4   0   23.40    8.80
 -11   4   0   45.20   12.20
 -11   4   0   12.30    7.90
 -11   4   0   30.50    9.10
 -11   4   0   31.90   10.60
 -11   4   0   24.60    9.20
 -11   4   0   23.30    9.80
  10  -4   0   12.70   12.30
  10  -4   0    6.00   12.00
  10  -4   0   10.70   10.10
  10  -4   0    2.80    9.20
  10  -4   0   13.90   12.90
  10  -4   0    2.20    9.70
 -10   4   0   13.30    7.90
 -10   4   0    6.00    6.80
 -10   4   0   14.60    8.00
 -10   4   0    6.00    8.80
 -10   4   0    7.10    9.10
 -10   4   0    6.50    8.10
   9  -4   0   18.40    9.70
   9  -4   0    1.10    8.80
   9  -4   0   11.90    8.70
   9  -4   0   10.60    9.60
   9  -4   0    2.30   10.50
   9  -4   0    3.70    9.10
  -9   4   0    0.90    7.30
  -9   4   0    6.40    5.50
  -9   4   0    4.20    5.50
  -9   4   0    0.00    4.90
  -9   4   0    6.30    5.30
  -9   4   0    6.00    7.80
  -9   4   0    6.10    5.80
  -9   4   0   -0.10    5.10
  -9   4   0   14.60    7.70
   8  -4   0  137.59   23.60
   8  -4   0  117.79   19.70
   8  -4   0  160.68   18.60
   8  -4   0  128.69   21.60
   8  -4   0  190.68   20.00
   8  -4   0  136.19   20.80
  -8   4   0  173.38   15.70
  -8   4   0  140.59   13.00
  -8   4   0  164.08   13.70
  -8   4   0  155.08   16.30
  -8   4   0  148.69   13.90
  -8   4   0  162.78   13.30
  -8   4   0  195.48   16.60
  -8   4   0  154.18   14.30
  -8   4   0  142.29   15.00
  -8   4   0  163.38   13.50
  -8   4   0  147.99   14.30
   7  -4   0  130.59   14.90
   7  -4   0  105.69   18.10
   7  -4   0   97.79   18.00
   7  -4   0   94.29   16.40
   7  -4   0  110.79   13.80
   7  -4   0  104.49   17.70
  -7   4   0   88.69   10.80
  -7   4   0  145.89   12.60
  -7   4   0  120.39   12.00
  -7   4   0  118.09   12.40
  -7   4   0  120.29   12.50
  -7   4   0  124.59   12.20
  -7   4   0  102.29   11.00
  -7   4   0  110.89   12.10
  -7   4   0  116.19    9.30
  -7   4   0  106.29   10.10
  -7   4   0  130.79   12.10
   6  -4   0   30.10    9.80
   6  -4   0   28.00    9.40
   6  -4   0   29.60   10.10
   6  -4   0   18.50    5.30
   6  -4   0   28.30    9.40
   6  -4   0   29.70    7.20
   6  -4   0   34.40    6.70
  -6   4   0   33.70    6.10
  -6   4   0   31.00    5.60
  -6   4   0   32.00    6.10
  -6   4   0   22.70    6.10
  -6   4   0   30.90    6.50
  -6   4   0   25.60    5.30
  -6   4   0   27.20    5.50
  -6   4   0   31.00    6.20
  -6   4   0   29.90    5.50
  -6   4   0   31.90    5.90
   5  -4   0  655.93   33.40
   5  -4   0  664.73   33.40
   5  -4   0  647.04   32.70
   5  -4   0  659.73   32.60
   5  -4   0  628.74   32.70
   5  -4   0  612.04   37.60
   5  -4   0  661.43   33.40
   5  -4   0  636.14   35.60
   5  -4   0  563.74   37.90
   5  -4   0  667.83   32.70
   5  -4   0  690.73   38.80
  -5   4   0  664.03   35.40
  -5   4   0  645.44   34.80
  -5   4   0  623.14   35.50
  -5   4   0  645.54   32.10
  -5   4   0  612.14   32.90
  -5   4   0  618.64   33.20
  -5   4   0  643.14   32.10
  -5   4   0  608.04   35.30
  -5   4   0  663.53   37.10
  -5   4   0  660.93   32.80
  -5   4   0  664.83   35.00
  -5   4   0  669.73   33.60
   4  -4   0    2.70    3.50
   4  -4   0    3.70    4.10
   4  -4   0    4.90    3.60
   4  -4   0    2.70    5.20
   4  -4   0    4.70    3.40
   4  -4   0   -1.00    3.10
   4  -4   0    2.30    4.30
   4  -4   0   -0.50    4.20
   4  -4   0   -0.70    2.90
   4  -4   0    1.00    3.40
   4  -4   0    1.90    3.80
   4  -4   0    3.50    3.40
   4  -4   0    2.90    3.70
  -4   4   0    1.40    2.90
  -4   4   0    2.60    3.30
  -4   4   0    2.20    3.70
  -4   4   0    6.50    3.60
  -4   4   0    0.50    2.90
  -4   4   0    1.20    2.80
  -4   4   0    4.30    2.90
  -4   4   0    2.80    3.10
  -4   4   0   -2.10    2.70
  -4   4   0   -3.30    3.70
  -4   4   0    0.30    2.80
  -4   4   0    2.70    2.70
  -4   4   0    2.70    4.10
  -4   4   0    5.30    3.00
  -4   4   0    0.10    2.70
  -4   4   0   -2.90    3.90
  -4   4   0    4.50    3.20
  -4   4   0   -1.30    2.50
   3  -4   0   23.60    4.50
   3  -4   0   29.80    5.30
   3  -4   0   33.20    5.60
   3  -4   0   29.20    5.40
   3  -4   0   27.80    4.90
   3  -4   0   34.00    5.60
   3  -4   0   31.60    7.10
   3  -4   0   24.60    4.50
   3  -4   0   32.60    6.00
   3  -4   0   21.40    4.20
   3  -4   0   23.40    4.60
   3  -4   0   24.40    4.10
   3  -4   0   33.40    9.40
   3  -4   0   29.40    4.20
   3  -4   0   12.80    4.80
   3  -4   0   25.50    4.60
   3  -4   0   28.10    6.00
   3  -4   0   31.20    4.40
   3  -4   0   27.00    4.80
   3  -4   0   27.40    7.20
  -3   4   0   41.00    9.20
  -3   4   0   26.70    5.20
  -3   4   0   29.80    5.00
  -3   4   0   28.90    4.90
  -3   4   0   21.50    4.30
  -3   4   0   35.60    4.80
  -3   4   0   33.80    5.50
  -3   4   0   26.30    5.30
  -3   4   0   32.80    5.00
  -3   4   0   24.20    4.60
  -3   4   0   27.00    4.40
  -3   4   0   29.10    4.70
  -3   4   0   20.70    4.10
  -3   4   0   39.50    5.00
  -3   4   0   41.40    5.50
  -3   4   0   18.10    4.40
  -3   4   0   32.80    4.80
  -3   4   0   29.20    5.60
  -3   4   0   21.60    5.60
  -3   4   0   21.90    4.30
  -3   4   0   23.40    4.50
  -3   4   0   21.90    4.60
  -3   4   0   26.30    4.50
  -3   4   0   31.80    5.10
  -3   4   0   29.30    4.90
   2  -4   0  560.44   27.10
   2  -4   0  514.75   26.40
   2  -4   0  520.15   28.40
   2  -4   0  516.05   26.30
   2  -4   0  529.45   33.90
   2  -4   0  531.55   27.50
   2  -4   0  576.54   30.80
   2  -4   0  487.95   26.40
   2  -4   0  533.35   27.10
   2  -4   0  500.55   27.40
   2  -4   0  527.05   25.80
   2  -4   0  532.95   26.40
   2  -4   0  560.64   29.70
   2  -4   0  502.05   27.90
   2  -4   0  520.45   26.70
   2  -4   0  532.45   26.70
   2  -4   0  519.55   26.80
   2  -4   0  540.45   26.40
   2  -4   0  551.44   26.30
   2  -4   0  498.65   26.80
   2  -4   0  541.85   26.50
   2  -4   0  495.25   27.10
   2  -4   0  527.65   27.20
   2  -4   0  493.75   27.20
   2  -4   0  528.95   25.80
   2  -4   0  512.55   27.20
   2  -4   0  487.35   26.20
  -2   4   0  528.45   26.20
  -2   4   0  549.54   27.20
  -2   4   0  537.05   26.90
  -2   4   0  545.85   27.10
  -2   4   0  517.05   26.00
  -2   4   0  524.45   26.20
  -2   4   0  499.45   27.10
  -2   4   0  522.05   27.20
  -2   4   0  498.75   26.50
  -2   4   0  501.65   26.90
  -2   4   0  512.55   26.80
  -2   4   0  501.35   26.50
  -2   4   0  572.24   28.70
  -2   4   0  531.25   29.10
  -2   4   0  507.65   26.00
  -2   4   0  528.15   27.30
  -2   4   0  525.65   26.40
  -2   4   0  508.45   33.40
  -2   4   0  508.75   28.00
  -2   4   0  533.25   27.50
  -2   4   0  539.35   26.30
  -2   4   0  557.74   27.10
  -2   4   0  472.95   28.00
  -2   4   0  522.05   26.20
  -2   4   0  526.15   26.20
  -2   4   0  545.95   26.50
  -2   4   0  542.35   26.80
   1  -4   0  958.00   46.30
   1  -4   0  991.50   46.60
   1  -4   0  952.60   46.90
   1  -4   0  946.51   46.30
   1  -4   0  947.61   47.00
   1  -4   0  962.80   46.30
   1  -4   0  956.60   46.60
   1  -4   0  961.80   45.80
   1  -4   0 1015.90   46.70
   1  -4   0  975.40   47.80
   1  -4   0  940.91   46.50
   1  -4   0  938.01   45.60
   1  -4   0  925.91   47.20
   1  -4   0  928.31   45.90
   1  -4   0  920.41   46.80
   1  -4   0 1020.40   47.00
   1  -4   0  954.10   45.80
   1  -4   0  977.60   46.10
   1  -4   0  984.00   45.70
   1  -4   0  925.21   46.30
   1  -4   0  935.81   47.00
   1  -4   0  896.31   45.50
   1  -4   0  899.81   47.30
   1  -4   0 1027.00   55.79
   1  -4   0  922.61   48.20
   1  -4   0  968.00   46.70
   1  -4   0  986.20   46.70
   1  -4   0  953.90   46.80
   1  -4   0  920.91   45.60
   1  -4   0 1029.30   46.80
   1  -4   0  941.41   45.70
   1  -4   0  924.11   48.50
   1  -4   0  998.80   46.60
  -1   4   0  925.01   45.50
  -1   4   0  935.41   46.50
  -1   4   0  982.50   46.70
  -1   4   0  973.30   46.60
  -1   4   0  911.11   47.80
  -1   4   0  969.40   46.50
  -1   4   0  994.20   46.10
  -1   4   0 1001.00   47.00
  -1   4   0  980.20   46.50
  -1   4   0  945.21   46.30
  -1   4   0  973.60   45.50
  -1   4   0  948.91   46.30
  -1   4   0  985.30   45.60
  -1   4   0  952.10   46.70
  -1   4   0  969.70   45.60
  -1   4   0  923.01   46.50
  -1   4   0  965.50   45.70
  -1   4   0 1039.50   47.60
  -1   4   0  998.10   46.10
  -1   4   0  934.31   45.80
  -1   4   0  926.91   47.10
  -1   4   0  992.40   46.90
  -1   4   0 1010.00   47.40
  -1   4   0  981.10   46.00
  -1   4   0  964.50   54.99
  -1   4   0  942.61   47.00
  -1   4   0 1003.70   45.80
  -1   4   0  927.21   45.90
  -1   4   0  925.01   46.80
  -1   4   0  915.41   48.00
  -1   4   0  951.10   45.30
  -1   4   0  969.30   46.70
  -1   4   0  971.60   46.30
  -1   4   0  996.90   47.70
  -1   4   0  987.40   47.70
  -1   4   0  936.11   46.80
   0  -4   0  395.26   23.30
   0  -4   0  457.15   21.90
   0  -4   0  412.36   22.80
   0  -4   0  425.76   25.20
   0  -4   0  423.86   23.10
   0  -4   0  445.46   22.80
   0  -4   0  433.16   25.30
   0  -4   0  404.76   25.20
   0  -4   0  411.06   23.60
   0  -4   0  422.86   22.70
   0  -4   0  450.75   35.70
   0  -4   0  417.86   23.60
   0  -4   0  466.75   23.60
   0  -4   0  428.56   23.20
   0  -4   0  420.46   22.50
   0  -4   0  427.56   22.60
   0  -4   0  448.46   22.70
   0  -4   0  388.96   22.80
   0  -4   0  402.06   22.60
   0  -4   0  420.36   22.50
   0  -4   0  411.06   23.00
   0  -4   0  426.36   23.60
   0  -4   0  443.66   23.20
   0  -4   0  421.06   24.70
   0  -4   0  456.95   23.60
   0  -4   0  414.56   23.30
   0  -4   0  442.26   24.30
   0  -4   0  450.35   23.60
   0  -4   0  444.46   23.80
   0  -4   0  423.36   22.90
   0   4   0  431.46   22.60
   0   4   0  458.75   26.30
   0   4   0  433.36   23.50
   0   4   0  404.66   21.50
   0   4   0  405.66   22.20
   0   4   0  420.66   24.30
   0   4   0  411.86   22.80
   0   4   0  440.06   23.40
   0   4   0  422.56   21.60
   0   4   0  418.76   22.80
   0   4   0  435.06   23.90
   0   4   0  408.16   24.10
   0   4   0  423.26   23.00
   0   4   0  416.46   23.50
   0   4   0  435.86   23.40
   0   4   0  439.76   23.60
   0   4   0  448.26   22.90
   0   4   0  418.36   22.30
   0   4   0  431.36   22.80
   0   4   0  436.76   22.30
   0   4   0  426.86   23.80
   0   4   0  427.76   23.00
   0   4   0  440.86   22.30
   0   4   0  421.86   25.60
   0   4   0  430.96   23.10
   0   4   0  446.66   31.80
   0   4   0  426.56   22.40
   0   4   0  411.96   23.60
   0   4   0  427.96   23.90
   0   4   0  441.86   24.20
   0   4   0  424.46   23.70
  -1  -4   0   77.19    8.50
  -1  -4   0   78.49   10.50
  -1  -4   0   85.09    7.90
  -1  -4   0   96.89   10.50
  -1  -4   0   75.49    8.70
  -1  -4   0   71.69   10.30
  -1  -4   0   75.79    8.10
  -1  -4   0   73.09    9.80
  -1  -4   0   78.79    8.70
  -1  -4   0   77.79    8.40
  -1  -4   0   73.69    8.70
  -1  -4   0   84.19   10.30
  -1  -4   0   84.79    9.50
  -1  -4   0   64.09    8.90
  -1  -4   0   89.39   10.40
  -1  -4   0   74.69    8.00
  -1  -4   0   66.39    9.00
  -1  -4   0   76.89    9.10
  -1  -4   0   75.89    8.70
  -1  -4   0   82.59    9.80
  -1  -4   0   74.19    8.00
  -1  -4   0   82.99    9.20
  -1  -4   0   61.29   15.50
  -1  -4   0   82.39    8.40
  -1  -4   0   91.09   10.40
  -1  -4   0   57.79    7.70
   1   4   0   84.69    9.20
   1   4   0   83.69   10.20
   1   4   0   66.79    8.10
   1   4   0   87.59   10.10
   1   4   0   72.79    9.00
   1   4   0   74.29    9.70
   1   4   0   69.79    7.40
   1   4   0   95.09    8.90
   1   4   0   68.19    9.30
   1   4   0   67.29    7.90
   1   4   0   53.79    8.70
   1   4   0   55.29    8.40
   1   4   0   68.89    8.20
   1   4   0   95.69    9.60
   1   4   0   76.09    7.90
   1   4   0   63.39    8.50
   1   4   0   79.29    8.20
   1   4   0   83.29    9.90
   1   4   0   80.49    8.60
   1   4   0   57.49    7.40
   1   4   0   80.29   10.00
   1   4   0   85.29    8.90
   1   4   0   74.09    9.80
   1   4   0   64.69    9.00
   1   4   0   58.99    7.90
   1   4   0  106.89   20.40
   1   4   0   77.49    9.30
   1   4   0   70.19    9.20
   1   4   0   74.79    9.30
  -2  -4   0  154.48   11.70
  -2  -4   0  141.29   12.30
  -2  -4   0  163.08   13.20
  -2  -4   0  163.48   12.70
  -2  -4   0  139.49   11.80
  -2  -4   0  167.78   13.30
  -2  -4   0  166.28   11.20
  -2  -4   0  181.88   25.30
  -2  -4   0  159.08   13.20
  -2  -4   0  144.09   13.70
  -2  -4   0  188.68   13.40
  -2  -4   0  177.18   12.40
  -2  -4   0  174.18   11.40
  -2  -4   0  151.88   11.40
  -2  -4   0  161.28   12.30
  -2  -4   0  178.88   12.80
  -2  -4   0  168.68   13.80
  -2  -4   0  166.08   12.40
  -2  -4   0  188.88   14.50
  -2  -4   0  178.18   12.50
  -2  -4   0  168.28   12.50
  -2  -4   0  159.68   12.70
  -2  -4   0  158.58   13.10
  -2  -4   0  152.38   12.60
  -2  -4   0  167.88   12.70
   2   4   0  177.48   13.00
   2   4   0  170.08   13.30
   2   4   0  169.78   12.50
   2   4   0  171.58   13.70
   2   4   0  149.39   12.10
   2   4   0  222.88   28.30
   2   4   0  178.18   12.20
   2   4   0  171.28   13.80
   2   4   0  173.78   13.50
   2   4   0  177.78   12.20
   2   4   0  160.68   12.80
   2   4   0  175.38   14.00
   2   4   0  164.18   13.60
   2   4   0  151.78   11.80
   2   4   0  185.48   12.10
   2   4   0  176.38   13.20
   2   4   0  202.88   14.40
   2   4   0  169.18   13.50
   2   4   0  159.68   11.40
   2   4   0  188.48   14.00
   2   4   0  165.58   11.70
   2   4   0  171.38   12.90
   2   4   0  173.78   11.70
   2   4   0  171.78   13.10
   2   4   0  151.68   11.70
   2   4   0  187.18   12.60
   2   4   0  170.68   11.90
  -3  -4   0  139.39   22.70
  -3  -4   0  139.39   12.50
  -3  -4   0  137.59   14.70
  -3  -4   0  106.09   12.80
  -3  -4   0  130.19   11.30
  -3  -4   0  120.89   11.60
  -3  -4   0  191.88   19.00
  -3  -4   0  120.89   12.80
  -3  -4   0  109.29   12.40
  -3  -4   0  140.79   13.30
  -3  -4   0  142.79   13.30
  -3  -4   0  150.68   15.90
  -3  -4   0  130.49   11.50
  -3  -4   0  128.39    9.90
  -3  -4   0  178.58   17.60
  -3  -4   0  135.99   11.70
  -3  -4   0  119.69    9.80
  -3  -4   0  127.29   11.80
  -3  -4   0  177.38   18.00
  -3  -4   0  143.69   15.90
  -3  -4   0  108.49   11.80
   3   4   0  113.39   11.00
   3   4   0  193.58   19.30
   3   4   0  128.79   10.80
   3   4   0  170.28   18.20
   3   4   0  150.58   12.80
   3   4   0  127.99   15.00
   3   4   0  158.58   15.70
   3   4   0  127.59   11.20
   3   4   0  136.79   13.90
   3   4   0  140.59   10.80
   3   4   0  121.09   10.80
   3   4   0  120.99   11.00
   3   4   0  120.29   11.00
   3   4   0  124.89   11.40
   3   4   0  143.19   11.40
   3   4   0  153.88   16.40
   3   4   0  151.58   13.60
   3   4   0  150.58   13.30
  -4  -4   0  223.48   16.10
  -4  -4   0  199.08   17.40
  -4  -4   0  223.78   16.40
  -4  -4   0  222.18   16.40
  -4  -4   0  199.38   17.20
  -4  -4   0  203.08   18.20
  -4  -4   0  229.48   17.20
  -4  -4   0  243.68   17.10
  -4  -4   0  226.68   16.70
  -4  -4   0  215.08   16.10
  -4  -4   0  238.48   18.90
  -4  -4   0  200.78   15.80
  -4  -4   0  251.77   18.90
  -4  -4   0  242.88   17.80
  -4  -4   0  237.08   17.30
  -4  -4   0  227.18   17.30
  -4  -4   0  217.08   30.60
  -4  -4   0  201.98   17.50
  -4  -4   0  231.08   17.30
  -4  -4   0  204.18   16.20
  -4  -4   0  226.78   16.40
   4   4   0  231.08   16.40
   4   4   0  196.18   15.40
   4   4   0  225.38   19.30
   4   4   0  242.08   18.30
   4   4   0  351.06   44.70
   4   4   0  221.78   15.10
   4   4   0  206.88   15.20
   4   4   0  210.08   18.00
   4   4   0  208.78   15.50
   4   4   0  219.78   19.50
   4   4   0  229.78   16.10
   4   4   0  203.18   15.20
   4   4   0  221.58   14.90
   4   4   0  206.78   18.30
   4   4   0  205.38   22.80
   4   4   0  218.58   16.20
   4   4   0  228.98   16.20
   4   4   0  233.78   20.80
   4   4   0  201.38   16.90
   4   4   0  208.88   15.60
   4   4   0  211.28   15.90
  -5  -4   0  130.49   15.60
  -5  -4   0  115.39   25.40
  -5  -4   0  147.89   16.30
  -5  -4   0  109.29   14.70
  -5  -4   0  108.69   15.90
  -5  -4   0  140.09   15.00
  -5  -4   0  113.89   13.80
  -5  -4   0  138.69   16.10
  -5  -4   0  110.19   13.60
  -5  -4   0  124.79   14.30
  -5  -4   0  145.49   14.70
  -5  -4   0  146.39   15.80
  -5  -4   0  131.49   14.80
  -5  -4   0  130.39   15.70
  -5  -4   0  142.09   17.10
  -5  -4   0  131.19   16.10
  -5  -4   0  112.89   13.30
   5   4   0  118.89   13.70
   5   4   0   95.29   18.20
   5   4   0  119.49   16.60
   5   4   0  116.89   23.90
   5   4   0  105.09   16.80
   5   4   0  127.69   19.30
   5   4   0  164.58   15.70
   5   4   0  126.19   21.80
   5   4   0  127.09   12.10
   5   4   0  104.49   12.80
  -6  -4   0   41.30    8.90
  -6  -4   0   63.99   11.70
  -6  -4   0   49.00    9.70
  -6  -4   0   64.39   12.60
  -6  -4   0   45.20   12.00
  -6  -4   0   45.00   10.80
  -6  -4   0   44.80   10.00
  -6  -4   0   42.90   10.00
  -6  -4   0   21.50   10.30
  -6  -4   0   47.60    9.80
  -6  -4   0   47.80   11.30
  -6  -4   0   49.00   17.40
  -6  -4   0   45.10   10.80
  -6  -4   0   60.99   11.50
  -6  -4   0   42.00    9.00
  -6  -4   0   62.49   12.20
  -6  -4   0   64.49   11.80
  -6  -4   0   55.19   10.00
   6   4   0   47.20   11.90
   6   4   0   41.70   11.40
   6   4   0   53.39   10.20
   6   4   0   59.99   11.20
   6   4   0   79.89   13.30
   6   4   0   80.29   11.00
   6   4   0   37.20   13.60
   6   4   0   55.79   20.80
   6   4   0   42.40   13.40
   6   4   0   64.59   13.10
  -7  -4   0   25.10   13.30
  -7  -4   0   38.10   11.40
  -7  -4   0   15.10    6.80
  -7  -4   0   10.30    8.30
  -7  -4   0   21.60    9.20
  -7  -4   0   22.80    8.40
  -7  -4   0   -0.60    8.60
  -7  -4   0   10.10    8.30
  -7  -4   0    6.70    8.40
  -7  -4   0    2.80    6.70
  -7  -4   0   18.60    7.70
  -7  -4   0   21.20    8.90
  -7  -4   0   14.50    9.60
  -7  -4   0   31.00   10.50
  -7  -4   0   18.70    8.60
   7   4   0   21.30    8.90
   7   4   0    7.60    9.00
   7   4   0   12.80    8.80
   7   4   0   30.80   14.90
   7   4   0   22.30   12.60
  -8  -4   0   96.49   16.80
  -8  -4   0  111.19   16.20
  -8  -4   0  115.59   16.50
  -8  -4   0   77.29   17.90
  -8  -4   0   67.59   17.60
  -8  -4   0   79.59   15.60
  -8  -4   0   89.29   16.10
  -8  -4   0   86.89   17.10
  -8  -4   0   65.39   29.70
  -8  -4   0   84.69   13.90
  -8  -4   0   76.59   15.40
  -8  -4   0   81.89   15.70
   8   4   0   97.39   28.00
   8   4   0  109.59   23.10
   8   4   0   94.69   21.10
  -9  -4   0   77.39   15.50
   9   4   0   43.60   19.00
   9   4   0   57.79   20.00
  12  -5   0   29.50   18.10
  12  -5   0   39.40   19.60
  12  -5   0    7.20   12.20
  12  -5   0   14.70   13.90
  12  -5   0   28.30   17.30
  12  -5   0   18.90   16.00
 -12   5   0   34.50   11.00
 -12   5   0   24.50    8.80
 -12   5   0   24.40    8.60
 -12   5   0   29.40    9.80
 -12   5   0   44.40   13.00
 -12   5   0   46.20   13.10
 -12   5   0   38.10   12.10
  11  -5   0    0.10   10.80
  11  -5   0   -1.00   13.20
  11  -5   0    0.50   11.40
  11  -5   0   -8.00    8.80
  11  -5   0    0.50   11.10
  11  -5   0    4.90   13.00
 -11   5   0    5.50    5.80
 -11   5   0   -5.30    5.00
 -11   5   0    8.70   10.00
 -11   5   0    4.10    9.40
  10  -5   0   29.60   15.60
  10  -5   0    8.30   11.70
  10  -5   0    8.40    8.80
  10  -5   0   12.10   12.00
  10  -5   0   29.60   11.10
  10  -5   0    2.10   10.20
 -10   5   0   15.50    6.40
 -10   5   0   36.50   10.80
 -10   5   0   28.10    7.50
 -10   5   0   22.00    9.90
 -10   5   0   18.60    6.30
   9  -5   0  111.99   20.40
   9  -5   0   88.49   19.10
   9  -5   0   88.89   15.10
   9  -5   0   57.09   15.50
   9  -5   0  105.69   15.50
   9  -5   0   60.59   17.60
  -9   5   0  102.19   12.70
  -9   5   0   54.09   14.90
  -9   5   0  107.29   12.40
  -9   5   0   96.49   11.80
  -9   5   0  101.89   17.20
  -9   5   0  112.99   12.30
  -9   5   0   90.49   12.10
  -9   5   0  102.39   12.30
   8  -5   0    7.10    9.40
   8  -5   0    6.30    8.70
   8  -5   0   10.00    7.30
   8  -5   0   11.10    8.90
   8  -5   0   18.70   10.70
  -8   5   0   19.60    6.00
  -8   5   0    1.70    7.00
  -8   5   0   18.70    5.20
  -8   5   0   15.20    5.10
  -8   5   0   23.50    6.30
  -8   5   0   18.30    7.70
  -8   5   0   11.20    5.40
   7  -5   0   10.20    9.00
   7  -5   0   21.40    6.30
   7  -5   0   18.10    6.20
   7  -5   0   14.00    8.80
   7  -5   0   17.50    8.90
   7  -5   0   15.50    9.10
  -7   5   0   15.30    6.30
  -7   5   0   25.70    6.00
  -7   5   0   11.40    5.20
  -7   5   0   22.70    5.30
  -7   5   0   19.00    6.10
  -7   5   0   15.50    5.00
  -7   5   0   35.40    7.30
  -7   5   0   19.00    6.50
  -7   5   0   16.60    5.60
   6  -5   0   29.80    6.40
   6  -5   0   35.40    7.90
   6  -5   0   31.70   10.60
   6  -5   0   29.30    9.20
   6  -5   0   24.30    6.10
   6  -5   0   27.70    6.50
   6  -5   0   31.50    7.30
   6  -5   0   38.00    7.10
   6  -5   0   14.40    5.50
   6  -5   0   26.10    8.90
   6  -5   0   15.70    7.70
  -6   5   0   48.80    8.40
  -6   5   0   33.60    5.50
  -6   5   0   33.70    8.50
  -6   5   0   25.20    5.40
  -6   5   0   36.30    6.80
  -6   5   0   35.10    6.40
  -6   5   0   32.90    6.50
  -6   5   0   36.70    6.20
  -6   5   0   37.10    6.60
  -6   5   0   34.80    6.30
  -6   5   0   39.20    7.20
  -6   5   0   38.10   10.10
  -6   5   0   42.20    6.30
  -6   5   0   22.20    5.20
   5  -5   0  257.27   17.60
   5  -5   0  268.17   17.00
   5  -5   0  270.57   21.50
   5  -5   0  226.88   19.80
   5  -5   0  267.67   17.10
   5  -5   0  251.57   16.10
   5  -5   0  240.98   17.60
   5  -5   0  267.57   16.20
   5  -5   0  286.67   18.80
   5  -5   0  269.07   16.20
   5  -5   0  268.57   16.30
   5  -5   0  259.77   19.90
  -5   5   0  236.68   17.20
  -5   5   0  274.77   16.40
  -5   5   0  260.87   15.50
  -5   5   0  270.57   16.90
  -5   5   0  260.17   15.70
  -5   5   0  259.67   16.00
  -5   5   0  265.47   16.10
  -5   5   0  254.57   15.60
  -5   5   0  256.97   15.40
  -5   5   0  280.07   16.90
  -5   5   0  271.27   16.60
  -5   5   0  243.68   15.90
  -5   5   0  288.37   16.20
  -5   5   0  252.27   20.60
  -5   5   0  282.07   15.80
  -5   5   0  246.58   16.80
  -5   5   0  258.17   16.20
  -5   5   0  260.37   16.80
  -5   5   0  243.08   16.30
   4  -5   0  485.05   26.60
   4  -5   0  461.15   27.10
   4  -5   0  450.35   24.40
   4  -5   0  424.46   23.90
   4  -5   0  449.16   24.30
   4  -5   0  478.45   26.10
   4  -5   0  452.95   25.30
   4  -5   0  437.16   31.50
   4  -5   0  476.85   24.80
   4  -5   0  471.05   24.50
   4  -5   0  470.45   25.50
   4  -5   0  425.46   29.70
   4  -5   0  446.66   25.10
   4  -5   0  488.45   24.70
   4  -5   0  478.15   25.10
   4  -5   0  437.86   28.90
   4  -5   0  430.86   25.20
  -4   5   0  446.96   24.40
  -4   5   0  438.86   24.00
  -4   5   0  461.75   25.10
  -4   5   0  435.86   24.00
  -4   5   0  459.85   24.80
  -4   5   0  450.95   24.70
  -4   5   0  409.46   24.50
  -4   5   0  469.05   24.30
  -4   5   0  510.65   25.50
  -4   5   0  473.35   24.20
  -4   5   0  408.16   23.70
  -4   5   0  484.85   24.60
  -4   5   0  482.95   25.70
  -4   5   0  446.36   23.80
  -4   5   0  460.85   25.50
  -4   5   0  492.35   25.10
  -4   5   0  448.36   24.00
  -4   5   0  464.05   31.30
  -4   5   0  427.76   24.50
  -4   5   0  447.86   24.70
  -4   5   0  479.15   24.60
  -4   5   0  458.95   24.10
  -4   5   0  442.56   25.70
  -4   5   0  439.06   24.20
   3  -5   0  180.48   13.40
   3  -5   0  205.08   11.90
   3  -5   0  210.28   12.80
   3  -5   0  202.68   13.10
   3  -5   0  186.28   13.60
   3  -5   0  188.78   16.70
   3  -5   0  225.88   13.40
   3  -5   0  211.48   12.90
   3  -5   0  242.58   21.20
   3  -5   0  208.08   13.90
   3  -5   0  213.48   14.60
   3  -5   0  213.38   14.00
   3  -5   0  224.28   13.20
   3  -5   0  225.98   15.70
   3  -5   0  234.38   13.20
   3  -5   0  202.78   11.90
   3  -5   0  216.18   12.60
   3  -5   0  193.68   13.10
   3  -5   0  221.08   14.80
   3  -5   0  207.18   13.10
   3  -5   0  198.58   13.50
   3  -5   0  195.78   13.20
   3  -5   0  195.78   13.10
   3  -5   0  197.58   14.10
   3  -5   0  211.18   13.30
   3  -5   0  202.48   13.20
   3  -5   0  189.48   14.80
   3  -5   0  194.98   16.30
  -3   5   0  184.98   13.70
  -3   5   0  217.78   14.30
  -3   5   0  205.48   13.50
  -3   5   0  183.48   15.60
  -3   5   0  220.18   13.20
  -3   5   0  225.08   13.00
  -3   5   0  224.78   14.10
  -3   5   0  209.28   14.60
  -3   5   0  190.58   13.50
  -3   5   0  223.38   13.20
  -3   5   0  177.38   13.10
  -3   5   0  211.78   14.90
  -3   5   0  231.28   20.30
  -3   5   0  194.68   13.80
  -3   5   0  213.48   12.80
  -3   5   0  203.08   12.60
  -3   5   0  202.98   13.80
  -3   5   0  218.98   12.90
  -3   5   0  194.08   12.90
  -3   5   0  203.58   13.70
  -3   5   0  208.68   12.90
  -3   5   0  208.88   14.00
  -3   5   0  214.88   12.80
  -3   5   0  180.58   13.10
  -3   5   0  181.68   13.10
  -3   5   0  224.28   14.30
   2  -5   0  430.36   23.20
   2  -5   0  400.86   22.20
   2  -5   0  391.16   23.10
   2  -5   0  445.46   22.80
   2  -5   0  412.86   25.40
   2  -5   0  420.26   23.10
   2  -5   0  453.15   23.10
   2  -5   0  402.06   23.10
   2  -5   0  435.56   22.30
   2  -5   0  405.66   22.20
   2  -5   0  429.56   22.40
   2  -5   0  462.25   32.60
   2  -5   0  404.76   22.30
   2  -5   0  391.76   24.90
   2  -5   0  392.16   23.00
   2  -5   0  403.36   23.60
   2  -5   0  410.16   21.90
   2  -5   0  437.96   22.40
   2  -5   0  410.46   21.80
   2  -5   0  407.06   22.00
   2  -5   0  401.46   26.30
   2  -5   0  444.36   23.00
   2  -5   0  407.86   23.30
   2  -5   0  431.96   23.10
   2  -5   0  396.76   25.10
   2  -5   0  405.46   23.10
   2  -5   0  406.76   23.70
   2  -5   0  420.36   23.30
   2  -5   0  420.66   22.70
   2  -5   0  418.06   25.20
   2  -5   0  435.76   25.00
  -2   5   0  426.46   23.40
  -2   5   0  434.76   22.80
  -2   5   0  411.56   22.70
  -2   5   0  459.15   22.40
  -2   5   0  381.26   23.30
  -2   5   0  414.66   23.50
  -2   5   0  431.76   22.00
  -2   5   0  418.56   22.30
  -2   5   0  393.46   22.10
  -2   5   0  384.96   22.90
  -2   5   0  429.66   31.60
  -2   5   0  433.86   23.60
  -2   5   0  405.96   23.20
  -2   5   0  406.76   22.70
  -2   5   0  429.76   22.60
  -2   5   0  445.46   23.60
  -2   5   0  447.86   22.50
  -2   5   0  435.96   22.10
  -2   5   0  430.36   22.20
  -2   5   0  407.46   23.20
  -2   5   0  436.36   23.10
  -2   5   0  420.66   24.60
  -2   5   0  420.16   21.90
  -2   5   0  410.26   22.10
  -2   5   0  426.16   22.00
  -2   5   0  438.06   23.10
  -2   5   0  407.86   22.80
  -2   5   0  387.36   24.00
  -2   5   0  452.55   22.50
  -2   5   0  398.26   23.20
  -2   5   0  375.86   23.50
  -2   5   0  413.56   22.90
  -2   5   0  405.06   23.70
   1  -5   0   90.69   10.80
   1  -5   0   99.99   10.60
   1  -5   0  103.89    8.90
   1  -5   0   90.69    9.40
   1  -5   0   92.19   11.80
   1  -5   0  103.89   12.20
   1  -5   0   80.39    9.40
   1  -5   0   83.59    8.50
   1  -5   0  105.29   12.30
   1  -5   0   93.99    8.50
   1  -5   0  101.09   10.10
   1  -5   0   95.49   10.40
   1  -5   0   97.09    8.10
   1  -5   0   97.39   10.30
   1  -5   0   86.99    8.50
   1  -5   0   84.79    9.40
   1  -5   0  116.79   12.30
   1  -5   0   95.49   10.70
   1  -5   0   95.89    9.50
   1  -5   0   87.69    9.40
   1  -5   0   83.79    7.50
   1  -5   0  104.99    9.00
   1  -5   0   94.09    9.40
   1  -5   0   88.39    9.50
   1  -5   0  108.19   18.30
   1  -5   0  108.99    9.70
   1  -5   0  113.09   11.00
   1  -5   0   96.79    9.60
   1  -5   0  114.39   10.60
   1  -5   0   75.29    9.20
   1  -5   0   75.09    7.10
  -1   5   0   89.29    8.00
  -1   5   0   83.89    9.20
  -1   5   0  103.29   10.40
  -1   5   0   97.09    9.60
  -1   5   0  118.99    9.90
  -1   5   0   94.39    9.00
  -1   5   0   95.49    7.60
  -1   5   0   97.59   10.80
  -1   5   0  109.69   10.50
  -1   5   0  101.29   11.30
  -1   5   0  105.49    9.30
  -1   5   0   96.39   12.50
  -1   5   0   94.99    9.70
  -1   5   0   92.79   10.00
  -1   5   0   86.69    9.50
  -1   5   0  108.19    9.10
  -1   5   0   94.89   10.60
  -1   5   0  107.59   10.60
  -1   5   0   83.19    9.80
  -1   5   0   93.59   11.40
  -1   5   0  114.79   10.10
  -1   5   0   80.79    8.80
  -1   5   0   86.09   10.00
  -1   5   0  111.09   11.70
  -1   5   0   88.19    9.10
  -1   5   0   88.09    8.50
  -1   5   0   79.09    9.60
  -1   5   0   85.99   18.10
  -1   5   0   94.69   11.00
  -1   5   0   94.79   10.00
  -1   5   0  100.89    9.90
  -1   5   0   87.99   11.30
  -1   5   0   95.39   12.50
  -1   5   0   96.19    8.70
  -1   5   0   97.09   10.30
  -1   5   0   79.59    8.50
  -1   5   0  101.79   10.00
   0  -5   0  102.59   10.50
   0  -5   0  100.29   11.60
   0  -5   0   99.89   10.90
   0  -5   0   96.89   10.80
   0  -5   0  109.89   10.90
   0  -5   0  100.19   11.30
   0  -5   0   99.39    8.30
   0  -5   0  120.19   14.20
   0  -5   0  133.09   13.50
   0  -5   0  109.99   11.40
   0  -5   0  105.69   11.60
   0  -5   0   96.19    8.20
   0  -5   0  115.79   10.70
   0  -5   0  107.49   11.10
   0  -5   0  111.39   11.50
   0  -5   0  101.89   10.70
   0  -5   0   98.69    9.00
   0  -5   0  111.59   11.50
   0  -5   0   92.29    8.40
   0  -5   0  105.89   10.10
   0  -5   0  103.49   11.80
   0  -5   0  125.39   12.30
   0  -5   0   97.39   10.30
   0  -5   0  108.19   10.70
   0  -5   0  112.99   11.50
   0  -5   0  102.19    9.80
   0  -5   0  109.69   21.20
   0  -5   0  107.89   11.50
   0  -5   0  108.99   11.70
   0  -5   0  126.09   12.90
   0  -5   0  129.89   13.80
   0   5   0  106.69    9.60
   0   5   0  123.59   12.40
   0   5   0  109.29   12.00
   0   5   0   98.49   10.30
   0   5   0  109.59   12.30
   0   5   0   95.39   18.80
   0   5   0  122.99   13.10
   0   5   0  115.19   10.70
   0   5   0  113.49   15.80
   0   5   0  104.89   11.20
   0   5   0   87.39    9.50
   0   5   0   84.69   10.40
   0   5   0  131.29   10.90
   0   5   0  116.99   10.40
   0   5   0  125.19   11.40
   0   5   0  124.59   16.90
   0   5   0  103.69   11.60
   0   5   0  116.59   11.80
   0   5   0   89.79    9.90
   0   5   0  108.49   12.00
   0   5   0   97.79   11.50
   0   5   0  111.09   10.90
   0   5   0  116.39   12.00
   0   5   0  124.99   10.50
   0   5   0  113.19   10.10
   0   5   0  116.59   12.50
   0   5   0  104.09    9.00
   0   5   0  108.69    9.00
   0   5   0  124.29   10.70
   0   5   0  121.59   12.50
  -1  -5   0  635.24   33.50
  -1  -5   0  568.84   32.30
  -1  -5   0  587.04   30.30
  -1  -5   0  563.34   33.20
  -1  -5   0  581.74   32.80
  -1  -5   0  606.54   32.00
  -1  -5   0  606.74   32.00
  -1  -5   0  601.74   33.10
  -1  -5   0  556.94   31.90
  -1  -5   0  581.84   31.20
  -1  -5   0  542.35   31.60
  -1  -5   0  600.34   43.40
  -1  -5   0  577.14   30.90
  -1  -5   0  601.64   33.00
  -1  -5   0  623.34   33.90
  -1  -5   0  630.54   33.50
  -1  -5   0  592.04   34.30
  -1  -5   0  595.74   33.50
  -1  -5   0  620.64   31.40
  -1  -5   0  598.34   32.90
  -1  -5   0  569.34   32.30
  -1  -5   0  608.34   32.10
  -1  -5   0  548.75   34.40
  -1  -5   0  571.14   32.50
  -1  -5   0  575.64   32.00
  -1  -5   0  632.74   37.30
   1   5   0  632.44   33.80
   1   5   0  606.74   31.60
   1   5   0  589.14   33.00
   1   5   0  595.84   33.10
   1   5   0  632.64   31.40
   1   5   0  582.64   32.60
   1   5   0  569.64   32.50
   1   5   0  571.34   32.00
   1   5   0  569.74   32.70
   1   5   0  623.14   31.60
   1   5   0  566.64   33.00
   1   5   0  565.04   30.50
   1   5   0  647.64   32.60
   1   5   0  598.24   31.80
   1   5   0  587.54   43.80
   1   5   0  596.44   33.70
   1   5   0  636.64   33.40
   1   5   0  598.04   33.30
   1   5   0  553.84   31.30
   1   5   0  616.54   33.30
   1   5   0  566.04   31.90
   1   5   0  582.24   32.80
   1   5   0  586.34   32.90
   1   5   0  623.44   31.70
   1   5   0  640.14   34.20
   1   5   0  617.54   33.40
  -2  -5   0  106.59   11.00
  -2  -5   0  132.29   14.50
  -2  -5   0   86.89   10.50
  -2  -5   0   93.99   12.90
  -2  -5   0  120.59   12.30
  -2  -5   0   99.29   14.20
  -2  -5   0  110.89   11.80
  -2  -5   0  100.79   13.90
  -2  -5   0   82.29   11.70
  -2  -5   0   96.89   12.80
  -2  -5   0   79.39   11.00
  -2  -5   0  121.99   15.60
  -2  -5   0  113.79   21.40
  -2  -5   0  100.89   12.90
  -2  -5   0  120.79   16.70
  -2  -5   0  103.19   12.10
  -2  -5   0   98.09   10.90
  -2  -5   0  124.89   12.80
  -2  -5   0  101.89   12.20
  -2  -5   0  118.29   13.40
  -2  -5   0  103.39   12.60
  -2  -5   0  118.79   12.60
  -2  -5   0  116.79   11.40
  -2  -5   0  111.89   14.30
  -2  -5   0  110.89   14.60
   2   5   0  139.89   14.70
   2   5   0  117.39   11.60
   2   5   0  107.69   12.00
   2   5   0   93.99   20.60
   2   5   0  114.39   11.60
   2   5   0  118.59   12.80
   2   5   0  110.59   11.90
   2   5   0  115.89   14.60
   2   5   0  118.09   12.90
   2   5   0  110.59   14.60
   2   5   0  117.09   13.30
   2   5   0  126.69   14.80
   2   5   0   97.59   10.90
   2   5   0   80.49   11.80
   2   5   0  115.59   14.00
   2   5   0  117.99   14.90
   2   5   0  103.09   13.90
   2   5   0  119.19   12.30
   2   5   0   99.79   11.40
   2   5   0  103.49   12.40
   2   5   0   96.49   11.00
   2   5   0  100.69   13.00
   2   5   0   95.79   11.00
   2   5   0  129.79   14.60
   2   5   0   80.29   12.70
   2   5   0  113.39   13.30
  -3  -5   0  492.85   30.50
  -3  -5   0  515.65   30.00
  -3  -5   0  574.24   34.10
  -3  -5   0  575.34   30.70
  -3  -5   0  499.25   28.30
  -3  -5   0  547.15   31.60
  -3  -5   0  443.56   29.60
  -3  -5   0  540.05   31.20
  -3  -5   0  519.55   30.40
  -3  -5   0  538.05   28.50
  -3  -5   0  497.95   29.90
  -3  -5   0  543.85   33.20
  -3  -5   0  516.75   31.70
  -3  -5   0  527.95   30.90
  -3  -5   0  574.14   44.00
  -3  -5   0  499.55   28.80
  -3  -5   0  552.04   31.10
  -3  -5   0  553.44   32.70
  -3  -5   0  518.55   31.60
  -3  -5   0  455.85   29.70
  -3  -5   0  568.14   32.90
  -3  -5   0  514.95   31.60
  -3  -5   0  544.05   31.50
  -3  -5   0  481.95   32.60
   3   5   0  523.45   29.80
   3   5   0  511.05   29.60
   3   5   0  513.55   30.70
   3   5   0  507.25   30.50
   3   5   0  521.85   29.40
   3   5   0  509.85   29.40
   3   5   0  535.55   31.10
   3   5   0  559.34   33.30
   3   5   0  555.64   29.20
   3   5   0  549.15   34.00
   3   5   0  529.55   31.70
   3   5   0  546.15   31.30
   3   5   0  577.04   34.20
   3   5   0  518.65   29.90
   3   5   0  530.55   29.90
   3   5   0  508.95   30.10
   3   5   0  526.45   33.10
   3   5   0  615.24   46.70
   3   5   0  549.05   33.00
   3   5   0  524.65   32.10
   3   5   0  533.75   30.90
   3   5   0  499.35   29.60
  -4  -5   0  124.49   14.30
  -4  -5   0   96.49   13.40
  -4  -5   0  104.19   13.50
  -4  -5   0  139.19   16.60
  -4  -5   0  124.79   16.40
  -4  -5   0  134.99   16.70
  -4  -5   0   86.69   13.30
  -4  -5   0  117.09   14.60
  -4  -5   0  123.39   14.30
  -4  -5   0  122.59   12.20
  -4  -5   0  133.09   12.50
  -4  -5   0   99.99   13.60
  -4  -5   0  118.29   17.20
  -4  -5   0  129.79   27.00
  -4  -5   0  135.59   16.00
  -4  -5   0  118.79   15.50
   4   5   0  144.69   29.50
   4   5   0  123.99   14.20
   4   5   0  123.29   17.10
   4   5   0  111.19   16.40
   4   5   0  114.69   13.30
   4   5   0  114.09   12.70
   4   5   0  100.99   14.80
   4   5   0   84.79   13.90
   4   5   0  102.99   17.00
   4   5   0  122.09   13.50
   4   5   0  114.19   18.20
  -5  -5   0   28.70    9.10
  -5  -5   0    9.40    6.90
  -5  -5   0    7.20    5.70
  -5  -5   0   15.20    7.60
  -5  -5   0   17.30    8.50
  -5  -5   0   25.60    7.50
  -5  -5   0   13.70    8.80
  -5  -5   0   14.50    7.90
  -5  -5   0   12.00    7.20
  -5  -5   0    6.80    6.80
  -5  -5   0   18.40    7.50
  -5  -5   0    8.70    9.80
  -5  -5   0   20.70    8.30
  -5  -5   0   10.70    8.20
  -5  -5   0   21.30    7.20
  -5  -5   0   23.60    9.50
  -5  -5   0   29.80    9.10
  -5  -5   0   20.40    8.20
   5   5   0   21.90   13.10
   5   5   0   11.50   11.70
   5   5   0   28.10    9.60
   5   5   0   16.80    8.90
   5   5   0   26.70    8.60
   5   5   0   19.50    8.00
   5   5   0   15.80   11.90
   5   5   0   16.20    9.70
   5   5   0   27.80    8.10
   5   5   0   16.80    7.50
   5   5   0    7.50    8.90
  -6  -5   0  116.09   16.60
  -6  -5   0   92.49   15.60
  -6  -5   0   72.49   13.10
  -6  -5   0   65.89   13.40
  -6  -5   0  101.59   18.50
  -6  -5   0  111.89   17.00
  -6  -5   0  103.49   15.30
  -6  -5   0   81.09   14.90
  -6  -5   0   96.79   14.20
  -6  -5   0  101.49   14.80
  -6  -5   0   70.59   13.20
  -6  -5   0   92.79   16.80
  -6  -5   0  136.49   17.30
  -6  -5   0   98.39   16.60
  -6  -5   0   71.99   21.80
   6   5   0  125.79   14.10
   6   5   0   69.99   17.50
   6   5   0  109.09   15.20
   6   5   0   87.19   16.60
   6   5   0  104.89   17.30
   6   5   0   87.89   13.20
   6   5   0   72.89   22.60
   6   5   0  129.09   14.80
   6   5   0   84.59   18.60
  -7  -5   0  158.58   21.10
  -7  -5   0  212.08   27.60
  -7  -5   0  172.18   21.20
  -7  -5   0  194.78   23.70
  -7  -5   0  173.98   19.50
  -7  -5   0  215.78   25.40
  -7  -5   0  139.79   18.90
  -7  -5   0  166.48   20.70
  -7  -5   0  138.19   32.30
  -7  -5   0  182.78   20.70
  -7  -5   0  194.58   24.70
  -7  -5   0  129.99   17.40
  -7  -5   0  188.78   23.00
  -7  -5   0  170.18   20.30
   7   5   0  131.39   20.40
   7   5   0   91.79   21.20
   7   5   0  168.58   18.80
   7   5   0  123.89   24.40
   7   5   0  171.98   19.10
   7   5   0  167.48   24.20
  -8  -5   0   64.69   14.30
  -8  -5   0   74.59   14.20
  -8  -5   0   57.99   15.20
  -8  -5   0   91.89   15.80
  -8  -5   0   80.29   16.50
  -8  -5   0   50.29   15.80
  -8  -5   0   86.89   15.00
  -8  -5   0   79.79   16.70
  -8  -5   0   67.19   16.90
  -8  -5   0   84.59   17.00
   8   5   0   54.29   20.50
   8   5   0   88.59   23.40
  12  -6   0  107.49   23.70
  12  -6   0   73.49   21.80
  12  -6   0  106.59   25.00
  12  -6   0  103.19   26.10
 -12   6   0  146.79   19.80
 -12   6   0  141.09   17.60
 -12   6   0  143.19   16.90
 -12   6   0  127.29   18.40
  11  -6   0   49.70   19.70
  11  -6   0   38.20   15.20
  11  -6   0   41.40   18.40
  11  -6   0   48.20   17.00
 -11   6   0   52.19   12.40
 -11   6   0   65.59   13.90
  10  -6   0   50.29   17.90
  10  -6   0   40.60   15.20
  10  -6   0   62.19   18.60
  10  -6   0   73.79   18.30
 -10   6   0   89.79   14.10
 -10   6   0   67.79   10.30
   9  -6   0   17.60   10.80
   9  -6   0   -3.70    9.40
   9  -6   0    4.70   10.40
   9  -6   0   -0.20    9.00
  -9   6   0   11.40    6.10
  -9   6   0   14.00    5.30
  -9   6   0   21.10    6.60
   8  -6   0   11.50    9.40
   8  -6   0   20.10    7.30
   8  -6   0   10.90    8.10
   8  -6   0    5.30    9.70
   8  -6   0   10.30    8.60
   8  -6   0    6.90    9.10
   8  -6   0    5.30    6.40
  -8   6   0    3.00    5.30
  -8   6   0   19.00    6.50
  -8   6   0    6.30    4.90
  -8   6   0    9.60    4.90
  -8   6   0   13.20    5.50
  -8   6   0    7.40    6.20
  -8   6   0   21.10    6.80
  -8   6   0    5.90    6.10
  -8   6   0    5.80    5.80
  -8   6   0    9.20    5.10
   7  -6   0   47.00   12.70
   7  -6   0   56.39    9.00
   7  -6   0   54.99   11.30
   7  -6   0   73.99   12.20
   7  -6   0   62.89   14.10
   7  -6   0   77.79   11.90
   7  -6   0   50.69   12.10
   7  -6   0   57.79   14.50
   7  -6   0   85.79   10.60
  -7   6   0   63.89   13.60
  -7   6   0   56.29   11.50
  -7   6   0   74.89    9.80
  -7   6   0   80.89   10.00
  -7   6   0   70.99    9.60
  -7   6   0   55.09    7.70
  -7   6   0   64.79    8.50
  -7   6   0   59.59    9.50
  -7   6   0   77.89    9.80
  -7   6   0   71.29   10.40
  -7   6   0   83.69   10.50
  -7   6   0   78.49    9.80
  -7   6   0   65.69   11.00
   6  -6   0  210.58   21.40
   6  -6   0  257.67   16.00
   6  -6   0  215.08   19.30
   6  -6   0  237.18   18.80
   6  -6   0  221.68   15.80
   6  -6   0  218.18   15.90
   6  -6   0  227.58   17.80
   6  -6   0  207.58   20.70
   6  -6   0  231.28   18.50
   6  -6   0  220.08   18.20
   6  -6   0  230.58   15.70
  -6   6   0  219.28   16.00
  -6   6   0  221.98   14.80
  -6   6   0  265.67   17.80
  -6   6   0  203.38   14.70
  -6   6   0  251.17   21.10
  -6   6   0  226.48   15.40
  -6   6   0  240.08   16.00
  -6   6   0  200.98   14.80
  -6   6   0  235.38   16.00
  -6   6   0  232.78   16.40
  -6   6   0  225.98   15.00
  -6   6   0  213.08   15.40
  -6   6   0  222.58   16.60
  -6   6   0  226.98   16.00
  -6   6   0  228.58   15.70
   5  -6   0 1068.49   53.99
   5  -6   0  933.91   61.09
   5  -6   0 1016.80   59.89
   5  -6   0 1137.69   53.49
   5  -6   0 1112.89   56.49
   5  -6   0 1113.49   52.79
   5  -6   0 1033.30   52.19
   5  -6   0 1059.39   54.39
   5  -6   0 1070.29   56.79
   5  -6   0 1106.99   55.09
   5  -6   0 1110.09   52.89
   5  -6   0 1096.59   54.09
   5  -6   0  932.61   57.99
   5  -6   0 1158.28   55.79
   5  -6   0 1043.40   51.89
  -5   6   0 1082.49   51.89
  -5   6   0 1050.39   61.29
  -5   6   0 1007.50   53.89
  -5   6   0 1006.10   52.09
  -5   6   0 1112.79   53.39
  -5   6   0 1022.30   53.39
  -5   6   0 1056.49   54.09
  -5   6   0 1073.29   52.79
  -5   6   0 1054.79   52.19
  -5   6   0 1043.30   52.99
  -5   6   0 1067.59   52.49
  -5   6   0 1095.69   52.49
  -5   6   0 1046.30   54.29
  -5   6   0 1067.09   53.89
  -5   6   0 1057.09   51.89
  -5   6   0 1116.29   52.59
  -5   6   0 1022.70   52.79
  -5   6   0 1131.39   52.39
  -5   6   0 1084.99   52.19
  -5   6   0 1093.79   52.59
  -5   6   0 1108.09   52.29
  -5   6   0 1050.69   52.09
  -5   6   0  982.30   54.29
  -5   6   0 1014.50   51.59
   4  -6   0  657.43   34.00
   4  -6   0  679.63   34.70
   4  -6   0  716.03   36.60
   4  -6   0  654.03   34.50
   4  -6   0  677.93   35.90
   4  -6   0  682.13   36.80
   4  -6   0  572.64   38.80
   4  -6   0  673.83   34.70
   4  -6   0  664.63   34.10
   4  -6   0  621.04   35.20
   4  -6   0  661.93   36.90
   4  -6   0  596.64   40.10
   4  -6   0  666.23   33.70
   4  -6   0  652.73   35.20
   4  -6   0  732.63   46.20
   4  -6   0  640.94   34.70
   4  -6   0  637.14   34.70
   4  -6   0  681.73   34.80
   4  -6   0  705.73   36.20
   4  -6   0  662.13   34.80
  -4   6   0  663.13   34.20
  -4   6   0  671.73   35.10
  -4   6   0  651.13   33.90
  -4   6   0  662.73   33.80
  -4   6   0  645.64   35.70
  -4   6   0  656.43   41.40
  -4   6   0  705.73   35.50
  -4   6   0  657.23   35.60
  -4   6   0  650.23   35.00
  -4   6   0  684.03   36.80
  -4   6   0  717.23   44.90
  -4   6   0  663.93   36.00
  -4   6   0  639.74   35.50
  -4   6   0  706.63   36.30
  -4   6   0  662.63   34.50
  -4   6   0  703.63   35.90
  -4   6   0  675.73   34.40
  -4   6   0  683.33   35.40
  -4   6   0  700.23   35.20
  -4   6   0  709.43   35.90
  -4   6   0  650.13   34.40
  -4   6   0  676.13   34.20
  -4   6   0  676.23   36.50
  -4   6   0  656.83   34.30
  -4   6   0  688.43   34.20
  -4   6   0  664.93   36.20
   3  -6   0  186.08   16.80
   3  -6   0  203.08   14.80
   3  -6   0  195.98   14.20
   3  -6   0  202.18   13.70
   3  -6   0  207.98   15.00
   3  -6   0  203.68   14.70
   3  -6   0  184.88   13.80
   3  -6   0  201.88   13.40
   3  -6   0  199.58   14.70
   3  -6   0  214.18   13.60
   3  -6   0  214.68   15.90
   3  -6   0  205.88   13.50
   3  -6   0  190.38   32.60
   3  -6   0  192.08   17.90
   3  -6   0  181.08   13.70
   3  -6   0  200.88   14.40
   3  -6   0  206.78   12.40
   3  -6   0  201.78   14.30
   3  -6   0  198.78   13.50
   3  -6   0  187.88   13.30
   3  -6   0  205.48   13.90
   3  -6   0  202.88   13.30
   3  -6   0  206.28   13.40
   3  -6   0  192.18   12.30
   3  -6   0  208.68   13.90
   3  -6   0  207.48   15.90
  -3   6   0  185.58   13.60
  -3   6   0  203.08   12.60
  -3   6   0  210.28   15.00
  -3   6   0  192.78   12.80
  -3   6   0  182.78   12.90
  -3   6   0  196.48   14.50
  -3   6   0  194.28   14.50
  -3   6   0  203.48   21.60
  -3   6   0  192.58   13.40
  -3   6   0  206.98   13.80
  -3   6   0  191.48   13.80
  -3   6   0  215.28   13.50
  -3   6   0  196.28   14.60
  -3   6   0  204.48   13.40
  -3   6   0  208.28   12.90
  -3   6   0  202.18   15.60
  -3   6   0  185.48   13.00
  -3   6   0  189.48   14.20
  -3   6   0  187.58   13.50
  -3   6   0  182.88   14.30
  -3   6   0  202.98   14.30
  -3   6   0  196.68   14.00
  -3   6   0  185.08   13.90
  -3   6   0  201.18   15.20
  -3   6   0  188.08   12.70
  -3   6   0  195.68   13.10
  -3   6   0  177.28   13.10
  -3   6   0  211.18   13.90
  -3   6   0  183.18   14.30
  -3   6   0  199.48   14.80
  -3   6   0  201.78   13.00
  -3   6   0  200.98   13.10
  -3   6   0  219.78   13.50
   2  -6   0 2345.37  119.59
   2  -6   0 2139.69  104.79
   2  -6   0 2240.08  105.69
   2  -6   0 2146.19  104.89
   2  -6   0 2270.17  104.19
   2  -6   0 2233.58  107.89
   2  -6   0 2182.78  103.89
   2  -6   0 2136.09  105.99
   2  -6   0 2265.17  108.49
   2  -6   0 2285.07  105.19
   2  -6   0 2181.48  106.49
   2  -6   0 2244.18  103.99
   2  -6   0 2403.86  105.19
   2  -6   0 2272.07  105.59
   2  -6   0 2090.19  103.99
   2  -6   0 2214.78  103.99
   2  -6   0 2157.58  105.29
   2  -6   0 2225.88  104.29
   2  -6   0 2170.48  104.99
   2  -6   0 2175.78  105.59
   2  -6   0 2306.17  105.19
   2  -6   0 2247.98  104.09
   2  -6   0 2245.98  105.69
   2  -6   0 2192.78  106.49
   2  -6   0 2144.99  106.09
   2  -6   0 2127.59  105.29
   2  -6   0 2059.99  103.99
   2  -6   0 2329.67  105.59
  -2   6   0 2251.47  106.39
  -2   6   0 2250.27  104.39
  -2   6   0 2280.97  103.89
  -2   6   0 2164.48  105.99
  -2   6   0 2135.99  106.89
  -2   6   0 2226.98  103.49
  -2   6   0 2286.67  104.99
  -2   6   0 2236.78  105.29
  -2   6   0 2232.88  105.19
  -2   6   0 2224.98  105.69
  -2   6   0 2176.98  105.29
  -2   6   0 2274.57  105.09
  -2   6   0 2241.88  105.59
  -2   6   0 2222.18  105.69
  -2   6   0 2276.37  105.39
  -2   6   0 2150.08  107.29
  -2   6   0 2187.48  103.79
  -2   6   0 2345.07  119.29
  -2   6   0 2239.18  105.29
  -2   6   0 2224.08  103.69
  -2   6   0 2215.48  103.69
  -2   6   0 2229.88  104.29
  -2   6   0 2267.77  105.59
  -2   6   0 2271.67  105.49
  -2   6   0 2311.27  104.49
  -2   6   0 2228.08  103.79
  -2   6   0 2177.68  106.39
  -2   6   0 2262.67  103.89
  -2   6   0 2186.28  106.39
  -2   6   0 2266.67  105.09
  -2   6   0 2195.48  106.19
  -2   6   0 2300.17  104.29
  -2   6   0 2166.88  104.59
  -2   6   0 2241.28  104.09
  -2   6   0 2256.87  104.79
   1  -6   0   80.19    9.60
   1  -6   0   69.29    9.50
   1  -6   0   70.29    8.30
   1  -6   0   85.49    9.60
   1  -6   0  105.79   11.30
   1  -6   0   78.49   10.80
   1  -6   0   71.49    9.40
   1  -6   0   97.09   12.50
   1  -6   0   95.99   11.10
   1  -6   0   93.89    9.70
   1  -6   0   67.99   10.00
   1  -6   0   74.89    9.80
   1  -6   0   92.49   10.50
   1  -6   0   72.19    8.40
   1  -6   0   81.29    8.30
   1  -6   0   84.39   10.20
   1  -6   0   88.89    9.80
   1  -6   0   65.89   11.30
   1  -6   0   95.19   10.40
   1  -6   0   79.89    8.10
   1  -6   0   88.19   10.10
   1  -6   0   82.09    9.90
   1  -6   0   82.79    9.20
   1  -6   0   68.49    9.00
   1  -6   0   93.39   10.20
   1  -6   0   90.39   19.00
   1  -6   0   75.19    9.50
   1  -6   0   84.89    9.90
   1  -6   0   79.79    8.60
   1  -6   0   63.49    8.00
   1  -6   0   67.49   10.30
   1  -6   0   86.19    8.50
   1  -6   0   65.69    9.30
  -1   6   0   77.79    8.70
  -1   6   0   73.09    9.30
  -1   6   0   71.59    9.30
  -1   6   0   89.09    9.90
  -1   6   0   62.89   10.00
  -1   6   0   75.49    9.70
  -1   6   0   68.09    8.90
  -1   6   0   77.49    9.50
  -1   6   0   98.79   20.90
  -1   6   0   74.49    9.20
  -1   6   0   69.89    8.50
  -1   6   0   65.69    9.00
  -1   6   0   83.49   10.60
  -1   6   0   66.19    8.90
  -1   6   0   74.79    8.70
  -1   6   0   81.99   15.90
  -1   6   0   66.09    9.60
  -1   6   0   89.89   11.10
  -1   6   0   92.49    8.80
  -1   6   0   58.49    8.30
  -1   6   0   70.69    9.30
  -1   6   0   88.49   11.20
  -1   6   0   63.49    8.70
  -1   6   0   73.19    8.10
  -1   6   0   68.79    8.70
  -1   6   0   89.39   16.20
  -1   6   0   79.89    9.90
  -1   6   0   87.19    9.40
  -1   6   0   75.99    8.20
  -1   6   0   88.79    9.80
  -1   6   0   71.39   10.20
  -1   6   0   69.79    9.50
   0  -6   0  424.76   26.10
   0  -6   0  434.76   24.30
   0  -6   0  422.46   25.30
   0  -6   0  435.96   26.30
   0  -6   0  453.95   26.60
   0  -6   0  494.35   26.60
   0  -6   0  453.25   29.20
   0  -6   0  448.86   26.40
   0  -6   0  424.86   24.70
   0  -6   0  495.15   26.30
   0  -6   0  449.46   26.20
   0  -6   0  464.45   28.80
   0  -6   0  474.35   27.10
   0  -6   0  456.65   26.50
   0  -6   0  441.06   24.50
   0  -6   0  469.05   25.70
   0  -6   0  475.15   25.50
   0  -6   0  466.25   33.80
   0  -6   0  460.45   26.50
   0  -6   0  456.35   25.60
   0  -6   0  467.65   34.40
   0  -6   0  470.45   25.40
   0  -6   0  457.45   26.20
   0  -6   0  437.56   26.60
   0  -6   0  448.76   26.90
   0  -6   0  409.26   23.90
   0  -6   0  447.56   27.80
   0  -6   0  484.35   26.50
   0  -6   0  420.46   26.40
   0  -6   0  478.25   38.70
   0  -6   0  439.26   25.90
   0  -6   0  430.16   26.50
   0   6   0  411.46   26.50
   0   6   0  444.06   27.40
   0   6   0  484.75   28.00
   0   6   0  441.36   26.80
   0   6   0  458.55   25.60
   0   6   0  444.76   25.80
   0   6   0  423.16   23.70
   0   6   0  429.36   25.60
   0   6   0  427.66   37.50
   0   6   0  434.96   24.60
   0   6   0  414.66   24.80
   0   6   0  459.65   25.40
   0   6   0  445.86   27.50
   0   6   0  479.25   25.30
   0   6   0  474.25   25.10
   0   6   0  454.45   26.50
   0   6   0  464.25   27.30
   0   6   0  437.46   26.10
   0   6   0  464.35   27.30
   0   6   0  471.05   25.90
   0   6   0  408.66   24.60
   0   6   0  472.75   27.30
   0   6   0  427.66   25.60
   0   6   0  447.56   27.40
   0   6   0  432.26   26.10
   0   6   0  433.56   27.20
   0   6   0  455.45   27.60
   0   6   0  452.75   26.90
   0   6   0  425.76   26.80
   0   6   0  442.46   24.80
   0   6   0  456.35   26.70
  -1  -6   0   47.80   15.20
  -1  -6   0   63.19    9.10
  -1  -6   0   51.39    9.30
  -1  -6   0   52.59   10.00
  -1  -6   0   52.09    8.90
  -1  -6   0   34.00    6.70
  -1  -6   0   60.69   10.10
  -1  -6   0   48.20    8.70
  -1  -6   0   50.89    7.60
  -1  -6   0   60.59    9.30
  -1  -6   0   46.10    8.70
  -1  -6   0   58.79   11.40
  -1  -6   0   55.99    9.80
  -1  -6   0   56.29    9.90
  -1  -6   0   58.59    9.80
  -1  -6   0   49.30   10.10
  -1  -6   0   37.90    7.30
  -1  -6   0   46.10    9.20
  -1  -6   0   46.60    7.80
  -1  -6   0   50.69    9.20
  -1  -6   0   51.79    9.00
  -1  -6   0   46.40    7.70
  -1  -6   0   44.70   10.00
  -1  -6   0   44.50    8.10
  -1  -6   0   40.60    8.80
  -1  -6   0   73.89   10.10
  -1  -6   0   58.99    9.40
  -1  -6   0   48.80    9.50
  -1  -6   0   48.50    8.60
  -1  -6   0   46.90    9.30
  -1  -6   0   65.29    9.30
   1   6   0   42.20    8.50
   1   6   0   35.30    8.90
   1   6   0   54.09   10.10
   1   6   0   47.40    9.40
   1   6   0   33.70    8.80
   1   6   0   45.80    9.50
   1   6   0   49.00    8.00
   1   6   0   46.40    9.20
   1   6   0   46.20    7.40
   1   6   0   45.70    8.20
   1   6   0   51.99    7.50
   1   6   0   50.79    8.90
   1   6   0   42.00    8.60
   1   6   0   49.00    7.80
   1   6   0   33.30    7.60
   1   6   0   51.99   10.10
   1   6   0   66.59   20.00
   1   6   0   43.80    8.20
   1   6   0   52.09    9.30
   1   6   0   61.19    9.10
   1   6   0   35.60    7.10
   1   6   0   45.10    9.10
   1   6   0   51.29    8.30
   1   6   0   43.90    8.40
   1   6   0   60.49   10.20
   1   6   0   30.30    8.10
   1   6   0   45.70    9.90
  -2  -6   0   18.00    6.70
  -2  -6   0   11.70    5.60
  -2  -6   0    4.60    4.60
  -2  -6   0    8.00    5.90
  -2  -6   0    2.60    5.20
  -2  -6   0    4.70    5.20
  -2  -6   0   10.40    5.80
  -2  -6   0   12.20    6.00
  -2  -6   0    3.00    4.90
  -2  -6   0    3.70    8.20
  -2  -6   0    7.10    6.60
  -2  -6   0    2.10    4.60
  -2  -6   0    9.10    6.10
  -2  -6   0    9.60    6.30
  -2  -6   0    7.60    6.00
  -2  -6   0   10.70    5.40
  -2  -6   0    6.50    5.40
  -2  -6   0    2.40    7.70
  -2  -6   0    6.10    5.80
  -2  -6   0   13.70    5.80
  -2  -6   0    8.40    6.10
  -2  -6   0   12.30    6.60
  -2  -6   0   11.20    5.80
  -2  -6   0    9.30    5.80
  -2  -6   0    1.80    4.60
  -2  -6   0    0.00    6.50
  -2  -6   0    9.80    5.90
  -2  -6   0    8.50    6.10
   2   6   0   24.50    7.40
   2   6   0   15.10    5.70
   2   6   0   18.30    7.10
   2   6   0    4.20   10.00
   2   6   0    8.20    5.50
   2   6   0    7.10    5.60
   2   6   0    2.10    5.70
   2   6   0   12.70    7.50
   2   6   0   -1.50    4.50
   2   6   0    8.90    5.30
   2   6   0    7.80    7.40
   2   6   0    9.80    7.20
   2   6   0    8.70    5.30
   2   6   0    9.60    6.60
   2   6   0    9.40    5.30
   2   6   0    7.00    6.70
   2   6   0   12.60    4.90
   2   6   0   14.40    8.60
   2   6   0    6.20    6.30
   2   6   0   11.00    7.40
   2   6   0   13.40    5.40
   2   6   0   11.60    6.30
   2   6   0    3.50    5.70
   2   6   0    9.70    6.50
  -3  -6   0   51.89   10.10
  -3  -6   0   56.89   12.90
  -3  -6   0   55.29   10.20
  -3  -6   0   31.00    9.90
  -3  -6   0   43.60    9.40
  -3  -6   0   51.79    9.70
  -3  -6   0   37.40    8.90
  -3  -6   0   52.09   10.40
  -3  -6   0   60.39   12.40
  -3  -6   0   45.80    9.60
  -3  -6   0   38.50   16.50
  -3  -6   0   41.60    9.10
  -3  -6   0   68.49   12.40
  -3  -6   0   67.69   10.50
  -3  -6   0   49.50    9.70
  -3  -6   0   39.30   10.20
  -3  -6   0   26.70    8.90
  -3  -6   0   61.09    9.20
  -3  -6   0   36.40    9.10
  -3  -6   0   43.80   10.70
  -3  -6   0   36.80    8.60
  -3  -6   0   52.59   13.10
  -3  -6   0   44.00   10.00
   3   6   0   33.20    9.70
   3   6   0   41.70    8.40
   3   6   0   58.89   11.10
   3   6   0   29.40   10.30
   3   6   0   39.20    8.70
   3   6   0   32.10    7.60
   3   6   0   53.09    9.70
   3   6   0   53.39   12.00
   3   6   0   33.70   17.40
   3   6   0   53.79   10.40
   3   6   0   44.00    9.20
   3   6   0   33.00   10.60
   3   6   0   49.00   11.00
   3   6   0   40.80   10.50
   3   6   0   31.70    7.90
  -4  -6   0  100.79   11.90
  -4  -6   0   78.29   13.60
  -4  -6   0   73.49   12.20
  -4  -6   0   90.39   13.70
  -4  -6   0   91.09   13.30
  -4  -6   0   66.89   22.70
  -4  -6   0   92.89   13.70
  -4  -6   0   84.09   13.90
  -4  -6   0   87.99   11.30
  -4  -6   0   93.89   17.20
  -4  -6   0   68.59   17.80
  -4  -6   0   68.09   12.40
  -4  -6   0   63.19   12.10
  -4  -6   0   78.19   18.30
  -4  -6   0  116.29   15.30
  -4  -6   0   80.19   12.40
  -4  -6   0  108.89   18.40
  -4  -6   0   82.29   13.70
  -4  -6   0   88.89   13.40
  -4  -6   0   80.79   14.70
   4   6   0   84.89   12.40
   4   6   0  103.69   19.10
   4   6   0   69.39   12.00
   4   6   0   93.69   15.60
   4   6   0   90.69   12.40
   4   6   0   88.49   12.40
   4   6   0  110.89   19.20
   4   6   0   82.69   15.50
  -5  -6   0   50.49   12.60
  -5  -6   0   44.30   18.90
  -5  -6   0  109.99   15.30
  -5  -6   0   74.89   18.50
  -5  -6   0   59.09   15.30
  -5  -6   0   48.60   11.60
  -5  -6   0   49.00   11.70
  -5  -6   0   63.49   12.30
  -5  -6   0   55.39   12.90
  -5  -6   0   87.59   14.40
  -5  -6   0   98.29   15.70
  -5  -6   0   75.89   15.60
  -5  -6   0   64.79   11.50
  -5  -6   0   46.50   13.70
  -5  -6   0   56.19   11.90
   5   6   0   44.40   14.20
   5   6   0   68.39   11.90
   5   6   0   70.79   16.90
   5   6   0  110.29   29.00
   5   6   0   80.29   12.40
   5   6   0   50.69   11.40
   5   6   0   78.89   12.20
   5   6   0   68.09   12.50
  -6  -6   0    8.80    8.20
  -6  -6   0   -1.40    7.40
  -6  -6   0    4.40    7.30
  -6  -6   0    5.90    8.80
  -6  -6   0    1.80    7.70
  -6  -6   0   10.00    7.80
  -6  -6   0   20.00   10.70
  -6  -6   0    9.60    9.50
  -6  -6   0    9.30    9.50
  -6  -6   0    1.30    6.90
  -6  -6   0    3.10   11.00
  -6  -6   0    7.60    7.50
  -6  -6   0   11.50    9.70
  -6  -6   0    9.60    7.90
  -6  -6   0   15.90    9.40
  -6  -6   0    2.40    7.20
   6   6   0    5.40    8.50
   6   6   0   52.09   21.40
   6   6   0   12.80   12.10
   6   6   0    5.50    6.40
   6   6   0   16.40    6.80
   6   6   0    6.10   11.10
   6   6   0   20.20    9.20
   6   6   0   14.10    9.80
   6   6   0   15.10   10.30
  -7  -6   0    2.10    8.60
  -7  -6   0    3.40    9.30
  -7  -6   0    4.70    8.30
  -7  -6   0    2.10    8.50
  -7  -6   0    6.60    9.80
  -7  -6   0   11.10   10.10
  -7  -6   0    5.00    9.40
  -7  -6   0   11.00   10.10
  -7  -6   0    7.40    9.10
  -7  -6   0    7.10    7.90
  -7  -6   0    5.10    7.80
   7   6   0   -5.80    7.80
   7   6   0    7.10   12.90
   7   6   0    0.50   11.60
   7   6   0  -11.90    8.70
   7   6   0    5.30    8.90
   7   6   0   -1.70    8.40
  12  -7   0   55.59   20.00
  12  -7   0   40.30   20.40
  12  -7   0   84.69   22.60
  12  -7   0   81.09   23.10
 -12   7   0   67.39   15.40
 -12   7   0  105.09   17.00
  11  -7   0   21.60   15.00
  11  -7   0   12.40   15.20
  11  -7   0   14.60   12.80
  11  -7   0   14.90   13.80
 -11   7   0   15.30   11.20
 -11   7   0   40.00    8.90
 -11   7   0   19.00   12.20
  10  -7   0   13.00   11.80
  10  -7   0    3.80    9.70
  10  -7   0    4.90   11.20
  10  -7   0    0.00   12.60
 -10   7   0   12.20    5.70
 -10   7   0   17.70    7.10
 -10   7   0   20.70    7.30
 -10   7   0   16.60    6.60
   9  -7   0   79.59   16.80
   9  -7   0   91.29   18.80
   9  -7   0   73.59   12.50
   9  -7   0   81.99   19.60
   9  -7   0   76.89   18.00
   9  -7   0   85.79   13.60
  -9   7   0   92.79   13.20
  -9   7   0  116.49   13.10
  -9   7   0  104.99   14.50
  -9   7   0   98.09   12.30
   8  -7   0   74.89   17.90
   8  -7   0   83.19   17.30
   8  -7   0   95.29   17.20
   8  -7   0   71.29   12.80
   8  -7   0   87.19   18.40
   8  -7   0  125.69   13.50
   8  -7   0  101.09   14.00
   8  -7   0   90.89   12.50
   8  -7   0  130.69   15.10
  -8   7   0  119.69   12.80
  -8   7   0  101.09   12.20
  -8   7   0  118.09   12.60
  -8   7   0  102.09   12.80
  -8   7   0  123.49   13.00
  -8   7   0  134.39   12.50
  -8   7   0  117.49   13.10
  -8   7   0  108.89   14.20
  -8   7   0  117.39   14.80
  -8   7   0  133.49   14.30
  -8   7   0  127.89   12.30
  -8   7   0  104.09   12.50
  -8   7   0   84.49   10.50
  -8   7   0   93.49   13.30
   7  -7   0   31.50   11.40
   7  -7   0   14.00    7.00
   7  -7   0   20.90    7.10
   7  -7   0   34.70   10.70
   7  -7   0   24.40    7.70
   7  -7   0   17.00    7.00
   7  -7   0   36.60    8.90
   7  -7   0   28.00   12.10
   7  -7   0   33.80    8.40
  -7   7   0   31.10   11.20
  -7   7   0   45.50   13.60
  -7   7   0   32.70    8.70
  -7   7   0   36.10    8.00
  -7   7   0   37.30    7.40
  -7   7   0   48.30    8.60
  -7   7   0   40.90    8.00
  -7   7   0   34.30    8.10
  -7   7   0   50.39    8.00
  -7   7   0   39.10    8.10
  -7   7   0   27.30    6.80
  -7   7   0   58.39    8.90
  -7   7   0   35.10    7.00
  -7   7   0   33.50    7.50
  -7   7   0   44.90    8.60
  -7   7   0   24.30    6.60
  -7   7   0   37.20    7.30
  -7   7   0   29.00    7.40
  -7   7   0   26.40    8.80
  -7   7   0   41.50    7.70
  -7   7   0   45.20    9.80
   6  -7   0  151.88   14.30
   6  -7   0  112.49   18.90
   6  -7   0  178.58   17.00
   6  -7   0  177.98   15.30
   6  -7   0  143.59   12.60
   6  -7   0  111.79   18.80
   6  -7   0  162.28   17.20
   6  -7   0  141.69   14.60
   6  -7   0  131.99   14.90
   6  -7   0  161.68   16.60
   6  -7   0  145.99   14.50
   6  -7   0  170.08   16.20
   6  -7   0  158.88   17.30
   6  -7   0  165.98   19.00
  -6   7   0  169.78   12.70
  -6   7   0  147.69   12.20
  -6   7   0  125.89   15.70
  -6   7   0  150.18   13.90
  -6   7   0  147.09   12.70
  -6   7   0  142.99   12.20
  -6   7   0  132.89   12.30
  -6   7   0  154.18   13.20
  -6   7   0  154.58   15.80
  -6   7   0  144.59   12.00
  -6   7   0  175.28   14.20
  -6   7   0  138.49   12.40
  -6   7   0  148.59   13.60
  -6   7   0  159.18   16.30
  -6   7   0  150.98   13.80
  -6   7   0  153.18   13.70
  -6   7   0  186.28   17.20
  -6   7   0  139.19   12.70
  -6   7   0  173.38   12.90
  -6   7   0  126.09   12.40
  -6   7   0  164.48   23.40
   5  -7   0   97.69   12.30
   5  -7   0   79.89    9.00
   5  -7   0   90.59   10.70
   5  -7   0   60.89   13.00
   5  -7   0   86.09   10.80
   5  -7   0   92.79   15.70
   5  -7   0   88.99   11.40
   5  -7   0   99.69   12.30
   5  -7   0   77.49    9.80
   5  -7   0   85.19   11.60
   5  -7   0   87.29   10.40
   5  -7   0   93.09   12.60
   5  -7   0   76.89    9.50
   5  -7   0  107.19   20.90
   5  -7   0   75.39   11.90
   5  -7   0   90.49   11.90
   5  -7   0   79.79   10.20
   5  -7   0   94.59   10.90
   5  -7   0  108.49   17.10
  -5   7   0   82.79   10.40
  -5   7   0   89.39   11.80
  -5   7   0  110.09   11.20
  -5   7   0  128.89   21.10
  -5   7   0   80.59   11.50
  -5   7   0   55.49    9.50
  -5   7   0  103.39   10.90
  -5   7   0   83.69   11.60
  -5   7   0  103.09   11.70
  -5   7   0  104.49   11.10
  -5   7   0   80.59    9.60
  -5   7   0   83.69    9.20
  -5   7   0   80.89   10.20
  -5   7   0  100.69   10.70
  -5   7   0  110.29   12.10
  -5   7   0   94.59   12.30
  -5   7   0   87.79    9.90
  -5   7   0  100.29   11.50
  -5   7   0   95.69   10.50
  -5   7   0   81.79   10.70
  -5   7   0   90.09   10.20
  -5   7   0   93.99   10.20
  -5   7   0   93.89   10.10
  -5   7   0   84.89    9.70
   4  -7   0   84.29   10.20
   4  -7   0   99.89   13.20
   4  -7   0   83.79    7.60
   4  -7   0  100.19   10.50
   4  -7   0   98.39   10.90
   4  -7   0   93.49   11.00
   4  -7   0   98.39   12.40
   4  -7   0   93.69   10.70
   4  -7   0   77.59   10.00
   4  -7   0   97.89   20.60
   4  -7   0   75.39   15.00
   4  -7   0  104.99   12.50
   4  -7   0   85.49   14.10
   4  -7   0   91.19   11.50
   4  -7   0   83.09    9.90
   4  -7   0   90.79   11.00
   4  -7   0  113.19   13.10
   4  -7   0   91.19   11.90
   4  -7   0   90.39   10.10
   4  -7   0   80.79   11.70
   4  -7   0   81.09    9.90
   4  -7   0   93.39   10.10
   4  -7   0   99.39   10.40
  -4   7   0   93.49   11.90
  -4   7   0   94.99   11.00
  -4   7   0  102.69   11.70
  -4   7   0   87.69   20.30
  -4   7   0   95.49    9.80
  -4   7   0   89.89    9.30
  -4   7   0  112.89   12.50
  -4   7   0  102.39   10.40
  -4   7   0  107.29   12.10
  -4   7   0   85.89   11.00
  -4   7   0  110.69   10.80
  -4   7   0   94.89   11.20
  -4   7   0   90.59   10.60
  -4   7   0   90.29   11.40
  -4   7   0  101.09   10.60
  -4   7   0   72.19   10.50
  -4   7   0  113.39   13.30
  -4   7   0   66.39    9.00
  -4   7   0   65.09    9.00
  -4   7   0   94.89   11.00
  -4   7   0   60.59    8.70
  -4   7   0  122.69   11.70
  -4   7   0   93.59   10.30
  -4   7   0  109.79   11.70
  -4   7   0   90.89   10.10
  -4   7   0   83.49   11.10
  -4   7   0  103.89   13.00
  -4   7   0   98.19   11.30
  -4   7   0  100.59    9.80
  -4   7   0   66.89    8.90
  -4   7   0   82.09    9.60
   3  -7   0  445.96   26.10
   3  -7   0  437.06   26.70
   3  -7   0  424.06   24.50
   3  -7   0  403.76   25.80
   3  -7   0  444.96   24.80
   3  -7   0  415.56   31.00
   3  -7   0  434.76   23.80
   3  -7   0  409.06   25.70
   3  -7   0  415.86   25.60
   3  -7   0  452.55   25.00
   3  -7   0  409.96   26.20
   3  -7   0  443.96   24.00
   3  -7   0  434.46   25.00
   3  -7   0  469.45   26.20
   3  -7   0  384.26   29.00
   3  -7   0  418.56   24.30
   3  -7   0  476.45   38.10
   3  -7   0  445.36   24.60
   3  -7   0  443.66   28.00
   3  -7   0  453.95   25.50
   3  -7   0  424.66   26.70
   3  -7   0  442.86   26.40
   3  -7   0  445.96   28.50
  -3   7   0  445.16   24.20
  -3   7   0  441.56   24.90
  -3   7   0  461.15   26.00
  -3   7   0  410.86   26.40
  -3   7   0  415.86   24.40
  -3   7   0  421.26   27.10
  -3   7   0  463.65   24.60
  -3   7   0  448.16   26.10
  -3   7   0  425.26   25.50
  -3   7   0  419.36   25.70
  -3   7   0  408.16   25.80
  -3   7   0  464.35   26.80
  -3   7   0  446.86   26.00
  -3   7   0  444.36   25.50
  -3   7   0  446.46   25.50
  -3   7   0  417.06   24.20
  -3   7   0  429.76   27.60
  -3   7   0  459.25   24.90
  -3   7   0  410.76   25.30
  -3   7   0  467.95   24.70
  -3   7   0  453.35   27.00
  -3   7   0  403.16   24.40
  -3   7   0  433.46   24.10
  -3   7   0  458.55   24.40
  -3   7   0  407.36   23.90
  -3   7   0  429.96   25.90
  -3   7   0  454.85   27.00
  -3   7   0  400.96   24.80
  -3   7   0  419.76   25.30
  -3   7   0  396.16   35.60
  -3   7   0  438.96   24.70
  -3   7   0  455.55   26.30
   2  -7   0  523.15   28.40
   2  -7   0  495.75   29.80
   2  -7   0  469.85   29.00
   2  -7   0  484.65   28.70
   2  -7   0  477.15   27.10
   2  -7   0  492.05   31.00
   2  -7   0  449.26   28.40
   2  -7   0  490.35   27.60
   2  -7   0  475.25   34.20
   2  -7   0  468.85   27.80
   2  -7   0  509.95   29.50
   2  -7   0  523.75   32.10
   2  -7   0  435.46   28.20
   2  -7   0  498.65   28.20
   2  -7   0  489.65   28.30
   2  -7   0  473.95   27.10
   2  -7   0  470.55   28.20
   2  -7   0  494.55   27.90
   2  -7   0  517.55   27.20
   2  -7   0  480.95   28.50
   2  -7   0  512.55   27.40
   2  -7   0  437.26   47.40
   2  -7   0  501.85   28.40
   2  -7   0  527.85   28.40
   2  -7   0  450.45   29.20
  -2   7   0  537.55   28.50
  -2   7   0  516.95   26.30
  -2   7   0  493.65   30.60
  -2   7   0  476.45   28.10
  -2   7   0  489.25   27.50
  -2   7   0  487.15   28.20
  -2   7   0  491.65   29.70
  -2   7   0  491.75   28.60
  -2   7   0  488.45   27.10
  -2   7   0  489.05   26.50
  -2   7   0  454.65   26.30
  -2   7   0  438.16   27.70
  -2   7   0  482.45   26.40
  -2   7   0  508.45   28.10
  -2   7   0  444.46   27.30
  -2   7   0  490.85   26.50
  -2   7   0  514.05   29.70
  -2   7   0  517.65   28.40
  -2   7   0  474.85   40.20
  -2   7   0  516.45   28.40
  -2   7   0  496.85   29.70
  -2   7   0  489.85   26.80
  -2   7   0  471.35   26.70
  -2   7   0  473.15   27.90
  -2   7   0  506.65   26.90
  -2   7   0  498.15   29.70
  -2   7   0  483.35   27.20
  -2   7   0  480.45   28.50
  -2   7   0  511.45   29.40
  -2   7   0  510.55   27.60
  -2   7   0  465.75   30.00
  -2   7   0  495.95   28.70
  -2   7   0  520.55   29.40
  -2   7   0  548.75   28.20
  -2   7   0  512.65   27.40
   1  -7   0   61.19    9.60
   1  -7   0   57.69    9.70
   1  -7   0   52.89    8.50
   1  -7   0   63.89    9.30
   1  -7   0   58.59    9.80
   1  -7   0   53.99    8.10
   1  -7   0   65.99    9.90
   1  -7   0   40.90    8.30
   1  -7   0   60.09    9.50
   1  -7   0   54.79   16.90
   1  -7   0   44.90    7.80
   1  -7   0   67.29    9.80
   1  -7   0   55.39   11.40
   1  -7   0   58.29    9.30
   1  -7   0   57.49    9.30
   1  -7   0   67.89   11.80
   1  -7   0   54.09    7.20
   1  -7   0   44.60    7.40
   1  -7   0   56.19    8.60
   1  -7   0   61.09    9.40
   1  -7   0   49.00    8.10
   1  -7   0   53.09    9.60
   1  -7   0   66.79    9.40
   1  -7   0   73.69   10.60
   1  -7   0   63.89   10.90
   1  -7   0   59.69   10.80
   1  -7   0   61.69    9.90
   1  -7   0   66.99   10.30
   1  -7   0   45.70    8.00
   1  -7   0   53.29    7.90
   1  -7   0   76.49   10.00
   1  -7   0   53.99    9.40
  -1   7   0   72.89    8.80
  -1   7   0   54.99    8.30
  -1   7   0   50.19    8.70
  -1   7   0   50.99    9.10
  -1   7   0   61.89    9.20
  -1   7   0   68.89    8.30
  -1   7   0   69.59    9.00
  -1   7   0   55.59    9.90
  -1   7   0   62.59    9.00
  -1   7   0   57.49    8.20
  -1   7   0   55.99    9.20
  -1   7   0   78.69   12.00
  -1   7   0   52.69    8.90
  -1   7   0   62.69    9.10
  -1   7   0   49.20   15.70
  -1   7   0   67.69    9.40
  -1   7   0   59.79    9.60
  -1   7   0   60.49   11.30
  -1   7   0   45.40    8.20
  -1   7   0   52.99   10.90
  -1   7   0   61.79    9.60
  -1   7   0   70.99    9.80
  -1   7   0   73.09   10.40
  -1   7   0   55.09    9.40
  -1   7   0   58.49    9.60
  -1   7   0   63.09   11.10
  -1   7   0   49.40    9.20
  -1   7   0   51.59    8.90
  -1   7   0   66.19    9.80
  -1   7   0   53.89   10.70
  -1   7   0   60.29   10.00
  -1   7   0   93.19   13.20
  -1   7   0   69.99    8.20
  -1   7   0   74.09   11.10
   0  -7   0    8.40    5.40
   0  -7   0   -3.40    7.40
   0  -7   0    8.80    7.50
   0  -7   0    1.50    4.60
   0  -7   0   -0.10    3.90
   0  -7   0    3.40    4.80
   0  -7   0    8.50    5.10
   0  -7   0    1.20    4.90
   0  -7   0    5.20    5.30
   0  -7   0    3.80    5.90
   0  -7   0   13.50    5.90
   0  -7   0    0.00    5.00
   0  -7   0    2.90    5.30
   0  -7   0   11.30    6.20
   0  -7   0    6.10    5.00
   0  -7   0    8.70    5.70
   0  -7   0    5.80    7.30
   0  -7   0    0.70    4.60
   0  -7   0    3.50    5.30
   0  -7   0    4.80    5.20
   0  -7   0    9.90    5.40
   0  -7   0    8.70    5.60
   0  -7   0    9.40    5.40
   0  -7   0    9.50    5.30
   0  -7   0    7.30    5.30
   0  -7   0    4.20    4.40
   0  -7   0    5.10    7.30
   0  -7   0   13.20    5.80
   0  -7   0    6.80    5.40
   0  -7   0    4.00    5.00
   0  -7   0    6.50    5.60
   0  -7   0    6.20    5.00
   0   7   0    7.70    5.60
   0   7   0   10.70    5.90
   0   7   0    3.40    5.10
   0   7   0    8.20    5.10
   0   7   0    7.80    5.60
   0   7   0    9.30    6.50
   0   7   0    6.50    5.40
   0   7   0    3.70    4.20
   0   7   0    5.30    5.70
   0   7   0   -3.60    5.10
   0   7   0   17.40    6.70
   0   7   0    7.40    6.20
   0   7   0    5.10    5.40
   0   7   0    8.10    5.90
   0   7   0   11.90    6.40
   0   7   0    9.60    6.00
   0   7   0    7.90    5.90
   0   7   0    6.10    6.20
   0   7   0    0.90    3.90
   0   7   0    5.80    4.30
   0   7   0    7.40   10.00
   0   7   0    5.90    5.70
   0   7   0    7.70    4.80
   0   7   0    4.30    5.30
   0   7   0   -0.20    4.20
   0   7   0    4.00    4.50
   0   7   0    6.30    5.10
   0   7   0    6.80    4.50
   0   7   0   -1.40    4.50
  -1  -7   0  248.38   18.80
  -1  -7   0  216.18   18.30
  -1  -7   0  222.38   16.50
  -1  -7   0  233.48   17.90
  -1  -7   0  201.28   17.00
  -1  -7   0  227.08   17.50
  -1  -7   0  217.28   16.50
  -1  -7   0  224.68   18.10
  -1  -7   0  226.98   16.10
  -1  -7   0  310.87   45.70
  -1  -7   0  209.58   18.70
  -1  -7   0  236.58   21.20
  -1  -7   0  224.38   18.20
  -1  -7   0  218.38   17.40
  -1  -7   0  205.58   17.50
  -1  -7   0  208.68   17.60
  -1  -7   0  212.78   17.90
  -1  -7   0  217.18   18.80
  -1  -7   0  211.68   16.30
  -1  -7   0  223.28   18.10
  -1  -7   0  226.98   20.30
  -1  -7   0  196.28   17.50
  -1  -7   0  186.08   17.20
  -1  -7   0  236.08   18.70
  -1  -7   0  228.68   16.80
  -1  -7   0  227.08   17.90
  -1  -7   0  217.08   16.20
  -1  -7   0  218.08   17.20
  -1  -7   0  212.98   18.20
  -1  -7   0  206.48   17.70
   1   7   0  324.57   45.90
   1   7   0  227.08   17.60
   1   7   0  225.68   16.40
   1   7   0  243.68   17.70
   1   7   0  214.48   17.80
   1   7   0  207.68   15.50
   1   7   0  195.68   16.00
   1   7   0  238.48   18.20
   1   7   0  194.48   15.60
   1   7   0  219.88   18.70
   1   7   0  222.08   18.20
   1   7   0  191.18   17.60
   1   7   0  224.38   18.00
   1   7   0  215.78   19.00
   1   7   0  193.88   17.20
   1   7   0  221.38   18.10
   1   7   0  228.78   19.10
   1   7   0  228.18   18.70
   1   7   0  227.18   18.40
   1   7   0  206.88   18.40
   1   7   0  207.68   16.90
   1   7   0  231.88   20.30
   1   7   0  237.98   17.10
  -2  -7   0  225.78   24.20
  -2  -7   0  187.08   19.10
  -2  -7   0  208.68   21.40
  -2  -7   0  161.08   17.50
  -2  -7   0  231.38   25.40
  -2  -7   0  196.08   37.00
  -2  -7   0  169.28   18.80
  -2  -7   0  154.38   18.40
  -2  -7   0  183.78   18.40
  -2  -7   0  190.98   17.10
  -2  -7   0  195.78   17.80
  -2  -7   0  166.68   14.90
  -2  -7   0  189.08   19.20
  -2  -7   0  170.28   17.20
  -2  -7   0  212.08   20.20
  -2  -7   0  187.88   17.90
  -2  -7   0  189.28   16.70
  -2  -7   0  178.68   15.30
  -2  -7   0  177.98   19.80
  -2  -7   0  188.78   16.80
  -2  -7   0  160.28   19.60
  -2  -7   0  190.78   18.70
  -2  -7   0  220.08   22.50
   2   7   0  191.28   15.60
   2   7   0  163.68   15.00
   2   7   0  196.48   15.90
   2   7   0  193.48   16.00
   2   7   0  191.18   17.90
   2   7   0  183.38   17.40
   2   7   0  157.18   16.40
   2   7   0  183.88   15.10
   2   7   0  185.98   22.10
   2   7   0  187.98   22.10
   2   7   0  174.88   16.10
   2   7   0  176.28   17.30
   2   7   0  220.78   41.80
   2   7   0  176.58   20.30
   2   7   0  189.28   21.20
   2   7   0  194.48   15.60
  -3  -7   0  240.18   20.90
  -3  -7   0  310.17   19.70
  -3  -7   0  261.07   23.00
  -3  -7   0  272.67   26.40
  -3  -7   0  280.57   22.40
  -3  -7   0  276.27   22.00
  -3  -7   0  284.07   21.30
  -3  -7   0  259.17   20.50
  -3  -7   0  280.17   27.90
  -3  -7   0  279.27   21.80
  -3  -7   0  224.98   24.70
  -3  -7   0  262.87   21.40
  -3  -7   0  251.67   18.90
  -3  -7   0  269.37   24.20
  -3  -7   0  259.67   21.50
  -3  -7   0  325.77   50.99
  -3  -7   0  260.37   25.00
   3   7   0  261.77   22.10
   3   7   0  250.07   22.50
   3   7   0  298.87   22.20
   3   7   0  275.27   20.10
   3   7   0  263.57   20.70
   3   7   0  254.47   28.80
   3   7   0  256.77   19.90
   3   7   0  351.16   48.80
   3   7   0  257.47   19.40
   3   7   0  261.07   22.00
   3   7   0  217.48   26.70
  -4  -7   0  185.58   20.30
  -4  -7   0  161.08   32.40
  -4  -7   0  130.79   22.20
  -4  -7   0  179.98   20.30
  -4  -7   0  196.18   20.80
  -4  -7   0  218.48   28.00
  -4  -7   0  174.18   15.60
  -4  -7   0  208.88   19.70
  -4  -7   0  176.58   20.60
  -4  -7   0  181.48   15.30
  -4  -7   0  179.28   23.70
  -4  -7   0  179.88   20.50
  -4  -7   0  204.28   23.90
  -4  -7   0  195.48   25.30
  -4  -7   0  149.59   20.20
  -4  -7   0  189.28   21.10
  -4  -7   0  180.48   19.50
  -4  -7   0  162.78   25.80
  -4  -7   0  197.28   20.30
  -4  -7   0  175.68   20.20
   4   7   0  138.19   22.60
   4   7   0  190.48   17.20
   4   7   0  188.98   18.90
   4   7   0  155.08   17.80
   4   7   0  152.68   22.70
   4   7   0  213.48   22.50
   4   7   0  208.18   18.60
   4   7   0  182.58   36.90
   4   7   0  152.98   18.40
  -5  -7   0   15.20    6.90
  -5  -7   0    1.10    7.10
  -5  -7   0   -0.40    7.10
  -5  -7   0    7.00    6.30
  -5  -7   0   -2.50    8.80
  -5  -7   0   -5.60    7.20
  -5  -7   0    0.40   12.20
  -5  -7   0   -6.50    7.60
  -5  -7   0    4.00    8.20
  -5  -7   0   -3.80    6.70
  -5  -7   0   16.60    8.20
  -5  -7   0   -0.70   10.10
  -5  -7   0   -1.50    6.10
  -5  -7   0   -1.50    9.40
  -5  -7   0    2.40    7.80
  -5  -7   0   -0.10    6.90
   5   7   0    3.70    8.00
   5   7   0   -1.10    6.10
   5   7   0   -1.20    5.80
   5   7   0   -1.80    6.50
   5   7   0   -0.30    9.40
   5   7   0   10.50    8.00
   5   7   0   -2.20    7.60
   5   7   0    9.80    8.40
   5   7   0    2.10    6.50
  -6  -7   0   -1.20    8.00
  -6  -7   0    7.80    8.70
  -6  -7   0    4.70    7.70
  -6  -7   0   15.70   11.40
  -6  -7   0   -3.80    7.80
  -6  -7   0   -0.40    7.20
  -6  -7   0    4.70    9.30
  -6  -7   0    2.50    9.00
  -6  -7   0    2.50    8.40
  -6  -7   0   10.50    9.50
  -6  -7   0  -11.40    6.80
   6   7   0   15.50   11.00
   6   7   0   -5.10   11.20
   6   7   0   -5.60    8.90
   6   7   0   -3.30    8.50
   6   7   0   -0.40   10.40
   6   7   0    9.00    9.00
  12  -8   0   16.00   16.80
  12  -8   0    5.60   15.70
  12  -8   0    4.90   15.00
  12  -8   0   -0.20   12.70
 -12   8   0   11.80   11.20
 -12   8   0    7.40   10.80
  11  -8   0   34.30   16.70
  11  -8   0   52.49   18.10
  11  -8   0   26.50   17.30
  11  -8   0   20.30   13.10
 -11   8   0   69.09   11.00
 -11   8   0   50.09   10.00
  10  -8   0   64.09   17.90
  10  -8   0   55.39   18.90
  10  -8   0   89.89   14.00
  10  -8   0   78.79   13.40
  10  -8   0   78.99   21.40
 -10   8   0  135.19   15.30
 -10   8   0  104.59   13.10
   9  -8   0   14.60    7.90
   9  -8   0   42.70   11.30
   9  -8   0   40.00   17.30
   9  -8   0   16.80   11.80
   9  -8   0   31.60   12.00
   9  -8   0   38.00   14.50
   9  -8   0   36.00   10.70
   9  -8   0   38.00    9.40
  -9   8   0   47.20    9.90
  -9   8   0   23.90    7.50
  -9   8   0   36.10    9.00
  -9   8   0   41.70   10.90
  -9   8   0   59.59   10.40
  -9   8   0   37.60    9.20
  -9   8   0   39.90   11.20
   8  -8   0   49.30   11.40
   8  -8   0   44.80   10.30
   8  -8   0   48.90   10.10
   8  -8   0   55.09   10.30
   8  -8   0   44.30   10.20
   8  -8   0   44.10   15.30
   8  -8   0   45.50    9.80
   8  -8   0   46.60   13.50
   8  -8   0   33.50   13.60
  -8   8   0   40.80    8.10
  -8   8   0   52.59   15.40
  -8   8   0   42.80   10.20
  -8   8   0   72.59   11.30
  -8   8   0   29.60   15.60
  -8   8   0   44.90   14.10
  -8   8   0   39.50    8.60
  -8   8   0   64.19   10.40
  -8   8   0   51.39    9.20
  -8   8   0   42.70   15.00
  -8   8   0   22.30    7.60
  -8   8   0   53.69   10.10
  -8   8   0   58.49   10.50
  -8   8   0   50.39    9.60
   7  -8   0   14.00    6.90
   7  -8   0    8.90    6.80
   7  -8   0    5.00    6.50
   7  -8   0    5.50    6.80
   7  -8   0   10.10    8.30
   7  -8   0    5.40    8.40
   7  -8   0   22.50    7.70
   7  -8   0   10.00    7.60
   7  -8   0   21.00    7.50
   7  -8   0    8.80   10.50
   7  -8   0   38.80   11.80
  -7   8   0   11.50    6.90
  -7   8   0   24.00    7.10
  -7   8   0   24.20    7.70
  -7   8   0   10.20    6.90
  -7   8   0   10.60    5.90
  -7   8   0   12.90    6.00
  -7   8   0    6.50    5.70
  -7   8   0   26.00    7.00
  -7   8   0   19.20    8.20
  -7   8   0   15.00    6.00
  -7   8   0   20.90    8.60
  -7   8   0    8.90    6.40
  -7   8   0    7.70    6.00
  -7   8   0   11.90    7.50
  -7   8   0    6.10    7.90
  -7   8   0   23.00    6.80
  -7   8   0   15.40    6.30
  -7   8   0   14.50    6.20
  -7   8   0   11.30    6.50
  -7   8   0    4.90    5.40
   6  -8   0  116.59   19.20
   6  -8   0  118.29   13.50
   6  -8   0   94.99   21.00
   6  -8   0  153.28   17.70
   6  -8   0  123.39   13.70
   6  -8   0   83.79   14.40
   6  -8   0  139.79   21.70
   6  -8   0  128.69   14.20
   6  -8   0  154.08   18.60
   6  -8   0  139.69   16.20
   6  -8   0  132.49   13.30
   6  -8   0  141.99   15.90
   6  -8   0  120.19   13.30
   6  -8   0  138.89   12.60
  -6   8   0  127.29   13.10
  -6   8   0  119.39   11.80
  -6   8   0  120.99   12.80
  -6   8   0  121.59   12.80
  -6   8   0  106.69   13.70
  -6   8   0  102.19   12.40
  -6   8   0  146.49   14.30
  -6   8   0  112.99   13.60
  -6   8   0  127.79   12.60
  -6   8   0  121.59   15.10
  -6   8   0  131.29   14.20
  -6   8   0  139.59   15.30
  -6   8   0  117.39   13.80
  -6   8   0  124.29   12.50
  -6   8   0  111.39   21.90
  -6   8   0  128.39   15.60
  -6   8   0  115.09   12.80
  -6   8   0  142.29   13.30
  -6   8   0  138.69   14.20
  -6   8   0  153.88   15.00
  -6   8   0  126.29   12.60
  -6   8   0  123.59   12.60
  -6   8   0  107.19   13.30
  -6   8   0  127.19   13.70
  -6   8   0  128.39   15.30
  -6   8   0  119.39   12.80
  -6   8   0  133.09   13.80
   5  -8   0  409.66   27.50
   5  -8   0  389.16   23.80
   5  -8   0  403.86   26.10
   5  -8   0  336.67   34.80
   5  -8   0  424.76   24.70
   5  -8   0  352.56   31.10
   5  -8   0  393.36   25.40
   5  -8   0  362.86   26.00
   5  -8   0  419.46   24.80
   5  -8   0  391.36   26.90
   5  -8   0  397.76   25.40
   5  -8   0  415.16   24.50
   5  -8   0  353.06   29.90
   5  -8   0  405.36   25.10
   5  -8   0  393.56   24.30
   5  -8   0  457.55   25.40
   5  -8   0  394.46   23.20
   5  -8   0  404.96   24.70
   5  -8   0  398.06   23.60
   5  -8   0  387.76   25.80
  -5   8   0  393.26   25.90
  -5   8   0  382.16   25.70
  -5   8   0  352.26   23.80
  -5   8   0  392.36   24.70
  -5   8   0  405.66   23.80
  -5   8   0  395.56   24.50
  -5   8   0  437.56   27.00
  -5   8   0  373.16   24.90
  -5   8   0  423.66   24.50
  -5   8   0  422.46   23.70
  -5   8   0  447.16   25.60
  -5   8   0  365.86   25.60
  -5   8   0  359.76   24.50
  -5   8   0  393.96   23.90
  -5   8   0  444.46   37.30
  -5   8   0  372.56   23.70
  -5   8   0  435.16   27.30
  -5   8   0  412.66   23.40
  -5   8   0  399.16   25.70
  -5   8   0  404.26   25.90
  -5   8   0  391.26   24.90
  -5   8   0  434.16   24.00
  -5   8   0  385.76   26.90
  -5   8   0  409.26   24.10
  -5   8   0  409.46   23.70
  -5   8   0  445.26   24.40
  -5   8   0  380.16   23.70
  -5   8   0  397.86   23.90
  -5   8   0  411.36   25.80
  -5   8   0  422.66   26.70
  -5   8   0  396.66   25.10
   4  -8   0  324.17   23.40
   4  -8   0  355.06   21.00
   4  -8   0  306.57   26.90
   4  -8   0  364.46   21.90
   4  -8   0  336.27   21.70
   4  -8   0  348.47   22.80
   4  -8   0  375.96   21.10
   4  -8   0  341.97   22.10
   4  -8   0  395.06   25.90
   4  -8   0  401.86   24.40
   4  -8   0  341.17   22.50
   4  -8   0  304.27   21.90
   4  -8   0  355.66   23.70
   4  -8   0  346.27   23.00
   4  -8   0  376.46   23.20
   4  -8   0  355.36   24.20
   4  -8   0  343.07   21.90
   4  -8   0  319.67   23.90
   4  -8   0  393.56   24.50
   4  -8   0  320.27   25.10
   4  -8   0  400.36   23.00
   4  -8   0  366.56   22.30
   4  -8   0  312.37   28.20
   4  -8   0  372.76   35.60
  -4   8   0  363.76   22.10
  -4   8   0  405.36   23.90
  -4   8   0  346.07   23.20
  -4   8   0  352.56   25.20
  -4   8   0  363.26   21.50
  -4   8   0  355.46   21.50
  -4   8   0  402.46   35.90
  -4   8   0  332.17   21.10
  -4   8   0  357.66   21.50
  -4   8   0  387.86   24.50
  -4   8   0  362.56   24.10
  -4   8   0  360.86   22.20
  -4   8   0  362.96   23.50
  -4   8   0  364.26   23.10
  -4   8   0  349.17   24.00
  -4   8   0  356.06   21.80
  -4   8   0  353.86   24.00
  -4   8   0  324.87   22.60
  -4   8   0  336.27   24.00
  -4   8   0  364.46   22.90
  -4   8   0  309.77   21.50
  -4   8   0  388.16   21.50
  -4   8   0  352.06   23.00
  -4   8   0  363.66   23.60
  -4   8   0  391.56   25.40
  -4   8   0  372.66   24.80
  -4   8   0  375.36   22.80
  -4   8   0  346.87   21.70
  -4   8   0  341.47   21.90
  -4   8   0  317.97   22.40
  -4   8   0  380.36   22.20
   3  -8   0  485.45   35.00
   3  -8   0  534.45   29.40
   3  -8   0  474.35   33.50
   3  -8   0  525.55   30.50
   3  -8   0  511.85   29.60
   3  -8   0  564.24   31.50
   3  -8   0  579.04   31.60
   3  -8   0  514.15   32.10
   3  -8   0  461.65   33.70
   3  -8   0  587.34   31.90
   3  -8   0  510.45   29.00
   3  -8   0  521.55   33.70
   3  -8   0  555.34   45.60
   3  -8   0  520.25   29.90
   3  -8   0  504.15   37.00
   3  -8   0  527.15   29.00
   3  -8   0  468.85   34.60
   3  -8   0  570.64   29.80
   3  -8   0  527.75   29.60
   3  -8   0  520.75   30.50
   3  -8   0  516.55   40.40
   3  -8   0  539.15   31.30
  -3   8   0  462.35   34.80
  -3   8   0  571.64   33.50
  -3   8   0  496.85   28.60
  -3   8   0  548.35   29.90
  -3   8   0  538.65   31.10
  -3   8   0  516.95   30.40
  -3   8   0  513.65   30.10
  -3   8   0  493.45   28.90
  -3   8   0  570.24   31.50
  -3   8   0  498.95   30.20
  -3   8   0  534.65   33.30
  -3   8   0  555.64   30.00
  -3   8   0  447.26   31.10
  -3   8   0  540.65   29.70
  -3   8   0  533.85   29.50
  -3   8   0  568.14   31.60
  -3   8   0  501.35   30.50
  -3   8   0  469.85   34.00
  -3   8   0  486.65   31.90
  -3   8   0  498.45   29.40
  -3   8   0  536.15   32.20
  -3   8   0  562.14   29.30
  -3   8   0  502.75   30.50
  -3   8   0  585.54   46.20
  -3   8   0  518.35   31.90
  -3   8   0  578.74   32.00
  -3   8   0  536.85   30.80
  -3   8   0  531.95   28.80
   2  -8   0    2.60    5.40
   2  -8   0    5.80    5.50
   2  -8   0    1.20    4.40
   2  -8   0    2.20    5.40
   2  -8   0    6.90    5.60
   2  -8   0    3.90    5.20
   2  -8   0    7.80    6.80
   2  -8   0    2.20    4.70
   2  -8   0    9.40    5.10
   2  -8   0   -0.30    6.10
   2  -8   0    8.70    5.90
   2  -8   0    2.50    5.50
   2  -8   0   -0.80    4.40
   2  -8   0    8.70    6.00
   2  -8   0    8.70   11.00
   2  -8   0    0.40    4.90
   2  -8   0    1.50    5.90
   2  -8   0    6.90    5.30
   2  -8   0   -4.70    4.80
   2  -8   0    5.00    4.60
   2  -8   0   -0.10    4.40
   2  -8   0   -4.00    4.90
   2  -8   0    2.60    5.10
   2  -8   0    4.50    5.10
   2  -8   0    6.80    6.20
   2  -8   0   13.90    7.80
   2  -8   0   12.80    6.40
  -2   8   0    4.80    4.90
  -2   8   0    5.90    5.20
  -2   8   0    7.00    6.20
  -2   8   0    1.80    4.40
  -2   8   0    9.50    6.10
  -2   8   0    9.80    5.00
  -2   8   0    0.60    4.90
  -2   8   0    1.70    4.60
  -2   8   0    0.30    4.50
  -2   8   0    4.90    5.70
  -2   8   0   16.50    6.00
  -2   8   0    7.10    6.10
  -2   8   0    9.60    6.00
  -2   8   0    7.60    5.00
  -2   8   0    1.30    5.10
  -2   8   0    1.30    5.10
  -2   8   0    0.80    4.80
  -2   8   0   12.40    6.20
  -2   8   0    6.90    5.20
  -2   8   0    4.20    4.30
  -2   8   0   -4.80    5.30
  -2   8   0    5.70    6.00
  -2   8   0    9.40    6.60
  -2   8   0    6.70    5.20
  -2   8   0    1.00    5.30
  -2   8   0   -0.70    5.00
  -2   8   0    5.00    4.30
  -2   8   0    2.80    5.00
  -2   8   0    2.50    5.20
  -2   8   0    0.90    4.30
  -2   8   0   -0.10    4.10
  -2   8   0   13.10    7.20
  -2   8   0    4.70    4.80
  -2   8   0   -2.30    4.40
  -2   8   0    4.40    9.80
  -2   8   0    2.30    5.30
   1  -8   0   -0.70    4.20
   1  -8   0    9.60    5.70
   1  -8   0    3.50    5.50
   1  -8   0   -5.70    3.90
   1  -8   0    7.50    5.50
   1  -8   0    6.50    5.40
   1  -8   0    0.40    5.20
   1  -8   0    2.50    5.70
   1  -8   0   -2.30    3.90
   1  -8   0    0.20    4.90
   1  -8   0   -4.00    6.00
   1  -8   0    5.40    5.30
   1  -8   0   -2.40    6.10
   1  -8   0   -3.50    4.60
   1  -8   0   -6.70    4.70
   1  -8   0   -0.20    4.90
   1  -8   0   -5.00    4.50
   1  -8   0   -1.20    5.80
   1  -8   0    6.60    5.40
   1  -8   0    0.40    4.20
   1  -8   0    2.50    4.30
   1  -8   0    2.00    5.90
   1  -8   0    2.00    5.00
   1  -8   0    2.80    5.30
   1  -8   0    2.20    4.10
   1  -8   0    1.70    5.30
   1  -8   0   -0.30    5.10
   1  -8   0    4.50    5.10
   1  -8   0   -4.60    6.70
   1  -8   0    2.50    5.40
   1  -8   0    2.20    4.40
   1  -8   0    0.30    4.80
   1  -8   0   -3.50    4.00
   1  -8   0   -3.10    3.80
  -1   8   0   -2.60    4.80
  -1   8   0    2.30    5.30
  -1   8   0   -1.00    4.60
  -1   8   0   -4.90    4.40
  -1   8   0   -1.70    9.80
  -1   8   0    3.20    8.60
  -1   8   0    2.30    5.60
  -1   8   0   -0.50    6.60
  -1   8   0   -1.10    5.00
  -1   8   0    2.40    4.80
  -1   8   0   -4.50    5.20
  -1   8   0   -0.40    3.80
  -1   8   0   -2.10    4.70
  -1   8   0   -1.30    5.40
  -1   8   0   -5.00    4.20
  -1   8   0    1.40    4.90
  -1   8   0   11.90    9.30
  -1   8   0    0.70    4.30
  -1   8   0   -5.20    4.20
  -1   8   0   -0.20    5.90
  -1   8   0   -1.60    5.10
  -1   8   0   -4.30    4.80
  -1   8   0   -4.90    4.00
  -1   8   0   -1.40    8.30
  -1   8   0    4.20    7.00
  -1   8   0    5.60    6.30
  -1   8   0    1.90    5.70
  -1   8   0   -3.30    5.20
  -1   8   0    4.00    5.50
  -1   8   0    6.70    4.50
  -1   8   0  -10.30    8.10
  -1   8   0   -3.70    5.20
  -1   8   0   -3.30    4.80
   0  -8   0  139.29   33.30
   0  -8   0   89.59   13.00
   0  -8   0   86.19   12.90
   0  -8   0   96.99   13.60
   0  -8   0   63.39   13.70
   0  -8   0   81.39   13.60
   0  -8   0   78.79   13.20
   0  -8   0   82.39   13.60
   0  -8   0   68.69   10.70
   0  -8   0   80.39   13.20
   0  -8   0   80.09   17.40
   0  -8   0   95.89   11.60
   0  -8   0   60.19   11.00
   0  -8   0   88.89   13.50
   0  -8   0   85.89   15.10
   0  -8   0   87.79   13.10
   0  -8   0   73.79   11.10
   0  -8   0   73.39   11.20
   0  -8   0   94.59   12.30
   0  -8   0   96.89   14.30
   0  -8   0   71.39    9.50
   0  -8   0   63.79   11.30
   0  -8   0   78.09   11.90
   0  -8   0   74.39   12.50
   0  -8   0   46.30   10.50
   0  -8   0   54.19    9.30
   0  -8   0   75.69   12.50
   0  -8   0   78.69   12.60
   0  -8   0   68.19   11.30
   0   8   0   81.79   13.20
   0   8   0   76.09   12.50
   0   8   0   74.19   13.50
   0   8   0  131.39   24.30
   0   8   0   62.69   10.70
   0   8   0  114.69   27.90
   0   8   0   83.19   12.50
   0   8   0   90.39   14.00
   0   8   0   50.69    9.80
   0   8   0   72.49    9.30
   0   8   0   78.69   11.90
   0   8   0   91.49   14.20
   0   8   0   63.79   10.00
   0   8   0   82.89   12.60
   0   8   0  103.89   14.10
   0   8   0   76.39   11.70
   0   8   0   88.69   13.30
   0   8   0   66.69   10.90
   0   8   0   69.29   12.50
   0   8   0   74.69    9.50
   0   8   0   92.39   14.70
   0   8   0   58.59   10.10
   0   8   0   64.09   11.60
   0   8   0   75.99   11.30
   0   8   0   65.09   12.10
   0   8   0   82.99   13.50
  -1  -8   0    9.70    6.80
  -1  -8   0   19.20    8.70
  -1  -8   0   -2.20    5.70
  -1  -8   0   -1.00    5.80
  -1  -8   0    3.30    9.40
  -1  -8   0   12.00    7.00
  -1  -8   0   10.10    6.50
  -1  -8   0   -2.50    6.40
  -1  -8   0   15.20    9.00
  -1  -8   0    1.40    7.30
  -1  -8   0    4.10    6.10
  -1  -8   0   12.80   12.50
  -1  -8   0    0.90    6.10
  -1  -8   0    7.80    6.70
  -1  -8   0    2.30    6.00
  -1  -8   0   11.70    7.20
  -1  -8   0    3.30    6.10
  -1  -8   0   15.70    7.60
  -1  -8   0    9.60    7.60
  -1  -8   0   25.50   10.00
  -1  -8   0    9.10    6.70
   1   8   0    0.80    4.30
   1   8   0    6.70    7.60
   1   8   0    0.40    5.90
   1   8   0    7.10    5.80
   1   8   0   -1.60    6.60
   1   8   0   17.30   11.80
   1   8   0    4.10    7.10
   1   8   0    7.60    7.70
   1   8   0    6.40    6.10
   1   8   0    6.40    6.60
   1   8   0   -2.20    6.40
   1   8   0   -0.40    7.00
   1   8   0   16.30   13.60
   1   8   0    7.50   11.00
   1   8   0    3.50    5.20
  -2  -8   0  145.79   18.50
  -2  -8   0  154.78   17.70
  -2  -8   0  173.08   23.30
  -2  -8   0  166.38   20.30
  -2  -8   0  165.78   23.80
  -2  -8   0  182.68   23.30
  -2  -8   0  188.18   20.90
  -2  -8   0  170.58   17.70
  -2  -8   0  159.18   18.80
  -2  -8   0  156.08   20.60
  -2  -8   0  174.78   18.00
  -2  -8   0  162.38   18.30
  -2  -8   0  153.38   17.00
  -2  -8   0  156.18   18.70
  -2  -8   0  155.38   19.50
  -2  -8   0  163.18   17.50
  -2  -8   0  159.38   18.70
  -2  -8   0  223.58   44.40
  -2  -8   0  195.88   19.90
  -2  -8   0  182.88   22.00
  -2  -8   0  186.08   20.40
   2   8   0  170.68   20.70
   2   8   0  160.08   16.80
   2   8   0  175.48   19.70
   2   8   0  209.88   23.00
   2   8   0  172.08   18.20
   2   8   0  156.48   17.30
   2   8   0  131.59   16.40
   2   8   0  205.48   22.40
   2   8   0  138.69   20.80
   2   8   0  211.88   41.20
   2   8   0  123.69   15.60
   2   8   0  146.89   20.20
   2   8   0  197.18   21.60
  -3  -8   0   93.69   18.10
  -3  -8   0   88.49   14.50
  -3  -8   0  114.49   35.20
  -3  -8   0  117.29   17.40
  -3  -8   0  117.99   19.50
  -3  -8   0  107.39   16.30
  -3  -8   0   88.29   16.20
  -3  -8   0   89.79   12.80
  -3  -8   0  111.39   16.30
  -3  -8   0  113.79   16.80
  -3  -8   0   95.19   14.90
  -3  -8   0   73.49   14.30
  -3  -8   0  105.19   17.70
  -3  -8   0   84.09   12.90
  -3  -8   0   90.79   14.20
  -3  -8   0   85.29   14.60
  -3  -8   0   98.89   15.10
   3   8   0   66.19   15.50
   3   8   0   75.49   13.20
   3   8   0   93.09   14.20
   3   8   0   76.99   13.40
   3   8   0  111.19   16.60
   3   8   0   53.29   19.80
   3   8   0   84.09   15.40
   3   8   0   84.19   13.40
   3   8   0   78.59   28.40
   3   8   0   76.69   21.90
  -4  -8   0   12.20    8.80
  -4  -8   0   24.90    8.30
  -4  -8   0   -2.50   15.50
  -4  -8   0   17.70    8.90
  -4  -8   0   21.90   10.00
  -4  -8   0   19.80   10.10
  -4  -8   0   17.00    9.10
  -4  -8   0   17.00   11.80
  -4  -8   0   16.70    9.80
  -4  -8   0   24.00   10.70
  -4  -8   0   40.80    9.90
  -4  -8   0   32.00   10.10
  -4  -8   0   15.30    7.80
  -4  -8   0   17.70   15.70
  -4  -8   0   18.00   11.80
  -4  -8   0   26.60   19.60
  -4  -8   0   29.70   10.90
  -4  -8   0   12.30    8.80
  -4  -8   0   21.30   10.30
  -4  -8   0   13.80   10.00
   4   8   0   24.80   12.20
   4   8   0   26.60    9.70
   4   8   0    2.40    8.70
   4   8   0   13.70   11.00
   4   8   0   20.90    9.60
   4   8   0   41.40   12.20
   4   8   0   21.30    8.30
   4   8   0   20.60    8.90
   4   8   0   26.20   18.70
   4   8   0   12.10    9.20
   4   8   0   18.20   10.60
  -5  -8   0    2.10    7.90
  -5  -8   0    5.40    8.70
  -5  -8   0   12.10   10.10
  -5  -8   0   -1.40    9.30
  -5  -8   0   -2.30    9.40
  -5  -8   0    6.80    9.50
  -5  -8   0    2.50    9.00
  -5  -8   0   10.10    9.30
  -5  -8   0    6.90   10.40
  -5  -8   0    4.50    9.10
  -5  -8   0    0.70    8.60
  -5  -8   0   -0.20    6.50
  -5  -8   0   25.90   11.20
   5   8   0   -1.20    7.20
   5   8   0    7.00    9.00
   5   8   0    0.80    8.90
   5   8   0   11.30   12.80
   5   8   0   12.20    9.50
   5   8   0    1.50    7.70
   5   8   0   16.40    7.40
   5   8   0    9.80    8.80
   5   8   0   16.50    8.10
   5   8   0    7.50   12.00
  -6  -8   0   12.80   10.10
   6   8   0   11.80   13.90
   6   8   0    0.50   12.80
   6   8   0  -13.50    7.50
  12  -9   0   39.30   18.20
  12  -9   0   29.80   19.30
  12  -9   0   31.20   16.60
  12  -9   0   42.90   17.30
 -12   9   0   70.39   15.40
  11  -9   0   61.89   21.20
  11  -9   0   71.49   21.00
  11  -9   0   54.59   18.00
 -11   9   0  102.39   14.40
 -11   9   0   97.99   13.90
 -11   9   0   53.79   13.70
  10  -9   0   28.10   10.50
  10  -9   0   22.80   10.60
  10  -9   0   42.70   13.70
  10  -9   0   36.40   10.70
  10  -9   0   33.60   13.80
 -10   9   0   16.70    7.80
 -10   9   0   53.59   10.20
 -10   9   0   38.10   12.10
 -10   9   0   50.59   10.20
 -10   9   0   44.80   12.60
 -10   9   0   60.29   10.70
   9  -9   0   -5.00    6.50
   9  -9   0   -1.30    8.90
   9  -9   0   26.40   11.50
   9  -9   0    6.20   11.90
   9  -9   0   17.40    8.80
   9  -9   0    0.60    7.60
   9  -9   0    5.10    8.90
   9  -9   0    5.20   12.20
  -9   9   0   -0.30    6.00
  -9   9   0   16.80    9.30
  -9   9   0    9.40   12.80
  -9   9   0   -4.90    8.00
  -9   9   0    1.90    6.40
  -9   9   0   13.50    7.80
  -9   9   0   -0.10    6.80
  -9   9   0   16.90    7.80
  -9   9   0   11.00    7.20
   8  -9   0   -3.60    6.30
   8  -9   0   -7.50   10.10
   8  -9   0   18.70   10.50
   8  -9   0    0.40    6.50
   8  -9   0    3.20    7.30
   8  -9   0    2.50    7.80
   8  -9   0   -5.30   10.00
   8  -9   0   10.40    7.50
   8  -9   0   16.90    8.90
  -8   9   0   -3.90    6.00
  -8   9   0   -3.60    5.70
  -8   9   0    4.40    6.20
  -8   9   0    6.40    6.90
  -8   9   0   -1.40    5.20
  -8   9   0    6.30    5.70
  -8   9   0   -2.10    5.90
  -8   9   0   -7.30    6.90
  -8   9   0   -1.40    5.70
  -8   9   0   -0.20    5.70
  -8   9   0    0.90    6.00
  -8   9   0    3.20    8.40
  -8   9   0   -2.90    5.50
  -8   9   0    0.50   11.00
  -8   9   0    3.00    7.60
   7  -9   0    8.60    9.60
   7  -9   0   34.40   10.30
   7  -9   0   10.80    6.80
   7  -9   0   -2.00    6.40
   7  -9   0   11.50    8.10
   7  -9   0    2.30    5.60
   7  -9   0    2.70    7.00
   7  -9   0    9.70   10.60
   7  -9   0    0.00    6.70
   7  -9   0   11.50    8.80
   7  -9   0   -1.00    6.70
   7  -9   0    1.10    7.00
   7  -9   0    7.60    6.30
  -7   9   0    6.90    8.00
  -7   9   0    2.60    6.00
  -7   9   0   -2.80    5.70
  -7   9   0   14.10   11.20
  -7   9   0   13.50    7.10
  -7   9   0   20.00    7.70
  -7   9   0    7.50    8.10
  -7   9   0   13.20    7.40
  -7   9   0    5.50    7.30
  -7   9   0   13.60    6.70
  -7   9   0    7.60    9.40
  -7   9   0   -0.50    8.60
  -7   9   0   12.90    7.30
  -7   9   0    5.30    6.40
  -7   9   0   10.00    6.80
   6  -9   0  104.59   20.30
   6  -9   0  175.68   16.70
   6  -9   0  195.18   20.80
   6  -9   0  245.38   24.90
   6  -9   0  135.99   15.50
   6  -9   0  143.39   15.00
   6  -9   0  166.98   16.80
   6  -9   0  176.38   15.40
   6  -9   0  172.18   19.60
   6  -9   0  131.59   17.00
   6  -9   0  158.88   18.50
   6  -9   0  113.59   21.30
   6  -9   0  162.28   16.60
   6  -9   0  150.38   15.90
   6  -9   0  134.29   27.20
   6  -9   0  166.88   16.50
   6  -9   0  148.29   12.90
  -6   9   0  170.68   18.70
  -6   9   0  159.98   16.10
  -6   9   0  168.98   17.40
  -6   9   0  144.79   27.70
  -6   9   0  174.28   15.60
  -6   9   0  141.69   13.30
  -6   9   0  152.68   17.60
  -6   9   0  162.58   14.00
  -6   9   0  175.58   15.80
  -6   9   0  167.18   17.80
  -6   9   0  181.98   18.60
  -6   9   0  156.98   18.00
  -6   9   0  181.58   17.40
  -6   9   0  172.98   13.40
  -6   9   0  174.48   13.90
  -6   9   0  162.68   18.70
  -6   9   0  187.88   18.90
  -6   9   0  157.58   16.10
  -6   9   0  138.49   16.30
   5  -9   0  165.28   16.20
   5  -9   0  111.79   14.20
   5  -9   0  144.79   16.60
   5  -9   0  158.78   17.90
   5  -9   0  128.99   14.30
   5  -9   0  106.79   13.60
   5  -9   0  122.69   16.10
   5  -9   0  123.39   16.30
   5  -9   0   78.19   15.90
   5  -9   0  149.99   28.80
   5  -9   0  126.19   14.20
   5  -9   0  136.59   15.60
   5  -9   0  112.89   16.60
   5  -9   0  109.49   20.10
   5  -9   0  117.39   14.00
   5  -9   0  146.19   18.30
   5  -9   0  129.49   12.10
  -5   9   0  134.89   13.60
  -5   9   0  141.49   16.70
  -5   9   0  120.29   15.40
  -5   9   0  140.09   13.90
  -5   9   0  129.59   14.00
  -5   9   0  137.39   18.10
  -5   9   0  143.79   17.20
  -5   9   0  158.78   18.30
  -5   9   0  127.29   15.20
  -5   9   0  133.49   15.30
  -5   9   0  143.59   17.30
  -5   9   0  113.99   25.50
  -5   9   0  132.59   17.30
  -5   9   0  160.88   17.00
  -5   9   0  102.09   14.60
  -5   9   0  141.69   13.50
  -5   9   0  127.39   14.40
  -5   9   0  115.49   14.10
  -5   9   0  126.09   15.50
  -5   9   0  113.49   13.30
   4  -9   0   95.69   13.60
   4  -9   0   96.99   25.10
   4  -9   0   68.59   12.00
   4  -9   0   99.09   12.40
   4  -9   0   83.69   12.20
   4  -9   0   97.09   12.80
   4  -9   0   96.49   14.00
   4  -9   0   79.09   11.10
   4  -9   0   80.29   10.90
   4  -9   0  105.19   15.10
   4  -9   0   50.79   13.40
   4  -9   0   81.69   13.90
   4  -9   0   67.79   10.80
   4  -9   0   91.79   10.70
   4  -9   0   58.99   11.20
   4  -9   0   85.39   13.00
   4  -9   0   73.49   13.40
   4  -9   0   81.79    9.80
   4  -9   0   60.29   11.70
   4  -9   0   67.99   10.80
   4  -9   0   82.49   17.60
  -4   9   0   80.19   12.40
  -4   9   0  106.49   12.40
  -4   9   0   66.49   11.40
  -4   9   0   85.39   11.90
  -4   9   0   64.79   10.70
  -4   9   0   83.49   13.00
  -4   9   0   83.79   12.10
  -4   9   0   75.89   12.30
  -4   9   0   66.89   11.60
  -4   9   0   85.29   10.50
  -4   9   0   91.69   11.00
  -4   9   0   87.09   14.20
  -4   9   0   85.39   13.20
  -4   9   0   96.69   14.60
  -4   9   0   69.39   10.70
  -4   9   0   59.39   12.20
  -4   9   0   93.59   16.60
  -4   9   0  102.49   25.70
  -4   9   0   89.19   13.10
  -4   9   0   63.19   10.10
  -4   9   0   76.99   10.60
  -4   9   0   73.59   12.30
  -4   9   0   78.09   11.20
  -4   9   0   98.69   11.80
  -4   9   0   82.49   13.30
   3  -9   0  202.08   17.00
   3  -9   0  215.18   18.50
   3  -9   0  206.08   21.10
   3  -9   0  184.28   16.70
   3  -9   0  205.38   30.30
   3  -9   0  186.58   15.80
   3  -9   0  185.18   18.90
   3  -9   0  230.08   21.30
   3  -9   0  211.68   17.40
   3  -9   0  184.18   23.10
   3  -9   0  221.38   17.90
   3  -9   0  184.78   18.30
   3  -9   0  165.48   16.70
   3  -9   0  222.58   23.30
   3  -9   0  184.58   17.30
   3  -9   0  179.98   17.20
   3  -9   0  203.98   15.90
   3  -9   0  199.18   17.50
   3  -9   0  174.98   14.80
   3  -9   0  140.29   22.40
   3  -9   0  205.78   20.00
   3  -9   0  267.57   40.10
   3  -9   0  200.58   17.40
   3  -9   0  194.08   15.10
  -3   9   0  199.78   18.30
  -3   9   0  173.28   19.60
  -3   9   0  197.58   17.10
  -3   9   0  165.78   14.30
  -3   9   0  192.28   36.40
  -3   9   0  179.48   16.00
  -3   9   0  181.48   14.80
  -3   9   0  205.78   18.70
  -3   9   0  217.68   16.70
  -3   9   0  217.38   17.00
  -3   9   0  224.88   24.70
  -3   9   0  192.38   18.90
  -3   9   0  165.08   17.80
  -3   9   0  196.48   20.10
  -3   9   0  185.38   21.30
  -3   9   0  198.18   19.10
  -3   9   0  198.38   18.10
  -3   9   0  163.38   18.80
  -3   9   0  194.98   18.30
  -3   9   0  219.58   19.20
  -3   9   0  208.68   18.00
  -3   9   0  204.58   14.90
  -3   9   0  195.98   14.90
  -3   9   0  214.48   19.30
   2  -9   0   46.60   10.10
   2  -9   0   54.89   11.20
   2  -9   0   56.79   14.70
   2  -9   0   46.60   10.90
   2  -9   0   49.80   12.50
   2  -9   0   39.50    9.40
   2  -9   0   46.30    9.50
   2  -9   0   48.80   13.20
   2  -9   0   43.50    9.40
   2  -9   0   62.29   12.00
   2  -9   0   51.89    9.30
   2  -9   0   64.09   10.20
   2  -9   0   64.69   13.60
   2  -9   0   67.99   11.70
   2  -9   0   41.00    9.20
   2  -9   0   42.10    8.80
   2  -9   0   50.39   10.20
   2  -9   0   42.60    9.30
   2  -9   0   45.60   10.00
   2  -9   0   64.59   12.10
   2  -9   0   57.59    9.50
   2  -9   0   61.69    9.70
   2  -9   0   43.00    9.70
   2  -9   0   50.69   10.50
   2  -9   0   58.59   21.10
   2  -9   0   65.99   11.20
  -2   9   0   38.60    9.10
  -2   9   0   77.89    9.70
  -2   9   0   65.19    9.60
  -2   9   0   53.89   12.20
  -2   9   0   55.79   11.60
  -2   9   0   39.70    9.60
  -2   9   0   42.60    8.00
  -2   9   0   49.90   10.90
  -2   9   0   67.19    9.80
  -2   9   0   53.19   11.80
  -2   9   0   43.30   10.40
  -2   9   0   84.79   23.70
  -2   9   0   73.09   12.20
  -2   9   0   62.29    8.70
  -2   9   0   63.69   11.20
  -2   9   0   50.29   11.10
  -2   9   0   44.20    8.50
  -2   9   0   51.79    9.80
  -2   9   0   82.89   13.00
  -2   9   0   50.79   10.30
  -2   9   0   58.49   12.40
  -2   9   0   52.39    8.50
  -2   9   0   70.49   11.20
  -2   9   0   57.09   11.60
  -2   9   0   56.39   10.10
  -2   9   0   43.90    9.60
   1  -9   0   28.90    7.60
   1  -9   0   29.30    9.30
   1  -9   0   30.00    8.40
   1  -9   0   17.30    7.50
   1  -9   0   20.70    7.70
   1  -9   0   22.80    7.70
   1  -9   0   30.90   11.90
   1  -9   0   14.90    7.20
   1  -9   0   13.70    7.00
   1  -9   0   18.70    6.50
   1  -9   0   24.00    8.10
   1  -9   0   14.00    6.00
   1  -9   0    9.60    6.50
   1  -9   0   25.50    8.20
   1  -9   0   19.20    8.00
   1  -9   0   17.90    7.60
   1  -9   0   16.10    7.70
   1  -9   0   13.00    9.60
   1  -9   0   27.20    8.00
   1  -9   0   14.30    6.90
   1  -9   0    8.80   15.70
   1  -9   0   11.40    7.10
   1  -9   0   22.90    8.20
   1  -9   0    6.20    6.50
  -1   9   0   18.50    7.70
  -1   9   0   20.90    8.50
  -1   9   0    8.00    6.40
  -1   9   0   24.40    6.30
  -1   9   0   18.90    9.60
  -1   9   0    8.70    6.40
  -1   9   0   24.20    9.20
  -1   9   0    9.50    7.30
  -1   9   0    7.70    7.30
  -1   9   0   22.10    7.90
  -1   9   0    5.00    6.50
  -1   9   0   13.10    6.80
  -1   9   0    7.00    6.50
  -1   9   0   22.10    8.20
  -1   9   0   15.10    8.30
  -1   9   0    7.10    8.10
  -1   9   0   17.50    7.20
  -1   9   0   19.90    7.60
  -1   9   0   12.60   12.80
  -1   9   0   13.80    6.10
   0  -9   0   -4.10    5.70
   0  -9   0    2.20    6.40
   0  -9   0    9.40    9.50
   0  -9   0    2.70    7.10
   0  -9   0   18.70    7.20
   0  -9   0   15.70    8.00
   0  -9   0    6.40    7.50
   0  -9   0    3.80    6.30
   0  -9   0   13.40   12.50
   0  -9   0    6.60    8.40
   0  -9   0    2.50    6.80
   0  -9   0    4.10    7.30
   0  -9   0    8.10    7.20
   0  -9   0   -0.50    6.00
   0  -9   0    6.00    7.50
   0  -9   0    6.90    6.80
   0  -9   0   -6.90    5.40
   0  -9   0   11.70    8.00
   0  -9   0   11.80    7.30
   0   9   0    3.20   11.20
   0   9   0    9.70    7.30
   0   9   0   -2.70    5.50
   0   9   0    0.60    6.60
   0   9   0   -1.70    7.70
   0   9   0    9.70    7.70
   0   9   0    5.10    8.10
   0   9   0    7.00   15.70
   0   9   0   -3.20    6.30
   0   9   0   -0.60    6.30
  -1  -9   0   -3.90    7.50
  -1  -9   0    6.60    6.90
  -1  -9   0   -6.30    5.40
  -1  -9   0   -0.40    6.50
  -1  -9   0    1.50    7.10
  -1  -9   0    3.10    6.60
  -1  -9   0    1.90    6.40
  -1  -9   0    1.10    6.90
  -1  -9   0    0.00    7.80
  -1  -9   0   11.10    8.60
  -1  -9   0   15.10   10.50
  -1  -9   0   15.00    7.40
  -1  -9   0   -2.60    6.30
  -1  -9   0   -5.70    6.70
  -1  -9   0    8.10    8.80
  -1  -9   0   -0.80    6.30
  -1  -9   0   -3.60    6.80
  -1  -9   0   -8.10    8.60
  -1  -9   0   11.00    7.60
  -1  -9   0   -5.10    6.00
  -1  -9   0   -0.50    5.70
   1   9   0    4.00    6.00
   1   9   0    7.80    7.40
   1   9   0    3.90    8.10
   1   9   0    4.30    8.20
   1   9   0    4.40    8.00
   1   9   0    4.70    7.10
   1   9   0   -2.30    7.30
   1   9   0    7.10   13.50
   1   9   0   -4.50    6.90
   1   9   0   -3.40    7.50
   1   9   0   -9.10    5.50
   1   9   0    1.60    6.60
   1   9   0   -0.50    6.00
  -2  -9   0    3.40    6.10
  -2  -9   0    2.60    7.60
  -2  -9   0    0.90    8.80
  -2  -9   0    1.10    7.40
  -2  -9   0    4.40    7.40
  -2  -9   0    4.40    7.90
  -2  -9   0    8.00    8.20
  -2  -9   0   -1.10    6.30
  -2  -9   0   -0.60    8.10
  -2  -9   0    1.40    7.80
  -2  -9   0    8.40    8.70
  -2  -9   0    0.60    9.80
  -2  -9   0   -2.80    7.90
  -2  -9   0   -8.20    8.30
  -2  -9   0    7.50    8.30
  -2  -9   0    1.00    7.10
  -2  -9   0    6.10   13.50
  -2  -9   0   -9.90    5.40
   2   9   0    3.90    8.70
   2   9   0    7.10    8.40
   2   9   0    6.80    7.80
   2   9   0   -6.40    7.80
   2   9   0    2.30    6.70
   2   9   0    0.70    7.10
   2   9   0   -3.60    7.20
   2   9   0    5.30    9.50
   2   9   0    2.00   11.10
   2   9   0    7.70    7.70
   2   9   0   -8.20    6.50
   2   9   0    6.70    7.60
   2   9   0   -0.40    7.10
  -3  -9   0   14.70    9.30
  -3  -9   0    2.20   10.60
  -3  -9   0   20.30   10.30
  -3  -9   0   18.80   10.10
  -3  -9   0    6.10    7.90
  -3  -9   0   12.50    9.20
  -3  -9   0   21.40   10.00
  -3  -9   0   -0.10    9.20
  -3  -9   0    6.40   12.90
  -3  -9   0    8.10    9.00
  -3  -9   0   24.00    9.40
  -3  -9   0    4.50    7.00
  -3  -9   0    4.80    9.00
  -3  -9   0   -3.00    6.90
  -3  -9   0    8.40    9.20
  -3  -9   0   20.60    9.10
  -3  -9   0    6.90    9.30
  -3  -9   0   11.90    8.30
  -3  -9   0    7.10    9.10
  -3  -9   0   -5.70    7.50
  -3  -9   0   16.70   10.80
   3   9   0   10.40   10.80
   3   9   0    8.70    8.50
   3   9   0    5.00    9.50
   3   9   0   28.40   17.40
   3   9   0   10.30   10.90
   3   9   0    0.20    7.50
   3   9   0   -2.30    7.30
   3   9   0    5.00    9.30
   3   9   0    6.50    7.20
   3   9   0   27.80   11.80
   3   9   0    8.00    8.60
  -4  -9   0   41.60   12.10
  -4  -9   0   44.60   11.70
  -4  -9   0   36.50   11.10
  -4  -9   0    1.50   10.70
  -4  -9   0   31.70   11.80
  -4  -9   0   22.50   11.20
  -4  -9   0   47.50   13.20
  -4  -9   0   23.80   13.50
  -4  -9   0   29.40   15.90
  -4  -9   0   25.70   11.40
  -4  -9   0   27.10   11.90
  -4  -9   0   40.20   12.30
  -4  -9   0   54.89   11.30
  -4  -9   0   28.40   14.70
  -4  -9   0   33.70   11.80
  -4  -9   0   32.10   12.10
   4   9   0   49.00   14.40
   4   9   0   30.20   11.40
   4   9   0   33.70   13.00
   4   9   0   37.50   11.80
   4   9   0   25.60   10.70
   4   9   0   13.40   11.70
   4   9   0   28.10   11.50
   4   9   0   55.59   12.70
   4   9   0   29.90   13.40
   4   9   0   35.50   10.50
  -5  -9   0   44.40   13.50
  -5  -9   0   21.50   12.50
  -5  -9   0   16.60   12.90
  -5  -9   0   34.10   15.20
  -5  -9   0   23.30   11.90
  -5  -9   0   19.80   10.80
   5   9   0   25.00   11.10
   5   9   0   41.80   19.30
   5   9   0    8.80    9.70
   5   9   0   31.70   20.10
  11 -10   0   16.20   11.60
  11 -10   0   19.60   11.00
  11 -10   0    6.60   15.60
  11 -10   0   12.00   11.90
  11 -10   0   -0.50   11.70
 -11  10   0    3.30    9.30
 -11  10   0   20.20    9.00
 -11  10   0   21.20    8.70
 -11  10   0   17.20   10.70
 -11  10   0   13.40   10.70
  10 -10   0   33.90   13.40
  10 -10   0   -9.20   11.50
  10 -10   0   15.70   14.80
  10 -10   0   30.20   12.10
  10 -10   0   11.80    9.50
  10 -10   0   30.10   10.90
  10 -10   0   13.30   11.40
  10 -10   0   11.90    9.10
  10 -10   0   12.70   11.40
 -10  10   0   25.60    8.70
 -10  10   0   22.50    8.30
 -10  10   0   30.50    8.80
 -10  10   0   26.40    9.70
 -10  10   0   12.70   11.20
 -10  10   0   25.30    8.60
 -10  10   0   23.10   10.70
 -10  10   0   19.90   10.60
 -10  10   0   23.50    8.80
   9 -10   0   17.90   11.80
   9 -10   0   11.20    8.50
   9 -10   0    5.00   11.00
   9 -10   0   27.00   10.70
   9 -10   0   16.50   11.80
   9 -10   0    4.50   14.00
   9 -10   0    0.70   11.40
   9 -10   0    6.10    9.30
   9 -10   0   -3.30    9.60
  -9  10   0    1.90    6.50
  -9  10   0   10.10    9.70
  -9  10   0    6.80    9.80
  -9  10   0    5.20    7.80
  -9  10   0    9.40    8.50
  -9  10   0   16.30    8.00
  -9  10   0   13.40    7.50
  -9  10   0    2.30    7.30
  -9  10   0   14.50   10.60
  -9  10   0   -0.50    7.40
  -9  10   0   11.90    8.90
  -9  10   0    5.40    7.40
   8 -10   0  -11.10    6.10
   8 -10   0   10.20   13.20
   8 -10   0   -9.60    6.60
   8 -10   0    9.80   10.30
   8 -10   0   -0.40    8.70
   8 -10   0    3.90    7.80
   8 -10   0    0.00    7.50
  -8  10   0    3.40    6.40
  -8  10   0    5.70    6.60
  -8  10   0    6.60    6.80
  -8  10   0  -12.90    8.10
  -8  10   0    1.20    6.30
  -8  10   0   10.20    9.10
  -8  10   0   16.50    9.90
  -8  10   0    7.70    9.10
  -8  10   0   -3.40    5.30
  -8  10   0    0.20    8.00
  -8  10   0   12.90    9.10
  -8  10   0   14.80    7.90
  -8  10   0   -1.00   12.20
  -8  10   0    1.90    8.50
  -8  10   0   11.70    8.00
  -8  10   0    1.40    8.40
   7 -10   0   45.50   11.80
   7 -10   0   58.99   12.70
   7 -10   0   53.59   16.10
   7 -10   0   25.90   13.70
   7 -10   0   65.29   11.70
   7 -10   0   46.20   10.60
   7 -10   0   38.70   10.70
   7 -10   0   77.29   12.90
   7 -10   0   52.09   12.00
  -7  10   0   75.89   10.40
  -7  10   0   50.69   11.60
  -7  10   0   65.49   12.60
  -7  10   0   64.69   12.00
  -7  10   0   70.39   13.00
  -7  10   0   55.99   11.50
  -7  10   0   46.70   16.70
  -7  10   0   49.00    9.30
  -7  10   0   66.09   10.40
  -7  10   0   53.59   11.50
  -7  10   0   70.59   14.00
  -7  10   0   77.09   12.50
  -7  10   0   83.79   14.00
  -7  10   0   72.29   12.80
  -7  10   0   70.89   12.00
  -7  10   0   48.60   10.60
  -7  10   0   63.19   11.10
  -7  10   0   80.79   12.30
  -7  10   0   73.89   11.60
   6 -10   0   -4.60    7.10
   6 -10   0   -2.80    6.20
   6 -10   0    6.80    7.90
   6 -10   0   -6.50    5.80
   6 -10   0    3.10    5.70
   6 -10   0    7.80    7.90
   6 -10   0   11.60    7.60
   6 -10   0   -1.70    8.90
   6 -10   0    0.90    5.60
   6 -10   0    0.80    8.80
   6 -10   0   -8.90    4.50
   6 -10   0    7.90    7.20
  -6  10   0    1.80    6.80
  -6  10   0    0.60    8.70
  -6  10   0   14.80    8.80
  -6  10   0   -3.90    6.60
  -6  10   0    6.00    7.00
  -6  10   0    2.10    5.90
  -6  10   0    5.00    7.70
  -6  10   0    8.40    5.70
  -6  10   0   -5.70    4.30
  -6  10   0   -5.70    6.60
  -6  10   0    5.70    6.90
  -6  10   0    2.30    6.60
  -6  10   0   10.40    7.80
  -6  10   0   11.40    9.20
  -6  10   0    5.30    7.60
  -6  10   0    1.90    6.80
  -6  10   0    2.20    6.80
  -6  10   0   -0.40    7.20
   5 -10   0   -9.70    7.10
   5 -10   0    2.60    8.10
   5 -10   0   -4.90    6.00
   5 -10   0    2.40    7.90
   5 -10   0    8.10    7.10
   5 -10   0   -4.70    6.20
   5 -10   0  -12.90    3.70
   5 -10   0    1.40    6.40
   5 -10   0    2.30    7.70
   5 -10   0   -2.10    6.80
   5 -10   0    4.90    6.10
   5 -10   0   -5.50    4.60
   5 -10   0    4.80    6.40
   5 -10   0   -0.40    8.30
   5 -10   0   -3.10    6.70
  -5  10   0   -2.20    6.60
  -5  10   0   -0.30    5.90
  -5  10   0    0.40    4.30
  -5  10   0   -0.70    6.30
  -5  10   0   -8.70    7.20
  -5  10   0   -0.10    6.10
  -5  10   0    1.10    7.00
  -5  10   0   -3.90    5.50
  -5  10   0   -6.20    8.90
  -5  10   0   -6.20    5.70
  -5  10   0   -9.30    5.30
  -5  10   0   17.80   11.00
  -5  10   0   -1.80    6.90
  -5  10   0    0.80    6.30
  -5  10   0   11.10    7.30
  -5  10   0    3.00    5.20
  -5  10   0    2.10    5.80
  -5  10   0   -2.90    5.40
   4 -10   0   94.59   13.30
   4 -10   0  119.79   15.60
   4 -10   0  143.29   14.40
   4 -10   0  110.09   17.40
   4 -10   0  101.19   15.20
   4 -10   0  109.59   16.10
   4 -10   0   58.99   17.40
   4 -10   0  114.29   14.00
   4 -10   0  120.49   14.80
   4 -10   0   96.19   14.90
   4 -10   0   92.29   19.20
   4 -10   0  116.09   14.20
   4 -10   0  109.89   15.80
   4 -10   0  119.69   15.20
   4 -10   0  102.99   13.70
   4 -10   0  114.39   17.20
   4 -10   0  143.29   32.40
   4 -10   0  108.49   13.70
   4 -10   0   99.49   12.60
  -4  10   0   99.59   14.00
  -4  10   0  109.59   28.00
  -4  10   0  111.69   19.80
  -4  10   0  105.49   15.90
  -4  10   0   91.49   14.40
  -4  10   0  108.29   15.20
  -4  10   0   96.99   12.20
  -4  10   0  133.59   18.30
  -4  10   0   99.79   12.30
  -4  10   0   97.29   12.60
  -4  10   0   92.39   14.10
  -4  10   0   97.79   15.40
  -4  10   0  115.69   13.00
  -4  10   0  116.29   16.80
  -4  10   0  127.99   22.50
  -4  10   0  129.79   16.80
  -4  10   0  117.39   17.60
  -4  10   0  104.99   14.10
  -4  10   0   84.59   13.00
   3 -10   0  343.57   24.60
   3 -10   0  355.26   28.40
   3 -10   0  280.87   29.60
   3 -10   0  286.87   28.00
   3 -10   0  316.27   21.70
   3 -10   0  333.97   28.40
   3 -10   0  309.67   22.30
   3 -10   0  322.07   22.10
   3 -10   0  326.27   22.10
   3 -10   0  333.37   24.50
   3 -10   0  374.26   26.80
   3 -10   0  343.07   24.90
   3 -10   0  328.77   22.30
   3 -10   0  288.27   23.70
   3 -10   0  301.07   21.70
   3 -10   0  310.47   23.50
   3 -10   0  298.27   22.20
   3 -10   0  283.67   48.10
  -3  10   0  277.17   22.70
  -3  10   0  367.46   37.30
  -3  10   0  340.57   26.30
  -3  10   0  315.87   46.80
  -3  10   0  342.97   26.30
  -3  10   0  315.37   22.00
  -3  10   0  324.97   25.80
  -3  10   0  301.67   23.70
  -3  10   0  352.56   25.10
  -3  10   0  253.87   21.90
  -3  10   0  304.07   35.10
  -3  10   0  256.37   22.00
  -3  10   0  316.37   23.60
  -3  10   0  319.97   22.90
  -3  10   0  343.67   26.10
  -3  10   0  329.27   26.30
  -3  10   0  334.97   27.80
  -3  10   0  324.47   22.50
   2 -10   0  176.48   18.40
   2 -10   0  169.78   19.50
   2 -10   0  145.09   16.20
   2 -10   0  115.89   16.60
   2 -10   0  139.69   32.30
   2 -10   0  133.99   17.30
   2 -10   0  157.98   18.40
   2 -10   0  152.38   19.80
   2 -10   0  173.18   18.50
   2 -10   0  136.29   21.80
   2 -10   0  158.88   16.30
   2 -10   0  174.28   19.20
   2 -10   0  143.19   15.60
   2 -10   0  151.88   16.00
   2 -10   0  166.88   15.40
   2 -10   0  158.68   22.10
   2 -10   0  119.29   15.80
   2 -10   0  147.79   19.00
  -2  10   0  184.88   20.00
  -2  10   0  159.08   17.60
  -2  10   0  140.89   16.80
  -2  10   0  144.79   16.80
  -2  10   0  168.28   21.60
  -2  10   0  181.08   37.20
  -2  10   0  174.48   16.70
  -2  10   0  173.48   19.60
  -2  10   0  175.38   18.80
  -2  10   0  139.69   17.20
  -2  10   0  186.18   20.20
  -2  10   0  137.29   18.90
  -2  10   0  182.48   21.20
  -2  10   0  229.48   23.50
  -2  10   0  163.78   20.60
  -2  10   0  139.09   17.50
   1 -10   0   84.29   14.00
   1 -10   0   84.19   13.50
   1 -10   0   85.79   14.60
   1 -10   0  110.79   13.90
   1 -10   0   87.09   12.50
   1 -10   0  108.89   15.70
   1 -10   0  104.89   19.00
   1 -10   0  120.29   15.90
   1 -10   0   96.39   16.40
   1 -10   0  137.39   36.80
   1 -10   0   94.59   12.80
   1 -10   0  144.29   18.60
   1 -10   0   80.09   12.80
   1 -10   0   89.49   17.00
   1 -10   0   84.69   13.80
  -1  10   0   97.19   15.50
  -1  10   0  111.39   15.40
  -1  10   0  127.19   18.60
  -1  10   0   78.19   14.40
  -1  10   0  143.19   35.10
  -1  10   0   95.99   15.30
  -1  10   0   76.59   14.00
  -1  10   0  100.19   14.40
  -1  10   0  117.09   17.80
  -1  10   0   98.69   15.90
  -1  10   0   58.09   11.80
  -1  10   0  115.09   18.80
  -1  10   0  116.99   15.20
  -1  10   0   96.39   14.70
  -1  10   0   69.59   12.10
  -1  10   0   98.89   15.00
   0 -10   0    4.80    6.20
   0 -10   0    0.30    8.00
   0 -10   0   -1.70    8.90
   0 -10   0   -7.90    6.20
   0 -10   0    9.60    8.10
   0 -10   0    6.60    7.40
   0 -10   0   -4.30    6.40
   0 -10   0    5.40    7.70
   0 -10   0    5.70   14.30
   0 -10   0   -3.30    8.50
   0 -10   0    3.90   10.30
   0 -10   0    1.90    8.80
   0 -10   0   -6.10    6.50
   0 -10   0    6.30    7.50
   0  10   0    2.70    6.60
   0  10   0    1.80    7.70
   0  10   0    7.00   18.60
   0  10   0   -8.20    7.10
   0  10   0   -5.00    7.70
   0  10   0    1.80    8.00
   0  10   0   -6.20    6.40
   0  10   0   -4.00    6.40
   0  10   0   -3.10    6.00
   0  10   0   -5.80    6.70
   0  10   0    1.40    7.10
  -1 -10   0   22.70   10.60
  -1 -10   0    8.50    8.60
  -1 -10   0   20.40   10.80
  -1 -10   0   13.00    8.80
  -1 -10   0   28.20   11.00
  -1 -10   0   12.30    9.50
  -1 -10   0    9.50    8.40
  -1 -10   0   16.60    9.50
  -1 -10   0    5.60    8.60
  -1 -10   0   36.30   10.40
  -1 -10   0   28.00   22.10
  -1 -10   0   22.40   10.10
  -1 -10   0   18.50    9.40
  -1 -10   0   35.70   14.80
  -1 -10   0   29.50   13.50
   1  10   0    3.90    8.90
   1  10   0   22.20   11.10
   1  10   0   34.40   17.80
   1  10   0   36.80   12.60
   1  10   0   11.90    8.90
   1  10   0   15.00   14.00
   1  10   0   14.10    9.40
   1  10   0   14.70   11.40
   1  10   0   24.30   15.40
   1  10   0   18.00    9.20
   1  10   0    9.00   12.20
   1  10   0   30.90   17.70
   1  10   0   23.90   10.10
  -2 -10   0  124.19   23.10
  -2 -10   0  131.19   19.50
  -2 -10   0  148.89   18.40
  -2 -10   0  124.59   18.80
  -2 -10   0  107.49   17.50
  -2 -10   0  113.69   17.70
  -2 -10   0  115.09   33.60
  -2 -10   0  131.89   18.50
  -2 -10   0  124.09   17.30
  -2 -10   0  145.29   21.60
  -2 -10   0  116.89   17.50
  -2 -10   0  149.99   21.40
  -2 -10   0  141.29   18.50
  -2 -10   0  128.99   21.00
  -2 -10   0  107.19   18.10
  -2 -10   0  128.29   23.10
  -2 -10   0  113.99   16.80
   2  10   0   87.99   14.70
   2  10   0  103.09   18.60
   2  10   0  130.09   18.60
   2  10   0  153.78   21.10
   2  10   0  192.88   23.80
   2  10   0  129.69   21.50
   2  10   0  113.79   21.30
   2  10   0  157.58   38.20
   2  10   0  165.08   19.10
   2  10   0  135.49   18.60
   2  10   0  110.79   16.70
   2  10   0  114.39   20.60
   2  10   0  101.69   16.30
  -3 -10   0  214.48   24.00
  -3 -10   0  144.49   24.70
  -3 -10   0  158.98   20.20
  -3 -10   0  180.28   22.50
  -3 -10   0  152.28   22.10
  -3 -10   0  140.99   21.70
  -3 -10   0  140.19   22.30
  -3 -10   0  193.58   23.40
  -3 -10   0  158.38   20.90
  -3 -10   0  138.59   20.50
  -3 -10   0  150.28   20.40
  -3 -10   0  190.08   28.20
  -3 -10   0  168.58   23.50
  -3 -10   0  161.98   23.20
   3  10   0  113.39   17.00
   3  10   0  116.09   22.20
   3  10   0  133.79   22.30
   3  10   0  117.99   23.00
   3  10   0  172.08   20.30
   3  10   0  241.08   27.60
   3  10   0  108.59   20.90
   3  10   0  208.48   22.90
   3  10   0  190.38   24.20
   3  10   0  152.88   19.90
  11 -11   0   43.20   15.10
  11 -11   0   35.90   13.30
  11 -11   0   47.60   14.00
  11 -11   0   42.30   19.90
  11 -11   0   14.40   17.90
 -11  11   0   44.90   13.50
 -11  11   0   35.10   11.90
 -11  11   0   46.30   13.00
 -11  11   0   42.90   12.10
 -11  11   0   34.10   10.20
 -11  11   0   62.69   11.50
 -11  11   0   67.09   12.60
 -11  11   0   28.70   10.60
 -11  11   0   53.39   13.90
 -11  11   0   27.50   10.60
  10 -11   0   62.89   15.60
  10 -11   0   49.90   13.10
  10 -11   0   69.29   14.90
  10 -11   0   33.60   13.60
  10 -11   0   72.19   14.40
  10 -11   0   63.99   15.90
  10 -11   0   39.10   17.70
  10 -11   0   41.10   20.20
 -10  11   0   39.00   23.10
 -10  11   0   55.29   14.40
 -10  11   0   45.00   11.50
 -10  11   0   61.59   15.60
 -10  11   0   73.69   12.70
 -10  11   0   49.90   13.40
 -10  11   0   70.99   13.80
 -10  11   0   63.29   12.90
 -10  11   0   71.29   13.00
 -10  11   0   96.69   15.40
 -10  11   0   96.79   14.60
 -10  11   0   97.39   14.90
 -10  11   0   96.39   17.70
   9 -11   0  113.19   18.40
   9 -11   0  122.19   27.80
   9 -11   0  111.89   16.00
   9 -11   0   87.49   16.70
   9 -11   0  152.98   20.30
   9 -11   0  119.99   18.60
   9 -11   0  134.19   17.00
   9 -11   0   97.29   17.80
   9 -11   0  110.09   24.50
  -9  11   0  149.49   17.20
  -9  11   0  134.29   17.40
  -9  11   0   76.29   15.90
  -9  11   0  146.19   17.10
  -9  11   0  221.28   23.10
  -9  11   0  184.68   20.40
  -9  11   0  162.68   18.90
  -9  11   0  120.09   15.80
  -9  11   0  164.08   21.10
  -9  11   0  123.79   16.70
  -9  11   0  103.49   17.20
  -9  11   0  144.89   16.10
  -9  11   0  146.19   19.20
  -9  11   0   87.49   25.60
  -9  11   0  132.29   17.20
   8 -11   0   34.90   12.20
   8 -11   0   33.80   11.60
   8 -11   0   15.40   11.70
   8 -11   0   39.50   11.70
   8 -11   0   22.70   10.20
   8 -11   0   47.80   18.40
   8 -11   0   29.30   14.40
  -8  11   0   36.80   12.70
  -8  11   0   34.40   10.60
  -8  11   0   49.20   11.60
  -8  11   0   24.50   10.20
  -8  11   0   35.20   10.80
  -8  11   0   45.40   11.20
  -8  11   0   51.49   12.90
  -8  11   0   33.90   11.50
  -8  11   0   55.49   11.90
  -8  11   0   43.50   10.60
  -8  11   0   40.80   11.10
  -8  11   0   62.69   12.90
  -8  11   0   36.50   11.00
  -8  11   0   40.50   10.40
   7 -11   0   11.90    8.80
   7 -11   0   11.80   11.50
   7 -11   0    2.50    6.30
   7 -11   0    3.30   11.30
   7 -11   0   -4.30    5.80
   7 -11   0   12.60    9.50
  -7  11   0   11.70    9.40
  -7  11   0   13.80    8.70
  -7  11   0    7.20    7.60
  -7  11   0   10.40    7.80
  -7  11   0    9.00    7.90
  -7  11   0    6.40    8.60
  -7  11   0    4.40    9.20
  -7  11   0   19.40    7.20
  -7  11   0    2.20    8.30
  -7  11   0   -8.20    7.20
  -7  11   0    4.60    8.00
  -7  11   0    5.70    7.40
  -7  11   0   12.40    8.60
  -7  11   0    3.30    7.80
  -7  11   0   11.00    8.00
   6 -11   0   41.40   11.00
   6 -11   0   41.90    9.90
   6 -11   0   59.49   13.60
   6 -11   0   54.79   13.40
   6 -11   0   43.60   17.00
   6 -11   0   47.60   12.20
   6 -11   0   21.80    8.30
   6 -11   0   24.20   14.40
   6 -11   0   48.50   11.10
   6 -11   0   32.90   11.00
  -6  11   0   58.69   12.70
  -6  11   0   55.39   12.50
  -6  11   0   50.29   11.00
  -6  11   0   36.10    8.40
  -6  11   0   44.60   10.80
  -6  11   0   43.00   12.30
  -6  11   0   65.99   12.80
  -6  11   0   44.20    9.40
  -6  11   0   56.89   12.90
  -6  11   0   37.70   16.30
  -6  11   0   40.50   12.20
  -6  11   0   39.10   11.50
  -6  11   0   28.90   14.70
   5 -11   0  129.89   18.10
   5 -11   0  108.59   16.30
   5 -11   0   95.89   21.50
   5 -11   0  158.28   13.90
   5 -11   0  115.89   15.50
   5 -11   0  114.29   18.70
   5 -11   0   99.59   16.60
   5 -11   0  161.28   16.60
   5 -11   0   95.09   21.20
   5 -11   0  123.09   19.00
   5 -11   0  100.69   14.70
   5 -11   0  122.59   17.40
   5 -11   0  121.59   29.60
   5 -11   0  108.69   15.20
   5 -11   0   91.79   14.30
  -5  11   0  127.29   15.10
  -5  11   0  124.99   16.40
  -5  11   0  134.79   16.60
  -5  11   0  163.88   20.80
  -5  11   0  118.49   17.20
  -5  11   0  113.89   14.50
  -5  11   0  103.49   15.50
  -5  11   0  130.99   18.10
  -5  11   0  128.09   16.90
  -5  11   0  118.79   17.00
  -5  11   0  111.29   16.20
  -5  11   0  101.79   16.50
  -5  11   0  103.39   16.10
  -5  11   0  133.19   17.80
  -5  11   0   93.69   13.70
  -5  11   0   45.90   20.10
  -5  11   0  134.29   18.70
  -5  11   0  116.99   14.90
   4 -11   0  362.46   28.40
   4 -11   0  420.86   26.40
   4 -11   0  409.06   29.50
   4 -11   0  414.46   26.40
   4 -11   0  326.17   34.40
   4 -11   0  364.86   26.40
   4 -11   0  377.26   27.80
   4 -11   0  461.45   33.70
   4 -11   0  395.16   74.79
   4 -11   0  312.27   32.70
   4 -11   0  441.96   32.70
   4 -11   0  450.95   33.80
   4 -11   0  307.67   26.20
   4 -11   0  406.36   30.80
   4 -11   0  441.26   34.10
   4 -11   0  362.36   26.70
   4 -11   0  397.96   27.20
  -4  11   0  409.96   30.00
  -4  11   0  385.66   27.30
  -4  11   0  412.16   28.70
  -4  11   0  377.06   32.80
  -4  11   0  406.16   29.80
  -4  11   0  373.46   27.20
  -4  11   0  431.86   38.50
  -4  11   0  388.06   79.29
  -4  11   0  428.26   31.30
  -4  11   0  415.46   30.10
  -4  11   0  374.56   26.50
  -4  11   0  395.96   30.30
  -4  11   0  346.77   25.70
  -4  11   0  389.56   28.20
  -4  11   0  351.66   32.80
  -4  11   0  412.46   30.50
  -4  11   0  411.06   29.20
  -4  11   0  437.66   33.40
   3 -11   0   95.39   13.80
   3 -11   0   93.79   14.30
   3 -11   0  112.69   24.30
   3 -11   0  115.09   17.10
   3 -11   0  108.29   14.50
   3 -11   0  136.69   37.90
   3 -11   0  101.69   14.20
   3 -11   0   91.99   15.90
   3 -11   0  116.69   14.60
   3 -11   0   97.09   17.00
   3 -11   0  113.69   14.70
   3 -11   0   77.99   19.00
   3 -11   0   98.09   23.90
   3 -11   0  118.89   27.40
   3 -11   0   95.59   15.30
   3 -11   0  118.09   17.40
  -3  11   0  121.39   19.40
  -3  11   0  118.69   16.70
  -3  11   0   88.39   26.40
  -3  11   0  134.19   20.30
  -3  11   0  106.99   16.60
  -3  11   0   77.79   13.70
  -3  11   0   83.99   14.00
  -3  11   0  109.99   15.90
  -3  11   0   85.49   14.70
  -3  11   0  134.29   19.70
  -3  11   0  110.09   18.10
   2 -11   0   81.69   17.80
   2 -11   0   71.39   12.50
   2 -11   0   79.69   14.90
   2 -11   0   63.59   15.60
   2 -11   0   78.99   13.10
   2 -11   0  133.39   38.30
   2 -11   0   71.39   14.70
   2 -11   0  107.49   18.40
   2 -11   0   77.99   15.60
   2 -11   0   74.89   17.80
   2 -11   0   62.79   16.10
   2 -11   0   90.59   13.10
   2 -11   0   67.49   15.00
   2 -11   0   76.89   12.60
  -2  11   0   99.99   14.90
  -2  11   0   73.49   17.60
  -2  11   0   89.59   16.20
  -2  11   0  111.79   18.20
  -2  11   0   71.99   12.80
  -2  11   0   63.19   14.90
  -2  11   0   73.39   13.90
  -2  11   0   68.39   23.60
  -2  11   0   83.49   16.50
  -2  11   0   70.89   13.10
  -2  11   0   89.19   15.00
  -2  11   0   97.19   17.60
  -2  11   0   67.39   13.20
   1 -11   0   14.10    9.10
   1 -11   0    2.90   11.10
   1 -11   0   19.70   17.00
   1 -11   0    6.20    7.70
   1 -11   0    9.40    6.80
   1 -11   0   12.50   13.50
   1 -11   0    6.80   10.00
   1 -11   0   -2.00   11.10
   1 -11   0   21.10    9.30
   1 -11   0   -1.80    7.80
   1 -11   0    3.60    6.50
   1 -11   0   22.20   11.30
   1 -11   0    6.60    8.20
   1 -11   0    1.60   11.70
   1 -11   0    4.20    7.80
   1 -11   0   -3.00    7.80
   1 -11   0   12.60    8.50
  -1  11   0   25.70   10.30
  -1  11   0   12.10    9.90
  -1  11   0   18.90   11.10
  -1  11   0   14.30   10.40
  -1  11   0    6.40    8.50
  -1  11   0   -1.00   10.10
  -1  11   0   18.10   11.80
  -1  11   0    3.90    7.40
  -1  11   0    1.20    8.30
  -1  11   0    6.00    8.00
  -1  11   0   13.70   14.70
  -1  11   0    9.90   10.10
  -1  11   0   26.10   11.20
   0 -11   0   11.20    7.80
   0 -11   0   -7.80    7.60
   0 -11   0   11.60    8.10
   0 -11   0   14.50   18.20
   0 -11   0    3.10    8.60
   0 -11   0    1.30    8.50
   0 -11   0    2.20    7.60
   0 -11   0   15.40   13.40
   0 -11   0   21.00   17.10
   0 -11   0    0.70    7.80
   0 -11   0   -2.20    7.90
   0 -11   0   -6.30    8.50
   0 -11   0   29.90   18.00
   0 -11   0    7.40    9.80
   0  11   0    6.40    9.20
   0  11   0    2.40   14.20
   0  11   0   -0.70    7.60
   0  11   0   -4.10    8.40
   0  11   0    1.70    7.80
   0  11   0    8.30   10.30
   0  11   0  -12.40    6.50
   0  11   0    9.00   10.30
   0  11   0  -13.50    7.20
   0  11   0   -1.40    9.80
   0  11   0   -2.70    6.80
   0  11   0    5.80    8.50
   0  11   0   14.50   10.20
  -1 -11   0   93.59   16.60
  -1 -11   0   57.09   14.40
  -1 -11   0   89.09   14.80
  -1 -11   0   85.09   16.90
  -1 -11   0   60.59   13.60
  -1 -11   0   80.39   15.80
  -1 -11   0   68.79   14.90
  -1 -11   0   72.19   14.60
  -1 -11   0   72.69   17.40
  -1 -11   0   66.89   18.20
  -1 -11   0   61.09   13.00
  -1 -11   0   75.99   19.10
  -1 -11   0   60.89   13.60
  -1 -11   0   71.89   14.30
   1  11   0   47.30   13.90
   1  11   0   63.19   12.90
   1  11   0   94.29   16.70
   1  11   0   99.39   18.90
   1  11   0   84.39   18.30
   1  11   0   55.99   12.70
   1  11   0   48.40   14.80
   1  11   0   77.69   15.80
   1  11   0   40.10   32.70
   1  11   0   74.09   13.80
   1  11   0   79.39   16.20
   1  11   0   42.70   14.90
   1  11   0   50.39   12.40
  -2 -11   0   88.29   15.90
  -2 -11   0   88.49   18.50
  -2 -11   0  103.89   17.20
  -2 -11   0   74.39   15.50
  -2 -11   0   66.19   18.90
  -2 -11   0   71.79   14.50
  -2 -11   0   87.39   16.80
  -2 -11   0   72.69   14.40
  -2 -11   0   99.19   19.00
  -2 -11   0   62.29   22.40
  -2 -11   0   86.89   16.30
  -2 -11   0   90.89   21.40
  -2 -11   0   47.60   14.50
   2  11   0   69.09   15.20
   2  11   0   51.99   13.00
   2  11   0   98.49   16.50
   2  11   0   72.99   16.70
   2  11   0   78.09   15.90
   2  11   0   61.59   18.80
   2  11   0   53.29   13.90
   2  11   0  106.89   20.00
   2  11   0  105.89   20.40
   2  11   0   96.59   15.90
   2  11   0   53.99   16.40
   2  11   0   60.89   17.30
   2  11   0   65.69   14.30
  10 -12   0   12.30   10.40
  10 -12   0   16.00   16.40
  10 -12   0   43.50   13.00
  10 -12   0    4.50   10.70
  10 -12   0   19.30   14.90
  10 -12   0   35.00   12.20
 -10  12   0   38.20   12.30
 -10  12   0   30.60   11.00
 -10  12   0   25.80   10.70
 -10  12   0   10.90    9.90
 -10  12   0   38.70   12.70
 -10  12   0   36.00   12.00
 -10  12   0   40.10   17.20
 -10  12   0   16.90   13.60
 -10  12   0   12.50   11.70
 -10  12   0   13.00   10.80
   9 -12   0   30.90   12.70
   9 -12   0   42.30   12.50
   9 -12   0   19.30   11.20
   9 -12   0   41.50   12.20
   9 -12   0   31.70   19.00
   9 -12   0   33.40   16.50
  -9  12   0   29.30   11.80
  -9  12   0   57.29   13.20
  -9  12   0    6.60   10.20
  -9  12   0   49.50   11.40
  -9  12   0   34.70   11.20
  -9  12   0   37.90   11.30
  -9  12   0   24.80   10.80
  -9  12   0   35.00   12.00
  -9  12   0   41.10   10.50
  -9  12   0   30.70   11.20
  -9  12   0   24.30   10.00
  -9  12   0   37.20   11.30
   8 -12   0    8.20    9.10
   8 -12   0   -1.80   10.60
   8 -12   0   12.00   10.20
   8 -12   0    3.80   13.10
   8 -12   0   21.70    8.30
   8 -12   0   15.40   10.50
   8 -12   0   10.10   16.60
   8 -12   0   27.90    9.90
   8 -12   0    0.60    8.40
  -8  12   0    6.80   11.00
  -8  12   0   12.90    9.00
  -8  12   0   19.80    9.40
  -8  12   0   15.60   10.10
  -8  12   0    4.50    7.90
  -8  12   0   12.90    8.10
  -8  12   0   15.00    9.20
  -8  12   0    8.50    9.70
  -8  12   0   19.50   10.30
  -8  12   0   17.00    9.80
  -8  12   0   24.00    9.40
  -8  12   0    1.80    8.70
  -8  12   0   12.30    9.10
  -8  12   0   16.60   10.10
   7 -12   0   24.10   15.00
   7 -12   0   36.70   10.10
   7 -12   0   36.90   13.00
   7 -12   0   38.80   12.90
   7 -12   0   19.40   13.50
   7 -12   0   22.50    9.90
   7 -12   0   35.20   10.00
   7 -12   0   35.50   12.10
   7 -12   0   43.60   11.50
   7 -12   0   18.90    7.90
  -7  12   0   59.49   13.60
  -7  12   0   55.49   12.50
  -7  12   0   20.40    7.60
  -7  12   0   28.90   10.50
  -7  12   0   51.69   12.60
  -7  12   0   32.00   10.90
  -7  12   0   31.70   12.20
  -7  12   0   15.50   10.40
  -7  12   0   39.40   12.20
  -7  12   0   35.70   12.80
  -7  12   0   27.10    9.80
  -7  12   0   36.30   12.00
  -7  12   0   35.50   10.00
  -7  12   0   29.10    8.40
  -7  12   0   40.50   11.80
  -7  12   0   58.29   13.30
  -7  12   0   49.99   12.50
   6 -12   0   48.40   12.00
   6 -12   0   80.89   17.10
   6 -12   0  103.99   16.00
   6 -12   0   88.89   15.70
   6 -12   0   93.89   16.00
   6 -12   0   62.19   12.50
   6 -12   0   89.09   17.20
   6 -12   0   67.49   32.80
   6 -12   0   79.89   15.70
   6 -12   0   81.19   14.20
   6 -12   0   60.39   14.30
  -6  12   0   76.09   15.30
  -6  12   0   72.49   12.20
  -6  12   0   70.49   15.60
  -6  12   0   70.49   13.80
  -6  12   0   71.99   14.60
  -6  12   0   68.39   14.80
  -6  12   0  112.59   17.30
  -6  12   0   81.19   16.40
  -6  12   0   82.79   12.60
  -6  12   0  104.29   17.00
  -6  12   0  102.69   16.20
  -6  12   0   63.39   12.10
  -6  12   0   89.09   15.20
  -6  12   0   63.29   14.00
  -6  12   0   90.09   16.30
  -6  12   0   74.99   13.00
   5 -12   0   80.29   15.30
   5 -12   0   46.00   11.60
   5 -12   0   69.39   12.30
   5 -12   0   49.20   11.90
   5 -12   0   62.39   14.50
   5 -12   0   58.59   10.30
   5 -12   0   68.09   14.70
   5 -12   0   40.30   18.90
   5 -12   0   50.59   12.60
   5 -12   0   69.69   15.30
   5 -12   0   39.80   12.10
   5 -12   0   58.39   19.90
   5 -12   0   52.29   15.20
   5 -12   0   53.79   12.00
  -5  12   0   83.19   14.10
  -5  12   0   75.39   15.40
  -5  12   0   69.19   14.30
  -5  12   0  101.49   17.60
  -5  12   0   88.69   13.40
  -5  12   0   57.99   11.50
  -5  12   0   57.09   11.40
  -5  12   0   63.29   14.70
  -5  12   0   61.69   14.30
  -5  12   0   87.49   15.90
  -5  12   0   60.09   13.60
  -5  12   0   84.69   16.70
  -5  12   0   60.99   14.60
  -5  12   0   55.59   13.60
  -5  12   0   67.59   14.50
  -5  12   0   82.59   14.20
  -5  12   0   66.59   12.00
   4 -12   0   26.20   12.00
   4 -12   0   12.00   10.20
   4 -12   0   23.50    8.00
   4 -12   0   27.20   10.10
   4 -12   0   10.50   10.10
   4 -12   0   19.00    9.70
   4 -12   0   35.30   13.80
   4 -12   0   18.90    7.00
   4 -12   0   18.00   10.90
   4 -12   0   15.90   10.20
   4 -12   0   23.10   10.60
   4 -12   0   35.00   12.40
   4 -12   0   23.60   18.10
   4 -12   0   24.80   20.90
   4 -12   0    9.70    8.30
   4 -12   0   22.80   10.00
   4 -12   0    5.70   14.30
  -4  12   0   34.40    9.70
  -4  12   0   -1.00    9.30
  -4  12   0   22.90   16.50
  -4  12   0   21.80   10.30
  -4  12   0   34.80   10.60
  -4  12   0   30.10   11.90
  -4  12   0   18.00   10.70
  -4  12   0   54.99   13.50
  -4  12   0   32.80   12.60
  -4  12   0   21.40    9.00
  -4  12   0   -3.70    7.50
  -4  12   0   22.50   10.70
  -4  12   0   21.80   10.70
  -4  12   0   16.10    8.70
  -4  12   0   15.70   10.60
   3 -12   0  -10.30   10.50
   3 -12   0   -3.00    8.00
   3 -12   0   22.00   13.30
   3 -12   0    8.30    9.70
   3 -12   0    9.30    9.30
   3 -12   0   22.60   11.00
   3 -12   0    0.80   13.10
   3 -12   0   10.70   10.40
   3 -12   0    4.30    8.80
   3 -12   0   12.00    8.50
   3 -12   0    5.50    8.60
   3 -12   0    1.10   13.90
   3 -12   0    7.20    9.40
  -3  12   0  -10.50    8.00
  -3  12   0   12.90    8.50
  -3  12   0   -2.50    9.10
  -3  12   0    9.90    9.90
  -3  12   0    2.10    8.90
  -3  12   0    8.90    7.80
  -3  12   0   12.90   11.20
  -3  12   0   -4.30    8.10
  -3  12   0   16.80   15.80
  -3  12   0    2.00    9.80
  -3  12   0   10.80   10.20
  -3  12   0  -19.40    6.20
  -3  12   0    0.10    8.60
   2 -12   0   37.10   10.90
   2 -12   0   39.70   11.40
   2 -12   0   50.29   11.70
   2 -12   0   50.29   16.40
   2 -12   0   51.79   13.80
   2 -12   0   71.49   15.10
   2 -12   0   44.20   15.60
   2 -12   0   49.99   32.80
   2 -12   0   25.90   12.80
   2 -12   0   61.69   15.40
   2 -12   0   52.69   17.70
   2 -12   0   59.79   13.50
   2 -12   0   55.19   13.90
  -2  12   0   74.09   24.10
  -2  12   0   64.39   13.10
  -2  12   0   53.59   12.80
  -2  12   0   71.79   17.30
  -2  12   0   63.49   15.20
  -2  12   0   61.89   14.10
  -2  12   0   55.79   13.50
  -2  12   0   59.99   13.50
  -2  12   0   68.09   15.90
  -2  12   0  109.89   45.20
  -2  12   0   37.20   11.00
  -2  12   0   56.29   15.10
  -2  12   0   60.39   13.60
  -2  12   0   34.00   11.50
   1 -12   0   35.30   12.90
   1 -12   0   18.90   11.30
   1 -12   0   43.70   15.00
   1 -12   0   78.39   34.40
   1 -12   0   28.60   11.30
   1 -12   0   32.30   13.30
   1 -12   0   22.70    9.20
   1 -12   0   35.80   11.30
   1 -12   0   15.30   12.20
   1 -12   0   33.40   12.10
   1 -12   0   16.00   10.40
   1 -12   0   18.20    9.40
   1 -12   0   30.00   14.70
  -1  12   0   26.30   10.30
  -1  12   0   49.00   13.10
  -1  12   0   28.20   11.10
  -1  12   0   19.90   12.50
  -1  12   0   17.60   10.40
  -1  12   0   50.59   15.70
  -1  12   0   35.70   11.60
  -1  12   0   10.70   10.20
  -1  12   0   32.10   13.30
  -1  12   0   41.40   11.30
  -1  12   0   38.10   12.80
  -1  12   0   43.20   14.70
  -1  12   0   25.60   17.80
   0 -12   0   15.10   10.40
   0 -12   0   -7.20    6.80
   0 -12   0    2.60    9.40
   0 -12   0    8.30   10.70
   0 -12   0  -10.30    9.10
   0 -12   0   -6.20    9.50
   0 -12   0   24.70   13.20
   0 -12   0   -0.80    8.80
   0 -12   0   -0.10    7.80
   0 -12   0   -1.40    8.70
   0 -12   0    5.80    9.70
   0 -12   0   32.80   11.40
   0 -12   0   15.80   10.50
   0  12   0    6.50   10.90
   0  12   0    8.40   10.30
   0  12   0    7.50    9.80
   0  12   0    6.60    9.70
   0  12   0   12.90   10.40
   0  12   0    7.20    9.80
   0  12   0    3.90    8.50
   0  12   0    8.50    9.90
   0  12   0   16.20   11.00
   0  12   0   13.70   11.90
   0  12   0   -3.10    8.60
   0  12   0   16.50    9.90
  -1 -12   0    6.80   12.90
  -1 -12   0   -6.70    8.30
  -1 -12   0    1.10   11.20
  -1 -12   0   -9.90    8.80
  -1 -12   0   -3.10    9.90
  -1 -12   0    1.20   10.10
  -1 -12   0   -5.90    7.70
  -1 -12   0   -8.40    8.80
  -1 -12   0   -4.80    8.40
  -1 -12   0   -4.80    9.50
  -1 -12   0   10.80   10.50
  -1 -12   0   -3.70   11.30
  -1 -12   0    2.20    9.00
  -1 -12   0   -3.10    7.60
   1  12   0   17.20   10.60
   1  12   0   -7.90    7.70
   1  12   0  -10.90    8.00
   1  12   0   -3.30    9.00
   1  12   0    5.10   10.20
   1  12   0    7.20    9.30
   1  12   0   17.60   11.20
   1  12   0   -3.40    7.90
   1  12   0   -1.20    8.80
   1  12   0   -5.80    9.60
   1  12   0   -2.20    9.60
   1  12   0   -0.20    9.00
   9 -13   0   31.80   18.20
   9 -13   0   10.60   14.80
   9 -13   0   21.10   10.90
   9 -13   0   56.69   14.20
   9 -13   0   19.10   12.60
   9 -13   0   30.00   12.40
  -9  13   0   24.00   11.20
  -9  13   0   44.90   14.90
  -9  13   0   23.20   11.00
  -9  13   0   48.90   13.70
  -9  13   0   31.80   11.10
  -9  13   0   26.60   11.80
  -9  13   0   11.90   11.40
  -9  13   0   35.80   12.30
  -9  13   0   27.90   12.20
  -9  13   0   37.00   14.20
   8 -13   0   73.49   14.90
   8 -13   0   49.20   23.30
   8 -13   0   68.99   15.30
   8 -13   0   70.29   21.70
   8 -13   0   74.49   16.40
   8 -13   0   56.69   15.50
  -8  13   0   79.19   16.50
  -8  13   0   68.89   15.30
  -8  13   0   71.29   15.80
  -8  13   0   88.29   17.10
  -8  13   0   71.29   13.60
  -8  13   0   63.39   13.60
  -8  13   0   98.19   16.20
  -8  13   0   93.99   16.80
  -8  13   0  101.69   16.50
  -8  13   0   80.09   15.20
  -8  13   0   85.99   17.30
   7 -13   0   11.30   10.10
   7 -13   0   15.70   11.50
   7 -13   0   -1.10   12.60
   7 -13   0  -16.40    7.30
   7 -13   0   12.30    9.30
   7 -13   0   14.30    9.00
   7 -13   0   24.80   11.80
   7 -13   0   -1.40   11.20
  -7  13   0   -2.20    9.00
  -7  13   0   24.50   12.20
  -7  13   0   14.50   10.60
  -7  13   0    9.40   10.20
  -7  13   0   21.50   10.60
  -7  13   0   35.50   13.70
  -7  13   0    8.00   10.30
  -7  13   0    9.00    7.30
  -7  13   0   24.20    8.30
  -7  13   0   11.60   10.30
  -7  13   0    0.90    9.60
  -7  13   0   -1.30    9.20
  -7  13   0    6.80    9.40
   6 -13   0    0.80    9.70
   6 -13   0  -17.20    7.40
   6 -13   0   15.50    9.60
   6 -13   0    4.80    9.60
   6 -13   0   28.40   11.10
   6 -13   0   10.10    9.60
   6 -13   0    6.20    8.20
   6 -13   0    0.50   12.50
   6 -13   0   -2.40   11.70
   6 -13   0    9.60   11.00
   6 -13   0    4.50    8.10
   6 -13   0   -0.40    8.00
  -6  13   0    2.20   10.10
  -6  13   0    9.90   10.80
  -6  13   0   -0.20    9.00
  -6  13   0   -0.60    6.40
  -6  13   0   -0.20    9.50
  -6  13   0    9.90    8.70
  -6  13   0   12.60    9.30
  -6  13   0   -7.20    8.50
  -6  13   0   -2.10    8.70
  -6  13   0   -0.60    9.40
  -6  13   0   -3.30    9.10
  -6  13   0    8.70    8.80
  -6  13   0    0.60    6.60
  -6  13   0    7.40    8.40
  -6  13   0    3.40    9.30
   5 -13   0   30.90   12.70
   5 -13   0   25.50   10.20
   5 -13   0   47.40   14.90
   5 -13   0   38.30   15.00
   5 -13   0   70.99   16.30
   5 -13   0   33.10   11.40
   5 -13   0   20.50   10.00
   5 -13   0   29.20   12.40
   5 -13   0   22.00   11.60
   5 -13   0   49.30   10.70
   5 -13   0   16.40   14.00
   5 -13   0   38.20    9.20
   5 -13   0   62.99   14.10
   5 -13   0   27.20   10.80
  -5  13   0   41.40   14.20
  -5  13   0   57.29   15.40
  -5  13   0   43.30   14.40
  -5  13   0   43.50   13.10
  -5  13   0   43.10   13.10
  -5  13   0   69.29   14.90
  -5  13   0   39.90   13.80
  -5  13   0   50.79   13.00
  -5  13   0   33.10   10.50
  -5  13   0   31.60   10.70
  -5  13   0   11.40   10.40
  -5  13   0   13.40   10.40
  -5  13   0   26.00    9.80
  -5  13   0   14.80    9.70
   4 -13   0  151.78   24.00
   4 -13   0  140.79   22.80
   4 -13   0  151.68   20.40
   4 -13   0  135.49   18.20
   4 -13   0  122.89   19.90
   4 -13   0  127.09   19.50
   4 -13   0  133.69   18.60
   4 -13   0   89.99   23.80
   4 -13   0  156.98   23.90
   4 -13   0  142.79   20.80
   4 -13   0  142.79   18.50
   4 -13   0  111.39   24.60
  -4  13   0  151.58   20.40
  -4  13   0  128.49   19.20
  -4  13   0  121.09   18.40
  -4  13   0  128.09   19.30
  -4  13   0  146.59   21.10
  -4  13   0  134.09   21.00
  -4  13   0  127.19   16.70
  -4  13   0  141.49   22.10
  -4  13   0  156.38   22.90
  -4  13   0  111.99   17.80
  -4  13   0  143.59   19.80
  -4  13   0  171.78   24.60
   3 -13   0   78.59   19.80
   3 -13   0   82.69   17.30
   3 -13   0   48.20   18.30
   3 -13   0   72.79   13.30
   3 -13   0   70.19   14.90
   3 -13   0   89.09   15.00
   3 -13   0   62.89   15.30
   3 -13   0  101.19   18.60
   3 -13   0   63.19   13.60
   3 -13   0   57.79   14.70
   3 -13   0   63.39   17.90
   3 -13   0   55.29   20.70
  -3  13   0  100.19   20.00
  -3  13   0   72.19   16.80
  -3  13   0   93.89   19.20
  -3  13   0   64.19   14.00
  -3  13   0   86.69   18.10
  -3  13   0  112.49   18.70
  -3  13   0   53.69   14.60
  -3  13   0   83.79   16.00
  -3  13   0   86.19   18.90
  -3  13   0   69.09   15.20
  -3  13   0   55.09   14.10
  -3  13   0   48.20   14.30
  -3  13   0   67.49   13.90
   2 -13   0   64.79   16.20
   2 -13   0   41.10   13.30
   2 -13   0   52.99   12.00
   2 -13   0   72.79   13.70
   2 -13   0   60.19   15.10
   2 -13   0   60.19   19.60
   2 -13   0   55.99   22.40
   2 -13   0   43.70   14.00
   2 -13   0  110.69   23.40
   2 -13   0   74.69   20.50
   2 -13   0   57.99   14.30
   2 -13   0   91.09   18.20
  -2  13   0   67.59   15.50
  -2  13   0   72.99   15.90
  -2  13   0   83.89   16.50
  -2  13   0   48.70   13.50
  -2  13   0   72.79   16.90
  -2  13   0   64.09   14.60
  -2  13   0   34.00   11.90
  -2  13   0   68.99   14.50
  -2  13   0  112.69   28.80
  -2  13   0   52.59   14.10
  -2  13   0   66.99   27.40
  -2  13   0  116.69   23.20
  -2  13   0   74.79   14.70
  -2  13   0   70.69   17.30
   1 -13   0   30.30   15.30
   1 -13   0   15.10    9.00
   1 -13   0   14.20   10.20
   1 -13   0   13.80   12.10
   1 -13   0   15.80   12.70
   1 -13   0   21.10   12.10
   1 -13   0   15.40   10.90
   1 -13   0   -2.50   11.90
   1 -13   0    5.60   10.00
   1 -13   0   -3.50    8.70
   1 -13   0   12.60    9.90
  -1  13   0    8.30   10.30
  -1  13   0    9.90   12.30
  -1  13   0   14.90    9.60
  -1  13   0    6.10    8.30
  -1  13   0    3.50    9.80
  -1  13   0   10.70   10.20
  -1  13   0   22.00   10.90
  -1  13   0   17.90   14.10
  -1  13   0    0.00   11.60
  -1  13   0   11.10   12.60
  -1  13   0   18.80   12.40
  -1  13   0   24.10   13.70
   7 -14   0   -6.80   10.10
   7 -14   0    2.40    5.00
   7 -14   0   18.90   11.40
   7 -14   0    1.10    7.60
   7 -14   0   -4.70    6.90
   7 -14   0    1.80   13.90
   7 -14   0    5.10   15.60
   7 -14   0   -7.30   11.30
   7 -14   0    9.20   11.70
   7 -14   0    0.40    4.80
  -7  14   0   -2.30    9.70
  -7  14   0   21.00   15.30
  -7  14   0    4.40    9.50
  -7  14   0    8.20   10.40
  -7  14   0    9.10    8.10
  -7  14   0   -4.40   10.20
  -7  14   0  -10.30    8.40
  -7  14   0   -3.60    5.90
  -7  14   0  -16.80    7.60
  -7  14   0    4.90    9.90
  -7  14   0   -9.00   11.00
  -7  14   0   -2.20   11.10
  -7  14   0   -3.70   10.40
  -7  14   0   -3.10   14.10
   6 -14   0   -3.80    9.30
   6 -14   0   13.00    8.30
   6 -14   0    8.30   10.00
   6 -14   0    3.30    5.70
   6 -14   0   11.80   10.20
   6 -14   0   -2.70   13.30
   6 -14   0   -6.70    8.50
   6 -14   0   -3.30   12.80
   6 -14   0    4.90   10.30
   6 -14   0   -4.80    7.30
   6 -14   0   12.00    9.70
  -6  14   0   17.90   12.00
  -6  14   0    5.40    9.80
  -6  14   0    0.50    9.50
  -6  14   0    9.60   11.30
  -6  14   0   10.50   11.40
  -6  14   0    5.60    8.00
  -6  14   0   15.40    8.70
  -6  14   0   -5.30    9.30
  -6  14   0   -4.60    9.70
  -6  14   0   -1.30   11.10
  -6  14   0    1.30   12.00
  -6  14   0    6.60   10.10
   5 -14   0   52.59   18.80
   5 -14   0   72.89   18.50
   5 -14   0   84.59   17.50
   5 -14   0   99.59   18.90
   5 -14   0   56.19   15.00
   5 -14   0   60.29   14.00
   5 -14   0   43.60   19.30
   5 -14   0   54.59   16.30
   5 -14   0   47.30   13.60
   5 -14   0   45.40   23.50
   5 -14   0   78.89   15.10
  -5  14   0   86.39   18.40
  -5  14   0   88.99   18.30
  -5  14   0   81.89   19.20
  -5  14   0   89.59   15.30
  -5  14   0   59.89   15.00
  -5  14   0   65.89   18.30
  -5  14   0   47.30   11.90
  -5  14   0   60.19   16.00
  -5  14   0   69.79   16.00
  -5  14   0   58.99   13.20
  -5  14   0   95.79   19.40
  -5  14   0   39.70   13.70
   4 -14   0   30.10   11.70
   4 -14   0  -10.70    8.20
   4 -14   0   17.20   15.70
   4 -14   0    9.80   10.10
   4 -14   0   14.70   11.60
   4 -14   0   23.10   12.20
   4 -14   0    0.40   12.10
   4 -14   0   23.00   12.00
   4 -14   0   24.30   11.90
   4 -14   0    7.10   10.50
   4 -14   0   15.60   11.40
   4 -14   0   26.80   10.80
   4 -14   0   20.50   10.00
   4 -14   0   31.20   12.60
  -4  14   0   13.50   11.10
  -4  14   0   24.90   10.20
  -4  14   0   31.20   17.80
  -4  14   0   13.10   10.10
  -4  14   0    7.10   11.70
  -4  14   0   22.00   12.90
  -4  14   0   20.80   14.40
  -4  14   0   26.10   17.80
  -4  14   0   14.20   12.00
  -4  14   0    2.70   20.40
  -4  14   0   54.69   22.50
  -4  14   0   -3.40   10.10
  -3  14  -1   -9.10    8.40
  -3  14  -1    5.90   11.40
  -3  14  -1   -6.30   11.00
  -3  14  -1   12.90   10.80
  -3  14  -1   -1.80   11.80
  -3  14  -1   13.00    9.70
  -3  14  -1    7.60    7.90
  -3  14  -1    9.90   10.00
  -3  14  -1   18.30   13.20
  -3  14  -1   17.00   12.50
  -3  14  -1   -5.20    9.60
  -3  14  -1    3.70   12.30
  -3  14  -1    6.10    9.70
   3 -14   1   19.20   11.00
   3 -14   1   17.70   19.00
   3 -14   1   17.60   16.60
   3 -14   1   26.00   11.80
   3 -14   1    9.70   10.70
   3 -14   1   12.30   12.00
   3 -14   1   -0.10   12.60
   3 -14   1   13.20   11.10
   3 -14   1   13.10   16.00
   3 -14   1   30.00   13.30
   3 -14   1    8.10    9.30
   3 -14   1   22.10   13.40
  -4  14  -1   23.50   12.40
  -4  14  -1    8.50   10.80
  -4  14  -1    0.30   11.60
  -4  14  -1   12.80   11.20
  -4  14  -1    0.40    7.90
  -4  14  -1   23.00   13.80
  -4  14  -1    0.80   11.00
  -4  14  -1   20.00   12.60
  -4  14  -1   -0.30    9.20
  -4  14  -1    7.00    8.40
  -4  14  -1    4.00   10.00
   4 -14   1   15.20   14.60
   4 -14   1    7.80   10.30
   4 -14   1   14.60   17.00
   4 -14   1    7.60   10.40
   4 -14   1    2.80   10.10
   4 -14   1   16.50   12.30
   4 -14   1    5.40    9.10
   4 -14   1    9.90   10.30
   4 -14   1   12.00   10.80
   4 -14   1    8.50    9.90
   4 -14   1   13.90   12.20
   4 -14   1   -0.40   10.20
  -5  14  -1  -14.40    8.60
  -5  14  -1   16.50   11.60
  -5  14  -1    0.10    8.50
  -5  14  -1    8.90   11.50
  -5  14  -1  -10.50   11.10
  -5  14  -1    3.60    8.00
  -5  14  -1    5.10    9.50
  -5  14  -1   19.00   12.40
  -5  14  -1   20.60   12.70
  -5  14  -1    6.40    7.60
  -5  14  -1  -11.40    9.80
  -5  14  -1   -8.20    9.90
  -5  14  -1   11.40   12.20
  -5  14  -1   -3.60   10.30
  -5  14  -1    6.10    9.10
   5 -14   1   26.70   13.30
   5 -14   1   -7.10    7.80
   5 -14   1    7.00   14.10
   5 -14   1   25.00   11.80
   5 -14   1   24.60   15.40
   5 -14   1   -0.60   10.00
   5 -14   1   -0.80    9.20
   5 -14   1    1.40    8.10
   5 -14   1   19.20   11.90
   5 -14   1   -4.30    9.00
   5 -14   1   20.50   11.50
   5 -14   1    0.80    8.10
  -6  14  -1   35.70   14.70
  -6  14  -1   14.10   11.20
  -6  14  -1   17.50    9.30
  -6  14  -1    3.80   11.00
  -6  14  -1   30.20   12.90
  -6  14  -1    5.80   10.30
  -6  14  -1   18.60   12.00
  -6  14  -1   22.90   11.00
  -6  14  -1   36.00   14.60
  -6  14  -1    6.20    9.10
  -6  14  -1   30.00   12.20
  -6  14  -1   24.00   12.30
  -6  14  -1   32.20   12.30
  -6  14  -1   17.60    9.70
  -6  14  -1   20.90   12.30
  -6  14  -1   15.50   12.00
   6 -14   1   28.10   11.60
   6 -14   1    5.40    5.60
   6 -14   1   18.90   12.10
   6 -14   1   28.20   10.70
   6 -14   1   23.70   12.40
   6 -14   1   28.60   11.30
   6 -14   1    3.50   15.10
   6 -14   1    4.30    7.40
   6 -14   1   22.70   10.10
   6 -14   1   45.30   11.00
   6 -14   1   17.30   11.60
   6 -14   1    4.50   15.70
  -7  14  -1   32.70   11.70
  -7  14  -1   34.20   13.90
  -7  14  -1   19.50   14.30
  -7  14  -1   24.20   12.40
  -7  14  -1   19.10   11.50
  -7  14  -1   22.90   11.50
  -7  14  -1    5.20    9.80
  -7  14  -1   26.80   12.30
  -7  14  -1   33.20   12.60
  -7  14  -1   36.20   12.80
  -7  14  -1   43.30   13.80
  -7  14  -1   38.20   13.80
  -7  14  -1   33.00   13.60
  -7  14  -1   43.90   13.80
   7 -14   1   22.50   13.10
   7 -14   1   19.10   16.50
   7 -14   1   12.80   11.30
   7 -14   1   20.60   11.80
   7 -14   1   36.00   16.90
   7 -14   1   36.20   15.00
  -8  14  -1   74.79   16.40
  -8  14  -1   62.69   25.60
  -8  14  -1   54.79   15.80
  -8  14  -1   45.80   11.60
  -8  14  -1   58.99   25.10
  -8  14  -1   52.69   19.10
  -8  14  -1   13.70   15.70
  -8  14  -1   37.60   14.60
  -8  14  -1   67.19   15.20
   8 -14   1   24.80   12.30
   8 -14   1   52.19   15.40
   8 -14   1   11.00   14.30
   8 -14   1   42.50   20.30
   0  13  -1   23.50   16.90
   0  13  -1   41.10   13.80
   0  13  -1   38.50   13.50
   0  13  -1   24.40   12.60
   0  13  -1   45.30   13.70
   0  13  -1   32.50   12.00
   0  13  -1   23.00   11.00
   0  13  -1   19.20   15.80
   0  13  -1   21.80   11.20
   0  13  -1   52.29   14.50
   0 -13   1   33.30   14.40
   0 -13   1   31.40   15.60
   0 -13   1   20.90   14.20
   0 -13   1   47.70   13.50
   0 -13   1   57.69   18.30
   0 -13   1   44.90   15.90
   0 -13   1   30.70   11.80
   0 -13   1   41.70   14.50
   0 -13   1   55.49   14.40
   0 -13   1   23.50    9.50
   0 -13   1   30.60   11.20
  -1  13  -1   44.70   12.30
  -1  13  -1   72.49   18.00
  -1  13  -1   45.10   12.70
  -1  13  -1   94.19   20.20
  -1  13  -1   69.09   18.60
  -1  13  -1   85.99   16.40
  -1  13  -1   83.09   16.00
  -1  13  -1   68.79   15.50
  -1  13  -1   72.69   16.10
  -1  13  -1   87.99   17.40
  -1  13  -1   62.39   14.70
  -1  13  -1   68.29   17.20
   1 -13   1   63.39   20.00
   1 -13   1   70.89   16.10
   1 -13   1   51.39   16.70
   1 -13   1   70.19   13.60
   1 -13   1   54.39   15.20
   1 -13   1   72.49   16.10
   1 -13   1   78.69   17.40
   1 -13   1   64.89   11.20
   1 -13   1   50.49   14.00
   1 -13   1   40.40   13.50
   1 -13   1   64.79   15.40
   1 -13   1   59.49   13.80
   1 -13   1   61.69   12.50
   1 -13   1   68.69   16.90
  -2  13  -1   41.90   12.10
  -2  13  -1   54.19   14.10
  -2  13  -1   70.79   25.70
  -2  13  -1   65.59   16.40
  -2  13  -1   52.19   13.30
  -2  13  -1   79.99   15.90
  -2  13  -1   80.89   18.60
  -2  13  -1   51.29   13.50
  -2  13  -1   84.99   18.20
  -2  13  -1   55.29   13.50
  -2  13  -1   49.40   15.20
  -2  13  -1   57.29   13.50
  -2  13  -1   61.39   13.40
  -2  13  -1   50.79   15.40
   2 -13   1   52.39   13.90
   2 -13   1   62.39   21.00
   2 -13   1   34.80   19.30
   2 -13   1   47.90   17.50
   2 -13   1   23.30   11.40
   2 -13   1   54.99   22.20
   2 -13   1   37.20   11.60
   2 -13   1  131.69   32.60
   2 -13   1   72.79   15.90
   2 -13   1   41.00   11.10
   2 -13   1   62.19   20.00
   2 -13   1   71.69   13.60
   2 -13   1   79.69   21.70
   2 -13   1   62.29   14.70
   2 -13   1   48.20   13.90
  -3  13  -1    3.60   10.90
  -3  13  -1    8.00   11.20
  -3  13  -1   -2.00    8.20
  -3  13  -1   -7.00    9.00
  -3  13  -1   -3.40    7.10
  -3  13  -1    0.00    9.70
  -3  13  -1   -0.30    8.40
  -3  13  -1    5.80   11.30
  -3  13  -1   -1.20    8.40
  -3  13  -1   -7.50   10.80
  -3  13  -1    4.20    9.70
   3 -13   1   -1.10    8.00
   3 -13   1    6.40   11.90
   3 -13   1    1.10   10.80
   3 -13   1   -2.30   13.00
   3 -13   1   13.80   15.40
   3 -13   1   -2.80    8.30
   3 -13   1   11.90    9.00
   3 -13   1    1.20   11.20
   3 -13   1   -2.20   10.90
   3 -13   1    3.00    8.40
   3 -13   1   -7.00    8.00
   3 -13   1    3.10    8.60
  -4  13  -1    0.30    8.80
  -4  13  -1    1.90    8.10
  -4  13  -1    7.50    9.70
  -4  13  -1   22.10   11.40
  -4  13  -1  -20.00    7.10
  -4  13  -1    9.00   10.40
  -4  13  -1    6.60    9.20
  -4  13  -1    4.10    9.20
  -4  13  -1   -6.00    9.20
  -4  13  -1   21.50   12.20
  -4  13  -1    9.10   10.30
  -4  13  -1   -9.20   11.00
  -4  13  -1    5.00    9.60
   4 -13   1    5.30    9.80
   4 -13   1    2.90    9.50
   4 -13   1   19.70   13.10
   4 -13   1   10.90    8.80
   4 -13   1    5.10   13.10
   4 -13   1    7.90    9.60
   4 -13   1  -11.60    9.70
   4 -13   1   -9.20    8.20
   4 -13   1    4.80   11.40
   4 -13   1   -4.50    9.00
   4 -13   1   13.10   10.40
   4 -13   1    5.30    8.20
   4 -13   1   -3.30    8.40
   4 -13   1   17.90    9.50
  -5  13  -1   98.09   18.00
  -5  13  -1   73.79   14.20
  -5  13  -1   82.19   16.90
  -5  13  -1   60.09   14.50
  -5  13  -1   96.59   16.60
  -5  13  -1   66.69   15.20
  -5  13  -1   85.29   16.60
  -5  13  -1   67.99   15.00
  -5  13  -1   54.59   12.60
  -5  13  -1   34.60   13.00
  -5  13  -1   31.50   12.60
  -5  13  -1   60.79   11.80
  -5  13  -1  134.49   19.90
  -5  13  -1   57.29   12.90
  -5  13  -1   65.89   16.00
  -5  13  -1   69.79   13.10
   5 -13   1   58.29   15.20
   5 -13   1   78.29   16.20
   5 -13   1   59.39   13.50
   5 -13   1   71.29   19.60
   5 -13   1   58.19   13.20
   5 -13   1   86.69   18.20
   5 -13   1   85.39   15.90
   5 -13   1   43.20   16.60
   5 -13   1   66.29   17.50
   5 -13   1   54.99   12.70
   5 -13   1   46.40   20.20
   5 -13   1   79.39   17.70
  -6  13  -1   29.10   12.30
  -6  13  -1   10.30    8.50
  -6  13  -1   46.60   13.60
  -6  13  -1   58.99   13.70
  -6  13  -1   28.10   11.70
  -6  13  -1   10.10   10.20
  -6  13  -1   36.90   12.30
  -6  13  -1   24.20    8.60
  -6  13  -1   24.20   10.20
  -6  13  -1   42.80   13.20
  -6  13  -1   15.80   10.20
  -6  13  -1   22.00   11.00
  -6  13  -1   18.50   10.80
  -6  13  -1   50.39   12.30
  -6  13  -1   20.90   11.30
  -6  13  -1   16.10   11.70
  -6  13  -1   24.10    9.40
  -6  13  -1   23.70   10.30
  -6  13  -1   24.80   10.90
   6 -13   1   27.10   15.00
   6 -13   1    6.30    8.70
   6 -13   1   13.90    8.60
   6 -13   1   31.10   12.50
   6 -13   1   31.30   10.30
   6 -13   1   20.10   10.40
   6 -13   1   23.70   10.30
   6 -13   1   30.30   12.40
   6 -13   1   24.20   11.70
   6 -13   1   40.00   11.80
   6 -13   1   43.50   13.80
   6 -13   1   29.20   18.10
  -7  13  -1   36.60   14.90
  -7  13  -1   28.60   10.50
  -7  13  -1   51.29   11.60
  -7  13  -1   59.79   14.60
  -7  13  -1   48.10   19.10
  -7  13  -1   53.29   14.00
  -7  13  -1   34.60   10.00
  -7  13  -1   73.99   14.70
  -7  13  -1   18.00   11.20
  -7  13  -1   41.70   13.30
  -7  13  -1   45.40   13.80
  -7  13  -1   50.29   13.40
  -7  13  -1   54.49   13.20
  -7  13  -1   73.29   15.20
  -7  13  -1   71.19   18.70
  -7  13  -1   19.70   11.30
  -7  13  -1   43.10   12.00
   7 -13   1   28.00   12.00
   7 -13   1   40.10   12.00
   7 -13   1   29.40   12.70
   7 -13   1   18.20   15.80
   7 -13   1   13.40   10.20
   7 -13   1   44.80   19.80
  -8  13  -1    1.00    5.90
  -8  13  -1   -4.70    8.70
  -8  13  -1   -8.40    8.50
  -8  13  -1    2.50    8.60
  -8  13  -1    1.40    8.30
  -8  13  -1   -8.30    8.20
  -8  13  -1    8.90   10.40
  -8  13  -1   -1.20    9.10
  -8  13  -1   -5.90    8.70
  -8  13  -1    4.20    6.70
  -8  13  -1   11.20    9.60
  -8  13  -1   -5.00    9.00
  -8  13  -1    0.00   10.30
   8 -13   1   -5.40    9.10
   8 -13   1  -15.40    7.10
   8 -13   1   -7.10   11.50
   8 -13   1   -1.30    9.60
   8 -13   1    6.60    9.10
   8 -13   1    0.20   12.30
  -9  13  -1    6.10    9.60
  -9  13  -1    0.40    9.90
  -9  13  -1   -3.30   10.40
  -9  13  -1   -0.10   13.10
  -9  13  -1    3.70    9.60
  -9  13  -1   11.90   10.00
  -9  13  -1    8.10    9.40
  -9  13  -1   -3.70    8.30
  -9  13  -1    6.60    9.50
  -9  13  -1    0.90   11.50
  -9  13  -1   -3.80   10.40
  -9  13  -1   -9.10    7.10
   9 -13   1   25.20   18.00
   9 -13   1   -5.60    8.20
   9 -13   1   14.30   11.00
   9 -13   1   -3.20    9.70
   9 -13   1   15.70   16.40
   9 -13   1  -17.30    7.00
   1  12  -1   26.90   11.00
   1  12  -1   19.50   12.60
   1  12  -1   42.60   14.80
   1  12  -1   40.00   13.10
   1  12  -1   12.20    9.60
   1  12  -1   20.30   11.80
   1  12  -1   16.10   11.50
   1  12  -1   25.80   10.90
   1  12  -1   17.00   10.20
   1  12  -1   12.20    9.50
   1  12  -1   22.90   11.70
   1  12  -1   15.70   11.70
  -1 -12   1   20.50   11.10
  -1 -12   1   26.20   12.60
  -1 -12   1   13.70   10.30
  -1 -12   1   21.90    9.40
  -1 -12   1   -0.50    8.80
  -1 -12   1   12.60   10.20
  -1 -12   1   26.70   12.50
  -1 -12   1    6.90   10.00
  -1 -12   1   28.10   14.90
  -1 -12   1   25.10   11.10
  -1 -12   1   33.40   15.20
  -1 -12   1   12.20   10.30
  -1 -12   1   21.30   10.70
   0  12  -1   23.30   12.40
   0  12  -1   35.90   13.30
   0  12  -1   21.00   16.30
   0  12  -1   19.10   10.60
   0  12  -1   12.60    9.70
   0  12  -1   12.40   10.50
   0  12  -1   22.60   10.60
   0  12  -1   40.20   12.40
   0  12  -1   27.70   12.10
   0  12  -1   24.70   11.90
   0  12  -1   37.50   13.10
   0 -12   1   22.80   11.70
   0 -12   1   13.30   10.10
   0 -12   1   19.40   10.60
   0 -12   1   30.90   11.90
   0 -12   1   15.70   11.30
   0 -12   1   11.50   10.70
   0 -12   1   24.30   12.20
   0 -12   1   14.90   10.20
   0 -12   1   27.20   14.10
   0 -12   1   20.50   15.90
   0 -12   1   -1.70    8.60
   0 -12   1   17.10   10.00
   0 -12   1   20.00    8.60
  -1  12  -1   13.80   11.70
  -1  12  -1   31.50   13.40
  -1  12  -1   35.80   11.90
  -1  12  -1   15.80    9.30
  -1  12  -1   29.70   10.90
  -1  12  -1   22.00    9.70
  -1  12  -1   27.50   10.30
  -1  12  -1   33.40   11.50
  -1  12  -1   26.20   11.30
  -1  12  -1   32.60   11.60
  -1  12  -1   50.49   25.00
  -1  12  -1   13.00   10.50
  -1  12  -1   28.50   11.60
  -1  12  -1   39.50   14.40
   1 -12   1   22.20   10.20
   1 -12   1   11.40    7.60
   1 -12   1   30.40   13.00
   1 -12   1   20.70   18.60
   1 -12   1   31.50   11.30
   1 -12   1   -3.70   13.20
   1 -12   1   35.00   10.40
   1 -12   1   13.80    8.80
   1 -12   1   24.10    9.60
   1 -12   1   37.10   20.00
   1 -12   1   19.00   10.30
   1 -12   1   21.90   11.60
   1 -12   1   29.50   11.40
   1 -12   1   39.20   13.00
   1 -12   1   23.60   10.40
  -2  12  -1   -2.10   12.80
  -2  12  -1   10.90   10.30
  -2  12  -1    4.20    9.20
  -2  12  -1    9.80   13.00
  -2  12  -1   13.30   20.40
  -2  12  -1   12.40   10.00
  -2  12  -1  -18.50    7.30
  -2  12  -1    9.90    9.60
  -2  12  -1    5.40    8.70
  -2  12  -1    8.30    8.80
  -2  12  -1  -11.80    7.60
  -2  12  -1   11.50    9.80
   2 -12   1   -4.70    7.40
   2 -12   1   12.60    9.30
   2 -12   1    7.00    9.10
   2 -12   1   10.30   10.00
   2 -12   1    0.00    8.70
   2 -12   1    3.50   10.20
   2 -12   1    9.60    9.80
   2 -12   1    3.50   10.70
   2 -12   1    5.60    9.10
   2 -12   1   10.70    7.90
   2 -12   1   -5.10   11.50
   2 -12   1    7.80   10.00
   2 -12   1   -5.00   15.80
   2 -12   1    9.80    9.10
   2 -12   1   -5.70    9.30
  -3  12  -1   25.90    9.90
  -3  12  -1   57.29   16.00
  -3  12  -1   36.70   10.00
  -3  12  -1   39.20   20.30
  -3  12  -1   44.70   13.10
  -3  12  -1   27.90   10.30
  -3  12  -1   44.20   13.00
  -3  12  -1   53.69   14.40
  -3  12  -1   60.29   12.00
  -3  12  -1   41.90   11.80
  -3  12  -1   33.30   11.70
  -3  12  -1   27.60   10.40
  -3  12  -1   39.10   17.40
  -3  12  -1   38.80   17.20
   3 -12   1   46.10   13.80
   3 -12   1   43.40   12.20
   3 -12   1   37.30   17.60
   3 -12   1   55.39   13.10
   3 -12   1   20.90   10.40
   3 -12   1   26.40   17.80
   3 -12   1   24.50   10.50
   3 -12   1   41.40   10.20
   3 -12   1   33.70   10.90
   3 -12   1   28.20   12.30
   3 -12   1   35.00   10.70
   3 -12   1   38.70   12.00
   3 -12   1   32.90   15.10
   3 -12   1   30.10   11.60
   3 -12   1   43.80   14.40
  -4  12  -1  566.74   39.40
  -4  12  -1  534.05   36.10
  -4  12  -1  452.45   34.80
  -4  12  -1  499.05   33.90
  -4  12  -1  547.95   35.90
  -4  12  -1  614.24   59.59
  -4  12  -1  598.04   40.10
  -4  12  -1  613.44   40.70
  -4  12  -1  527.95   35.30
  -4  12  -1  621.04   39.50
  -4  12  -1  597.54   39.60
  -4  12  -1  609.34   38.90
   4 -12   1  438.96   66.99
   4 -12   1  646.64   44.20
   4 -12   1  477.65   44.30
   4 -12   1  538.15   37.50
   4 -12   1  581.04   35.70
   4 -12   1  608.44   36.00
   4 -12   1  569.04   35.80
   4 -12   1  635.54   39.10
   4 -12   1  590.54   40.30
   4 -12   1  585.44   34.90
   4 -12   1  544.85   34.40
   4 -12   1  554.14   37.50
   4 -12   1  458.75   42.10
  -5  12  -1   10.80   15.60
  -5  12  -1    1.10    6.80
  -5  12  -1   -3.50   14.10
  -5  12  -1   18.10    9.80
  -5  12  -1   -3.00    8.00
  -5  12  -1   -5.60    8.60
  -5  12  -1    2.50    6.70
  -5  12  -1   -8.40    7.50
  -5  12  -1    0.70    7.20
  -5  12  -1   16.50    9.50
  -5  12  -1   15.60    8.00
  -5  12  -1   -4.50    8.30
  -5  12  -1   -2.00    8.50
  -5  12  -1    8.10    7.60
  -5  12  -1    1.90    7.80
  -5  12  -1    2.40    8.90
  -5  12  -1   12.80    8.30
  -5  12  -1   -9.20    7.90
   5 -12   1   -2.50    8.30
   5 -12   1   -5.50    8.70
   5 -12   1   -6.40    6.70
   5 -12   1   -2.50    7.10
   5 -12   1   -4.30    7.40
   5 -12   1   -3.90    6.90
   5 -12   1    8.80    7.40
   5 -12   1    1.50    7.80
   5 -12   1   11.70   11.20
   5 -12   1   -5.10    7.20
   5 -12   1    4.10    7.90
   5 -12   1   -1.80    7.70
   5 -12   1    0.30   11.50
   5 -12   1   12.50   10.00
   5 -12   1    3.90    6.60
  -6  12  -1  -17.60    7.40
  -6  12  -1   11.80    6.70
  -6  12  -1    1.40    8.70
  -6  12  -1   -2.30   10.10
  -6  12  -1    3.10    7.90
  -6  12  -1    3.10    8.50
  -6  12  -1   14.80    8.60
  -6  12  -1   21.20   12.60
  -6  12  -1    1.70    8.50
  -6  12  -1    3.00    6.20
  -6  12  -1   -2.60    7.20
  -6  12  -1   13.20    8.20
  -6  12  -1   -4.90    7.20
  -6  12  -1    1.10    8.70
  -6  12  -1    6.90    6.40
  -6  12  -1    9.90    9.70
  -6  12  -1   -2.10    7.70
  -6  12  -1  -12.10    7.00
   6 -12   1   -2.00    7.90
   6 -12   1    0.80    9.10
   6 -12   1   -9.50    7.30
   6 -12   1   -1.40    7.80
   6 -12   1   -7.60    7.50
   6 -12   1    3.10    8.90
   6 -12   1    3.50    8.20
   6 -12   1   10.20   13.50
   6 -12   1    9.70    7.20
   6 -12   1    5.20    8.70
   6 -12   1    2.90    7.40
   6 -12   1    0.80    6.90
   6 -12   1   -4.10    6.40
   6 -12   1    0.00   11.10
  -7  12  -1  125.29   16.10
  -7  12  -1   69.99   15.00
  -7  12  -1  107.59   14.50
  -7  12  -1  105.99   16.50
  -7  12  -1   84.29   13.10
  -7  12  -1   99.09   16.60
  -7  12  -1   75.19   13.60
  -7  12  -1  137.59   19.10
  -7  12  -1   84.69   16.00
  -7  12  -1  108.39   16.80
  -7  12  -1  114.99   15.60
  -7  12  -1  102.79   14.70
  -7  12  -1   84.39   16.30
  -7  12  -1   82.79   14.30
  -7  12  -1  116.99   17.60
  -7  12  -1   79.69   15.40
  -7  12  -1   92.99   16.20
  -7  12  -1  118.19   16.60
   7 -12   1   98.19   16.10
   7 -12   1   82.49   15.20
   7 -12   1  100.99   17.20
   7 -12   1   97.19   15.50
   7 -12   1   65.49   13.70
   7 -12   1   68.99   15.20
   7 -12   1   74.39   19.10
   7 -12   1   82.99   16.20
   7 -12   1   70.59   15.20
   7 -12   1   96.29   14.60
   7 -12   1   44.20   17.40
  -8  12  -1   85.29   16.70
  -8  12  -1  120.79   17.70
  -8  12  -1  103.69   16.60
  -8  12  -1  112.49   15.20
  -8  12  -1  128.59   16.70
  -8  12  -1  137.19   18.50
  -8  12  -1   96.29   16.30
  -8  12  -1   89.09   14.30
  -8  12  -1  111.19   16.20
  -8  12  -1   80.09   15.60
  -8  12  -1  140.69   19.10
  -8  12  -1  120.39   17.40
  -8  12  -1  102.09   17.80
  -8  12  -1  139.19   19.90
  -8  12  -1   70.29   13.20
  -8  12  -1  120.59   16.10
   8 -12   1   74.39   15.60
   8 -12   1  108.39   22.70
   8 -12   1   59.89   15.30
   8 -12   1   98.89   18.50
   8 -12   1   92.89   24.70
   8 -12   1   78.19   16.70
   8 -12   1   80.79   14.30
   8 -12   1   96.69   15.60
   8 -12   1   81.49   15.00
   8 -12   1   86.49   15.70
   8 -12   1   82.59   15.60
  -9  12  -1   94.19   15.20
  -9  12  -1   88.49   14.10
  -9  12  -1   72.89   14.90
  -9  12  -1   65.89   15.60
  -9  12  -1  137.69   20.50
  -9  12  -1   73.69   15.90
  -9  12  -1   73.29   14.70
  -9  12  -1   82.89   14.10
  -9  12  -1  131.39   18.20
  -9  12  -1   65.39   14.00
  -9  12  -1   74.49   14.30
  -9  12  -1  106.69   16.40
  -9  12  -1  116.79   16.80
  -9  12  -1  105.29   16.00
  -9  12  -1   65.19   17.20
   9 -12   1   73.59   14.80
   9 -12   1   68.59   16.90
   9 -12   1   80.59   15.70
   9 -12   1   42.60   20.10
   9 -12   1   68.89   16.10
   9 -12   1   72.39   23.30
   9 -12   1   65.19   13.90
 -10  12  -1   58.09   13.00
 -10  12  -1   40.90   13.90
 -10  12  -1   30.50   11.30
 -10  12  -1   79.59   15.30
 -10  12  -1   42.90   12.20
 -10  12  -1   57.69   13.70
 -10  12  -1   76.89   14.10
 -10  12  -1   27.20   12.10
  10 -12   1   66.09   17.10
  10 -12   1   39.80   13.40
  10 -12   1   30.10   12.40
  10 -12   1   63.19   14.30
  10 -12   1   37.50   21.20
  10 -12   1   44.10   21.70
  10 -12   1   44.00   12.60
   3  11  -1   57.69   18.60
   3  11  -1   53.19   17.40
   3  11  -1   91.19   15.40
   3  11  -1   88.89   16.30
   3  11  -1   84.39   15.40
   3  11  -1   73.49   18.30
   3  11  -1   88.09   15.70
   3  11  -1   53.99   15.90
   3  11  -1   50.09   17.40
  -3 -11   1  119.99   24.40
  -3 -11   1   99.09   22.00
  -3 -11   1   81.09   16.90
  -3 -11   1   79.79   18.20
  -3 -11   1   75.39   14.70
  -3 -11   1   66.59   15.40
  -3 -11   1  124.89   20.20
  -3 -11   1   86.59   16.80
  -3 -11   1   64.89   16.20
  -3 -11   1   80.09   15.90
   2  11  -1    7.40    9.30
   2  11  -1    3.80   11.20
   2  11  -1    1.40    7.70
   2  11  -1   -0.50    8.90
   2  11  -1    0.20    8.20
   2  11  -1    8.10    9.80
   2  11  -1   -1.90    8.80
   2  11  -1   26.90   10.80
   2  11  -1   13.40    9.30
  -2 -11   1  -18.00    5.80
  -2 -11   1   11.90   10.10
  -2 -11   1  -17.80    8.20
  -2 -11   1    3.40    9.40
  -2 -11   1    8.00    9.30
  -2 -11   1    2.20    8.90
  -2 -11   1   10.90    9.30
  -2 -11   1    3.10    7.30
  -2 -11   1   16.10   11.20
  -2 -11   1    7.70    8.50
  -2 -11   1   10.60    9.30
  -2 -11   1    4.20    9.00
  -2 -11   1   -6.70    8.80
  -2 -11   1    7.30   11.00
   1  11  -1   23.90   13.00
   1  11  -1    6.40    9.80
   1  11  -1   35.00   12.70
   1  11  -1   19.80   27.20
   1  11  -1    7.70    8.40
   1  11  -1   23.30   11.10
   1  11  -1   16.30   11.50
   1  11  -1   28.60   11.10
   1  11  -1   12.30   10.30
   1  11  -1   17.40   12.30
   1  11  -1   28.40   10.20
   1  11  -1   17.60   10.40
   1  11  -1   35.50   13.00
  -1 -11   1   20.10   10.50
  -1 -11   1   27.90   10.50
  -1 -11   1   21.30   10.50
  -1 -11   1   26.80   19.60
  -1 -11   1   26.20   10.20
  -1 -11   1    7.90    8.70
  -1 -11   1   24.80   10.60
  -1 -11   1   29.70   11.00
  -1 -11   1   26.00   11.50
  -1 -11   1   39.40   25.40
  -1 -11   1   20.60   10.00
  -1 -11   1    0.10   12.00
   0  11  -1   16.00    8.90
   0  11  -1   15.00    9.30
   0  11  -1   31.60   18.00
   0  11  -1   26.10   11.00
   0  11  -1   16.90    9.80
   0  11  -1   36.40   12.10
   0  11  -1   24.70   11.40
   0  11  -1   28.90   12.90
   0  11  -1    7.70    8.20
   0  11  -1   22.80   10.10
   0  11  -1   43.50   14.80
   0  11  -1   16.70    9.70
   0  11  -1   47.10   14.20
   0 -11   1   17.40   10.10
   0 -11   1    9.80    8.90
   0 -11   1   13.10    7.90
   0 -11   1   26.70   11.20
   0 -11   1    7.20    7.90
   0 -11   1   13.90    9.10
   0 -11   1   28.50   18.10
   0 -11   1   10.80    9.70
   0 -11   1   10.30    8.60
   0 -11   1   19.80    9.80
   0 -11   1   17.50   10.40
  -1  11  -1  256.67   22.90
  -1  11  -1  199.78   32.70
  -1  11  -1  273.17   23.90
  -1  11  -1  309.97   24.80
  -1  11  -1  343.07   24.90
  -1  11  -1  362.76   28.40
  -1  11  -1  288.37   23.40
  -1  11  -1  321.57   28.00
  -1  11  -1  317.47   25.40
  -1  11  -1  346.87   27.60
  -1  11  -1  322.77   50.89
  -1  11  -1  326.27   25.50
  -1  11  -1  244.48   28.80
  -1  11  -1  345.07   26.80
   1 -11   1  260.47   28.40
   1 -11   1  271.87   21.80
   1 -11   1  274.67   24.40
   1 -11   1  316.77   26.20
   1 -11   1  264.47   37.30
   1 -11   1  297.27   22.60
   1 -11   1  297.47   22.00
   1 -11   1  315.57   51.19
   1 -11   1  294.47   27.20
   1 -11   1  325.87   21.80
   1 -11   1  226.08   25.10
   1 -11   1  275.87   23.80
   1 -11   1  338.67   31.10
   1 -11   1  336.97   30.50
   1 -11   1  235.08   27.20
  -2  11  -1  150.98   19.10
  -2  11  -1  151.28   18.30
  -2  11  -1  193.58   21.80
  -2  11  -1  181.38   28.40
  -2  11  -1  224.08   28.80
  -2  11  -1  187.18   22.30
  -2  11  -1  174.58   19.40
  -2  11  -1  204.98   24.40
  -2  11  -1  221.38   28.20
  -2  11  -1  217.08   23.40
  -2  11  -1  169.58   19.50
  -2  11  -1  159.98   21.10
  -2  11  -1  239.18   44.20
  -2  11  -1  150.68   20.50
   2 -11   1  191.08   25.80
   2 -11   1  180.18   22.70
   2 -11   1  228.38   23.70
   2 -11   1  172.58   20.80
   2 -11   1  165.88   20.20
   2 -11   1  248.98   20.80
   2 -11   1  176.48   18.10
   2 -11   1  166.88   18.80
   2 -11   1  151.68   19.70
   2 -11   1  169.78   17.60
   2 -11   1  139.59   22.90
   2 -11   1  267.37   51.29
   2 -11   1  219.38   19.80
   2 -11   1  165.38   19.50
   2 -11   1  203.98   19.00
   2 -11   1  182.58   24.50
   2 -11   1  147.99   24.50
   2 -11   1  188.18   21.20
  -3  11  -1  225.98   25.70
  -3  11  -1  209.98   19.40
  -3  11  -1  174.48   19.70
  -3  11  -1  205.88   18.80
  -3  11  -1  266.77   22.00
  -3  11  -1  221.18   19.30
  -3  11  -1  219.78   23.90
  -3  11  -1  236.88   24.50
  -3  11  -1  171.78   20.20
  -3  11  -1  208.68   18.00
  -3  11  -1  272.87   26.70
  -3  11  -1  217.98   40.30
  -3  11  -1  233.28   25.90
  -3  11  -1  199.38   20.90
  -3  11  -1  185.58   21.50
  -3  11  -1  216.18   24.00
  -3  11  -1  165.78   17.90
  -3  11  -1  232.18   23.70
  -3  11  -1  180.88   23.50
  -3  11  -1  214.48   18.20
   3 -11   1  186.28   20.90
   3 -11   1  213.18   22.60
   3 -11   1  199.38   29.80
   3 -11   1  218.98   21.10
   3 -11   1  188.78   37.40
   3 -11   1  174.38   26.50
   3 -11   1  210.38   20.40
   3 -11   1  191.68   19.00
   3 -11   1  217.48   19.60
   3 -11   1  197.68   17.50
   3 -11   1  243.08   23.70
   3 -11   1  183.78   22.80
   3 -11   1  220.98   20.20
   3 -11   1  206.28   21.60
   3 -11   1  197.28   20.90
   3 -11   1  221.68   23.40
   3 -11   1  214.48   22.60
   3 -11   1  203.18   19.70
   3 -11   1  176.98   24.10
   3 -11   1  200.68   26.50
  -4  11  -1   45.00   11.30
  -4  11  -1   36.80   10.90
  -4  11  -1   37.10   11.10
  -4  11  -1   44.80   11.80
  -4  11  -1   41.80   19.50
  -4  11  -1   33.50   10.70
  -4  11  -1   44.70   19.40
  -4  11  -1   48.90   10.80
  -4  11  -1   56.29   18.00
  -4  11  -1   36.90    9.00
  -4  11  -1   43.90   11.90
  -4  11  -1   37.60   11.20
  -4  11  -1   43.40   11.30
  -4  11  -1   30.00   11.30
  -4  11  -1   33.30    9.20
   4 -11   1   29.10   10.60
   4 -11   1   26.40    9.20
   4 -11   1   34.60    9.40
   4 -11   1   20.80   13.70
   4 -11   1   40.50   11.50
   4 -11   1   48.90    9.10
   4 -11   1   27.70   12.50
   4 -11   1   53.49   14.00
   4 -11   1   72.79   25.50
   4 -11   1   45.30   19.00
   4 -11   1   35.10    9.70
   4 -11   1   35.90   10.20
   4 -11   1   28.50    9.40
   4 -11   1   33.30   12.70
   4 -11   1   35.80   13.10
   4 -11   1   47.20    9.20
   4 -11   1   59.29   13.10
  -5  11  -1    6.40    7.50
  -5  11  -1    5.10    7.50
  -5  11  -1   10.70    8.70
  -5  11  -1    5.50    6.90
  -5  11  -1    7.30    8.20
  -5  11  -1   22.80    9.40
  -5  11  -1   20.50    9.40
  -5  11  -1   17.90    9.10
  -5  11  -1   15.20    8.80
  -5  11  -1   -1.10    7.20
  -5  11  -1   -0.20    7.30
  -5  11  -1    0.10    7.80
  -5  11  -1    8.50   12.20
  -5  11  -1   16.30    7.10
  -5  11  -1   14.40    7.60
  -5  11  -1    7.90    8.40
  -5  11  -1   14.10    8.60
  -5  11  -1    8.60    8.10
  -5  11  -1   -3.00    7.20
   5 -11   1    1.70   10.50
   5 -11   1   17.30    8.00
   5 -11   1    5.90    8.90
   5 -11   1   14.60    8.90
   5 -11   1    7.70    6.50
   5 -11   1   -2.40    7.30
   5 -11   1   27.20    9.20
   5 -11   1    6.90    8.20
   5 -11   1   16.50   13.10
   5 -11   1    0.40    8.60
   5 -11   1   -0.10    6.90
   5 -11   1   12.00    8.70
   5 -11   1    9.10    8.10
   5 -11   1   11.50    7.70
   5 -11   1    3.80    9.90
   5 -11   1    8.20    7.30
  -6  11  -1   69.89   13.70
  -6  11  -1   49.80   14.80
  -6  11  -1   48.90   12.20
  -6  11  -1   69.29   16.80
  -6  11  -1   46.30   12.50
  -6  11  -1   55.09   11.90
  -6  11  -1   50.19    9.80
  -6  11  -1   43.20   11.70
  -6  11  -1   35.80    8.90
  -6  11  -1   41.30   11.40
  -6  11  -1   52.59   12.10
  -6  11  -1   69.89   12.00
  -6  11  -1   55.19   11.60
  -6  11  -1   36.20   18.70
   6 -11   1   35.40    9.70
   6 -11   1   30.30    9.90
   6 -11   1   30.70   13.60
   6 -11   1   59.99   12.30
   6 -11   1   43.00   11.80
   6 -11   1   43.40   12.00
   6 -11   1   50.99    9.60
   6 -11   1   39.90   10.70
   6 -11   1   59.99   18.10
   6 -11   1   64.39   12.40
   6 -11   1   50.99   11.70
   6 -11   1   27.10   11.40
  -7  11  -1  155.98   19.20
  -7  11  -1  142.29   19.40
  -7  11  -1  149.49   16.40
  -7  11  -1  149.88   17.40
  -7  11  -1  209.78   22.70
  -7  11  -1  192.58   19.90
  -7  11  -1  182.18   17.80
  -7  11  -1  186.78   21.30
  -7  11  -1  169.48   19.80
  -7  11  -1  163.98   19.60
  -7  11  -1  176.98   26.40
  -7  11  -1  198.38   20.50
  -7  11  -1  166.98   21.00
  -7  11  -1  242.28   25.90
  -7  11  -1  209.78   19.50
  -7  11  -1  172.08   18.40
   7 -11   1  166.28   20.10
   7 -11   1  148.39   19.50
   7 -11   1  146.69   19.20
   7 -11   1  139.09   20.80
   7 -11   1  151.08   27.60
   7 -11   1  178.98   23.40
   7 -11   1  169.28   19.20
   7 -11   1  134.19   18.10
   7 -11   1  142.79   19.30
   7 -11   1  231.68   29.70
   7 -11   1  137.29   26.40
   7 -11   1  144.59   17.90
   7 -11   1  145.69   17.90
  -8  11  -1   48.30   13.20
  -8  11  -1   84.49   13.80
  -8  11  -1   68.19   23.60
  -8  11  -1   73.89   13.20
  -8  11  -1   67.09   11.90
  -8  11  -1  107.59   15.00
  -8  11  -1   73.09   11.40
  -8  11  -1  114.69   16.20
  -8  11  -1   68.79   11.00
  -8  11  -1  104.69   16.10
  -8  11  -1  124.39   16.20
  -8  11  -1   81.59   13.40
  -8  11  -1   88.89   14.70
  -8  11  -1   59.19   12.70
  -8  11  -1   82.99   13.50
  -8  11  -1  108.79   17.10
  -8  11  -1   81.29   14.90
   8 -11   1   63.19   12.50
   8 -11   1   54.09   18.70
   8 -11   1   62.19   13.50
   8 -11   1   76.29   13.00
   8 -11   1   62.99   20.80
   8 -11   1   79.79   13.70
   8 -11   1   58.49   13.20
   8 -11   1   51.29   14.30
   8 -11   1   85.69   14.90
   8 -11   1  100.79   23.20
  -9  11  -1   55.59   13.10
  -9  11  -1   72.19   12.10
  -9  11  -1   68.99   13.10
  -9  11  -1   60.59   11.80
  -9  11  -1   54.59   12.40
  -9  11  -1   72.89   13.40
  -9  11  -1   34.00   12.60
  -9  11  -1   76.89   12.80
  -9  11  -1   43.80   20.40
  -9  11  -1   42.80   11.50
  -9  11  -1   59.99   13.10
  -9  11  -1   76.79   14.40
  -9  11  -1   76.19   12.60
  -9  11  -1   64.39   12.90
  -9  11  -1   67.99   12.70
   9 -11   1   64.79   22.10
   9 -11   1   66.49   14.40
   9 -11   1   64.49   16.40
   9 -11   1   37.10   11.70
   9 -11   1   24.70   15.70
   9 -11   1   71.49   14.00
   9 -11   1   48.90   11.90
 -10  11  -1   29.70   10.00
 -10  11  -1   14.10    9.30
 -10  11  -1    3.60   14.60
 -10  11  -1   25.80   10.00
 -10  11  -1   24.00    9.10
 -10  11  -1   16.30   10.50
 -10  11  -1   23.70   10.50
 -10  11  -1   26.50    9.00
 -10  11  -1   30.20   10.50
 -10  11  -1   21.00   11.30
 -10  11  -1   25.20   10.10
  10 -11   1   32.30   11.20
  10 -11   1   13.80   16.20
  10 -11   1    9.10   10.00
  10 -11   1   -0.20   10.50
  10 -11   1    1.90    9.70
  10 -11   1   22.30   15.10
  10 -11   1   27.40   11.50
 -11  11  -1   48.70   12.00
 -11  11  -1   18.50    8.90
 -11  11  -1   34.20   10.00
 -11  11  -1   24.60   11.50
 -11  11  -1   22.20   11.30
 -11  11  -1   34.10   12.10
 -11  11  -1   13.40    9.10
 -11  11  -1   12.80    8.80
 -11  11  -1   28.70    9.50
 -11  11  -1   21.70   12.00
  11 -11   1   13.70   18.30
  11 -11   1    3.70   10.00
  11 -11   1   12.70   10.70
  11 -11   1   32.00   16.90
  11 -11   1    5.50    9.20
  11 -11   1   21.40   11.00
  11 -11   1    6.60   11.60
   4  10  -1   76.49   19.50
   4  10  -1   76.99   21.10
   4  10  -1  100.49   15.40
   4  10  -1   67.59   15.70
   4  10  -1  101.39   16.30
   4  10  -1  103.29   22.40
   4  10  -1   36.50   13.70
   4  10  -1   84.89   15.50
   4  10  -1   98.79   15.60
  -4 -10   1  120.09   19.50
  -4 -10   1  128.89   18.40
  -4 -10   1   93.99   16.10
  -4 -10   1   72.59   14.00
  -4 -10   1   74.89   17.10
  -4 -10   1   98.29   21.90
  -4 -10   1   54.79   14.10
  -4 -10   1   60.19   16.40
  -4 -10   1   64.09   16.00
  -4 -10   1   74.69   19.30
  -4 -10   1   57.69   14.50
  -4 -10   1  111.09   19.40
  -4 -10   1   62.09   16.30
   3  10  -1    4.20    8.70
   3  10  -1   -2.80    8.40
   3  10  -1    1.90    7.40
   3  10  -1   11.10   13.50
   3  10  -1   10.20    8.10
   3  10  -1   -2.20    7.70
   3  10  -1  -12.10    6.70
   3  10  -1   -7.30    6.20
   3  10  -1   -3.00   10.50
   3  10  -1    3.50    8.30
   3  10  -1   -0.20    7.40
  -3 -10   1    0.80    8.70
  -3 -10   1   -0.30   12.30
  -3 -10   1    9.70   11.70
  -3 -10   1   -2.00    8.00
  -3 -10   1   16.20   13.20
  -3 -10   1    1.30    7.80
  -3 -10   1  -14.70    6.00
  -3 -10   1   -3.90    7.90
  -3 -10   1    2.80    8.70
  -3 -10   1    7.70   11.60
  -3 -10   1   -1.00    7.20
  -3 -10   1    1.70    9.00
  -3 -10   1    0.30    9.90
  -3 -10   1  -12.20    7.60
   2  10  -1   12.60    9.80
   2  10  -1   29.20   18.70
   2  10  -1    2.80    8.80
   2  10  -1    1.40    7.60
   2  10  -1    9.70    9.60
   2  10  -1   -3.60    9.00
   2  10  -1    0.70    7.40
   2  10  -1   -1.60    7.30
   2  10  -1    8.60    8.90
   2  10  -1    2.50    8.30
   2  10  -1    0.00    7.70
  -2 -10   1    7.20    9.70
  -2 -10   1   -1.80    8.30
  -2 -10   1    0.50    6.90
  -2 -10   1    4.70    7.70
  -2 -10   1    6.60    9.20
  -2 -10   1    5.40   10.40
  -2 -10   1    4.80    8.70
  -2 -10   1    9.50    8.00
  -2 -10   1   -7.10    7.10
  -2 -10   1   -7.40    7.70
  -2 -10   1   -7.60    7.80
  -2 -10   1    2.30    8.10
  -2 -10   1    3.70    8.10
  -2 -10   1   11.20    9.70
  -2 -10   1    3.30   10.30
  -2 -10   1    3.70    8.80
  -2 -10   1    7.40    8.40
   1  10  -1   64.29   12.10
   1  10  -1  110.49   30.40
   1  10  -1   80.99   14.40
   1  10  -1   68.89   15.20
   1  10  -1   84.09   20.30
   1  10  -1   69.29   14.20
   1  10  -1   60.39   13.80
   1  10  -1   56.69   17.40
   1  10  -1   66.09   13.00
  -1 -10   1   84.19   15.30
  -1 -10   1   47.00   12.20
  -1 -10   1   72.89   18.10
  -1 -10   1   82.09   14.70
  -1 -10   1   90.29   13.90
  -1 -10   1   71.09   13.70
  -1 -10   1   90.99   17.20
  -1 -10   1   89.79   16.40
  -1 -10   1   47.30   22.30
  -1 -10   1   89.99   17.00
  -1 -10   1  111.49   15.70
  -1 -10   1   98.49   21.50
  -1 -10   1   83.49   13.90
  -1 -10   1   53.59   12.80
  -1 -10   1  105.49   15.40
  -1 -10   1   76.19   13.40
  -1 -10   1   91.99   13.80
   0  10  -1  167.58   21.50
   0  10  -1  163.38   21.00
   0  10  -1  232.38   25.40
   0  10  -1  219.28   22.40
   0  10  -1  206.48   24.20
   0  10  -1  223.58   24.50
   0  10  -1  200.88   25.20
   0  10  -1  255.07   44.70
   0  10  -1  195.68   20.10
   0  10  -1  173.78   21.10
   0  10  -1  196.98   21.60
   0  10  -1  151.08   18.00
   0  10  -1  167.48   19.70
   0 -10   1  186.98   19.60
   0 -10   1  159.78   18.70
   0 -10   1  160.18   38.80
   0 -10   1  211.68   23.30
   0 -10   1  210.08   27.40
   0 -10   1  213.78   20.80
   0 -10   1  196.18   21.10
   0 -10   1  199.58   26.60
   0 -10   1  203.88   21.20
   0 -10   1  203.48   21.80
   0 -10   1  216.18   23.30
   0 -10   1  263.87   27.10
   0 -10   1  200.88   17.30
   0 -10   1  231.48   22.00
   0 -10   1  179.48   22.00
   0 -10   1  260.87   24.30
   0 -10   1  243.28   17.40
   0 -10   1  171.08   18.20
  -1  10  -1  235.78   21.80
  -1  10  -1  250.27   22.80
  -1  10  -1  242.38   20.30
  -1  10  -1  240.68   22.40
  -1  10  -1  254.17   22.20
  -1  10  -1  252.17   21.40
  -1  10  -1  247.38   20.70
  -1  10  -1  236.58   19.70
  -1  10  -1  180.28   23.20
  -1  10  -1  301.87   45.30
  -1  10  -1  187.98   21.00
  -1  10  -1  229.28   20.30
  -1  10  -1  220.28   19.30
  -1  10  -1  227.98   23.30
  -1  10  -1  243.98   22.10
   1 -10   1  244.38   25.70
   1 -10   1  215.58   20.10
   1 -10   1  245.58   20.20
   1 -10   1  259.37   45.20
   1 -10   1  205.38   18.90
   1 -10   1  195.48   21.30
   1 -10   1  249.97   21.80
   1 -10   1  265.57   22.30
   1 -10   1  211.18   17.80
   1 -10   1  227.28   22.90
   1 -10   1  233.88   18.30
   1 -10   1  237.08   22.40
   1 -10   1  230.88   18.40
   1 -10   1  252.27   29.50
   1 -10   1  221.48   19.30
   1 -10   1  241.18   23.60
   1 -10   1  228.08   19.40
   1 -10   1  232.78   17.70
   1 -10   1  226.88   24.50
   1 -10   1  233.88   26.70
  -2  10  -1   18.00   11.20
  -2  10  -1   24.10   10.30
  -2  10  -1   14.10    7.80
  -2  10  -1   17.70    9.10
  -2  10  -1   13.40   13.50
  -2  10  -1   22.60   11.10
  -2  10  -1   14.30    8.20
  -2  10  -1   17.60    8.30
  -2  10  -1   16.70    9.40
  -2  10  -1    7.60    6.60
  -2  10  -1    5.80    6.40
  -2  10  -1   30.80    9.60
  -2  10  -1   22.00    7.70
  -2  10  -1   17.40    8.70
  -2  10  -1   18.10    8.60
  -2  10  -1    4.30    9.00
  -2  10  -1   20.80    8.80
  -2  10  -1   13.10    7.50
   2 -10   1   15.80    7.80
   2 -10   1    6.70    7.30
   2 -10   1   16.20    8.10
   2 -10   1   24.00    8.40
   2 -10   1   17.90   11.90
   2 -10   1   18.00   14.90
   2 -10   1   -1.30    7.20
   2 -10   1   12.20    7.40
   2 -10   1   18.40    8.50
   2 -10   1   21.90    7.90
   2 -10   1    3.60    6.50
   2 -10   1    3.60    6.20
   2 -10   1   29.80    9.50
   2 -10   1   11.80    7.30
   2 -10   1   35.60    8.50
   2 -10   1    8.80   11.60
   2 -10   1   15.30    9.10
   2 -10   1    7.00    7.20
   2 -10   1   12.40    7.10
   2 -10   1   14.60    9.50
   2 -10   1   19.80    7.40
  -3  10  -1   18.00   14.30
  -3  10  -1    3.50    6.90
  -3  10  -1    5.00    7.50
  -3  10  -1   -4.20    9.30
  -3  10  -1    0.00    5.80
  -3  10  -1    1.30    5.90
  -3  10  -1    4.20    6.10
  -3  10  -1    4.80    7.60
  -3  10  -1    2.00    6.80
  -3  10  -1    4.10    6.60
  -3  10  -1   10.00    8.10
  -3  10  -1   -3.00    6.40
  -3  10  -1    0.40    8.80
  -3  10  -1    3.90    7.50
  -3  10  -1   -0.40    6.90
  -3  10  -1   -0.10    7.00
  -3  10  -1   -5.00    5.10
  -3  10  -1    0.90    6.90
   3 -10   1   -0.90    5.80
   3 -10   1   -4.10    4.40
   3 -10   1   -5.00    8.10
   3 -10   1    0.70    6.10
   3 -10   1    6.40    7.40
   3 -10   1    5.90    9.30
   3 -10   1    6.10    4.80
   3 -10   1   15.70    9.10
   3 -10   1    3.50    5.80
   3 -10   1   -0.70    7.20
   3 -10   1    2.10    6.20
   3 -10   1   -0.50    6.30
   3 -10   1    8.90    5.60
   3 -10   1    1.00    6.40
   3 -10   1  -18.70    5.40
   3 -10   1   -1.80    6.00
  -4  10  -1  132.79   14.60
  -4  10  -1  127.19   15.50
  -4  10  -1  152.98   32.00
  -4  10  -1  109.19   16.60
  -4  10  -1  157.18   17.90
  -4  10  -1  105.09   15.30
  -4  10  -1  154.48   19.60
  -4  10  -1  100.19   13.50
  -4  10  -1  129.59   14.20
  -4  10  -1  141.49   18.50
  -4  10  -1  130.99   17.50
  -4  10  -1  165.98   18.50
  -4  10  -1  107.29   13.30
  -4  10  -1  123.19   15.50
  -4  10  -1  124.69   16.60
  -4  10  -1  133.89   13.90
  -4  10  -1  127.79   14.10
  -4  10  -1  142.19   16.40
  -4  10  -1  142.49   17.30
  -4  10  -1  122.29   17.00
   4 -10   1  126.69   14.70
   4 -10   1  118.89   14.60
   4 -10   1  101.49   21.20
   4 -10   1  136.99   17.10
   4 -10   1  108.89   20.70
   4 -10   1  139.09   15.20
   4 -10   1  115.89   17.90
   4 -10   1  100.89   14.60
   4 -10   1  146.89   15.60
   4 -10   1  136.99   15.70
   4 -10   1  121.09   17.00
   4 -10   1   94.69   15.40
   4 -10   1  142.99   16.50
   4 -10   1   96.39   28.30
   4 -10   1  140.09   12.30
   4 -10   1  142.19   12.10
   4 -10   1  156.08   19.70
  -5  10  -1   31.10   13.10
  -5  10  -1   -4.00    6.60
  -5  10  -1   41.20    9.30
  -5  10  -1    8.90    8.60
  -5  10  -1   29.30   10.40
  -5  10  -1   34.70    9.70
  -5  10  -1   14.70    8.10
  -5  10  -1   28.40    9.00
  -5  10  -1   19.50    8.50
  -5  10  -1   20.90   12.00
  -5  10  -1    8.70    6.10
  -5  10  -1    7.90    6.20
  -5  10  -1   21.20    8.50
  -5  10  -1   19.70    7.50
  -5  10  -1   26.10    8.80
  -5  10  -1   16.80    7.70
  -5  10  -1   28.60    7.60
  -5  10  -1   21.60    7.10
  -5  10  -1   23.40    9.10
  -5  10  -1   20.90   14.30
   5 -10   1   23.40    8.70
   5 -10   1   21.40    9.60
   5 -10   1   23.90   11.50
   5 -10   1   17.00   14.00
   5 -10   1    9.10    6.20
   5 -10   1   18.10    7.30
   5 -10   1   11.60    9.10
   5 -10   1    9.80    7.20
   5 -10   1   13.40    8.20
   5 -10   1   12.70    6.80
   5 -10   1   11.80    7.60
   5 -10   1   13.30    7.80
   5 -10   1   14.70    7.20
   5 -10   1   13.00    7.60
   5 -10   1   34.00    8.50
   5 -10   1   13.40   10.40
  -6  10  -1   11.00    8.50
  -6  10  -1   21.40    9.00
  -6  10  -1   14.50    7.40
  -6  10  -1    8.10    7.00
  -6  10  -1   16.20    8.60
  -6  10  -1   18.20    8.00
  -6  10  -1   20.00    6.70
  -6  10  -1    4.80    7.00
  -6  10  -1   28.50    7.10
  -6  10  -1   19.30    7.90
  -6  10  -1   12.50    8.60
  -6  10  -1    5.70    7.00
  -6  10  -1   12.20    7.60
  -6  10  -1   17.40    7.50
  -6  10  -1    6.00    6.20
  -6  10  -1   22.10    8.10
  -6  10  -1   13.10    7.40
  -6  10  -1   23.00    8.60
  -6  10  -1    7.30    6.90
  -6  10  -1   21.10   14.70
  -6  10  -1    8.80    7.20
   6 -10   1   16.30    7.30
   6 -10   1    7.60    7.40
   6 -10   1   -2.10    7.70
   6 -10   1   10.20    8.00
   6 -10   1   12.20    7.70
   6 -10   1   18.10    8.20
   6 -10   1   14.30   11.20
   6 -10   1   16.00    8.70
   6 -10   1    8.80    7.10
   6 -10   1   13.20    6.90
   6 -10   1    5.00    7.80
  -7  10  -1   39.70    9.60
  -7  10  -1   79.49   22.00
  -7  10  -1   75.19   11.50
  -7  10  -1   81.09   12.80
  -7  10  -1   66.49   13.00
  -7  10  -1   94.79   31.20
  -7  10  -1   80.09   14.00
  -7  10  -1   46.30   11.20
  -7  10  -1   68.39   11.30
  -7  10  -1   60.09   10.20
  -7  10  -1   59.49   11.60
  -7  10  -1   63.79   11.30
  -7  10  -1  106.89   13.80
  -7  10  -1   57.69   12.60
  -7  10  -1   74.39   13.60
  -7  10  -1   59.89   11.50
  -7  10  -1   73.29   12.00
  -7  10  -1   46.10   10.80
  -7  10  -1   65.29   11.10
   7 -10   1   65.19   12.20
   7 -10   1   47.70   11.50
   7 -10   1   50.69   11.60
   7 -10   1   71.29   12.30
   7 -10   1   88.99   20.30
   7 -10   1   53.89   17.20
   7 -10   1   67.39   11.90
   7 -10   1   52.59   14.20
   7 -10   1   69.59   13.70
   7 -10   1   57.79   12.00
   7 -10   1   66.49   13.20
   7 -10   1   83.49   13.20
   7 -10   1   71.89   12.10
  -8  10  -1   13.00   14.50
  -8  10  -1    5.30   12.40
  -8  10  -1    0.70    7.00
  -8  10  -1   10.10    7.50
  -8  10  -1    3.30    6.70
  -8  10  -1    3.90   11.30
  -8  10  -1   11.40    7.70
  -8  10  -1   -3.50    4.70
  -8  10  -1   -5.50    6.20
  -8  10  -1    4.40    8.80
  -8  10  -1    6.40    6.70
  -8  10  -1   10.00   11.00
  -8  10  -1    4.80    6.70
  -8  10  -1   -5.10    7.00
   8 -10   1   10.10    9.20
   8 -10   1    4.10    9.20
   8 -10   1    0.20    7.00
   8 -10   1   10.20    8.50
   8 -10   1   -3.00    7.10
   8 -10   1   14.40   12.30
   8 -10   1    9.90    9.30
   8 -10   1   -5.30    7.10
   8 -10   1   -0.50    7.40
   8 -10   1    6.50   11.20
   8 -10   1    1.90    8.30
  -9  10  -1   26.90    9.10
  -9  10  -1   24.20    9.40
  -9  10  -1   46.70   11.30
  -9  10  -1   34.20    9.80
  -9  10  -1    0.10   15.10
  -9  10  -1    4.30    7.50
  -9  10  -1   11.00   14.80
  -9  10  -1   14.30    7.30
  -9  10  -1   15.30    9.30
  -9  10  -1   14.70    8.50
  -9  10  -1   18.30    7.90
  -9  10  -1   20.50    8.30
   9 -10   1    0.20   11.30
   9 -10   1   16.20    9.00
   9 -10   1   25.80   10.70
   9 -10   1   15.10    9.30
   9 -10   1   13.30   11.40
   9 -10   1    3.00   11.60
   9 -10   1   32.20   10.70
 -10  10  -1    5.40    9.10
 -10  10  -1   18.50    9.90
 -10  10  -1   25.40    8.50
 -10  10  -1   37.60    9.90
 -10  10  -1   10.20    8.00
 -10  10  -1   12.80    7.90
 -10  10  -1   25.30    8.90
 -10  10  -1   40.90    9.90
 -10  10  -1   15.70   10.70
  10 -10   1   17.20   15.00
  10 -10   1    5.20    8.60
  10 -10   1   10.80   14.90
  10 -10   1   15.90    9.90
  10 -10   1   22.60   14.00
  10 -10   1   11.80    9.30
  10 -10   1   30.70   10.70
 -11  10  -1   11.10    9.40
 -11  10  -1   -5.30    5.80
 -11  10  -1    0.80    6.90
 -11  10  -1    8.90   10.80
 -11  10  -1   -7.20    8.60
  11 -10   1    5.10   12.50
  11 -10   1    3.00   10.80
  11 -10   1    9.90   15.90
  11 -10   1   18.60    9.30
  11 -10   1   -1.20   13.50
  11 -10   1    0.10    8.50
   5   9  -1    1.10    8.20
   5   9  -1   -3.50    8.20
   5   9  -1    7.10    5.60
   5   9  -1   -3.10   12.70
   5   9  -1   -4.80   12.20
   5   9  -1   12.50    9.40
   5   9  -1    7.90    9.50
  -5  -9   1   -5.80    7.30
  -5  -9   1    5.50    7.50
  -5  -9   1   -1.50    9.60
  -5  -9   1   11.90   10.90
  -5  -9   1   -1.00   10.00
  -5  -9   1    3.80    9.00
  -5  -9   1   -7.00    9.20
  -5  -9   1  -10.60    7.80
  -5  -9   1   -3.30    8.60
  -5  -9   1   -5.20    9.10
  -5  -9   1   -0.80    9.30
  -5  -9   1    4.60   10.10
  -5  -9   1   15.90   10.90
  -5  -9   1    0.90    8.70
  -5  -9   1    4.60    8.90
   4   9  -1   25.80    9.90
   4   9  -1   30.60   14.60
   4   9  -1   31.80   14.70
   4   9  -1   36.90   11.40
   4   9  -1   61.69   14.50
   4   9  -1   31.70   12.00
   4   9  -1   24.80   10.40
   4   9  -1   40.50   11.90
   4   9  -1   32.70   11.70
   4   9  -1   24.80   13.60
   4   9  -1   38.50    9.80
  -4  -9   1   26.70   11.20
  -4  -9   1   36.80   12.20
  -4  -9   1   35.20   11.10
  -4  -9   1   29.40   10.90
  -4  -9   1   41.90   12.70
  -4  -9   1   27.30   11.00
  -4  -9   1   55.59   12.30
  -4  -9   1   45.50   11.10
  -4  -9   1   22.70   10.20
  -4  -9   1   53.89   13.90
  -4  -9   1   28.20   12.70
  -4  -9   1   16.90   11.60
  -4  -9   1   35.00    9.50
  -4  -9   1   40.10   10.20
  -4  -9   1   28.60   12.00
  -4  -9   1   39.10   12.40
  -4  -9   1   19.50    9.90
  -4  -9   1   54.49   15.10
   3   9  -1   53.59   13.40
   3   9  -1   48.80   11.20
   3   9  -1   54.69   11.40
   3   9  -1   46.90   14.80
   3   9  -1   53.99   11.80
   3   9  -1   52.09   12.00
   3   9  -1   34.30   12.40
   3   9  -1   36.30   13.80
   3   9  -1   20.60   11.70
   3   9  -1   33.40   19.20
   3   9  -1   61.19   13.80
   3   9  -1   51.19   13.50
  -3  -9   1   61.19   15.90
  -3  -9   1   62.79   13.70
  -3  -9   1   49.20   11.60
  -3  -9   1   38.10   11.90
  -3  -9   1   51.69   11.40
  -3  -9   1   43.70   12.00
  -3  -9   1   53.89   12.80
  -3  -9   1   55.59   13.70
  -3  -9   1   63.39   12.20
  -3  -9   1   60.59   14.50
  -3  -9   1   56.99   12.80
  -3  -9   1   72.19   13.40
  -3  -9   1   72.59   28.30
  -3  -9   1   60.19   16.70
  -3  -9   1   43.70   13.30
  -3  -9   1   29.40   10.60
  -3  -9   1   58.79   12.00
  -3  -9   1   56.29   12.40
  -3  -9   1   37.80   16.00
   2   9  -1   22.10   10.20
   2   9  -1   17.20    7.90
   2   9  -1    6.10    7.10
   2   9  -1   22.50   15.30
   2   9  -1   32.80   12.00
   2   9  -1   32.00   11.00
   2   9  -1   16.90    9.70
   2   9  -1   25.80   10.10
   2   9  -1   27.10   11.70
   2   9  -1    7.00    7.70
   2   9  -1    7.60    8.90
  -2  -9   1   34.10   10.80
  -2  -9   1   13.00    8.40
  -2  -9   1   17.60    8.00
  -2  -9   1   15.90    9.00
  -2  -9   1   34.90   17.30
  -2  -9   1   28.00   10.00
  -2  -9   1   22.00    8.80
  -2  -9   1   17.00    7.90
  -2  -9   1   21.90    9.40
  -2  -9   1   20.80    9.60
  -2  -9   1   31.40   10.80
  -2  -9   1   33.20   10.70
  -2  -9   1   26.20   11.20
  -2  -9   1   32.00   12.30
  -2  -9   1   23.80    9.10
   1   9  -1   -2.80    6.20
   1   9  -1   -1.30    6.80
   1   9  -1   -2.60    5.10
   1   9  -1   -3.20    6.40
   1   9  -1   -5.30    7.00
   1   9  -1    1.50   11.00
   1   9  -1    0.90    6.30
   1   9  -1    3.60    6.90
   1   9  -1   -4.90    5.30
   1   9  -1   -5.60    5.60
   1   9  -1   -1.60    8.00
   1   9  -1    8.00    8.10
   1   9  -1    4.40    6.80
  -1  -9   1    8.80    6.50
  -1  -9   1   -1.80   10.20
  -1  -9   1    4.80    8.80
  -1  -9   1    7.40    7.30
  -1  -9   1    2.80    7.10
  -1  -9   1    3.90    6.80
  -1  -9   1   13.90    7.20
  -1  -9   1   11.80    7.50
  -1  -9   1   17.00    7.10
  -1  -9   1    4.40    7.30
  -1  -9   1    2.10    6.60
  -1  -9   1   -2.20    6.20
  -1  -9   1    2.70    7.70
  -1  -9   1    8.00    6.70
  -1  -9   1    6.40    8.90
  -1  -9   1   -5.40    6.00
  -1  -9   1   -4.10    6.10
  -1  -9   1   10.10    8.00
  -1  -9   1   -5.20    6.10
   0   9  -1    5.70    8.00
   0   9  -1    4.60    6.60
   0   9  -1    0.90    6.30
   0   9  -1   -1.20    5.60
   0   9  -1   14.40   12.70
   0   9  -1    4.30    6.70
   0   9  -1   -2.20    6.10
   0   9  -1    5.30    6.60
   0   9  -1   -4.20    5.40
   0   9  -1    5.80    8.00
   0   9  -1   -2.80    5.60
   0   9  -1    6.50    6.70
   0   9  -1    8.90    7.10
   0   9  -1    2.30    7.50
   0   9  -1   -4.80    4.60
   0   9  -1   -3.60    7.10
   0   9  -1   -3.70    6.30
   0  -9   1   11.10   20.80
   0  -9   1    6.90    5.90
   0  -9   1    1.80    6.10
   0  -9   1   10.30    7.60
   0  -9   1    1.80    6.30
   0  -9   1    1.70    6.70
   0  -9   1    5.20    6.70
   0  -9   1   -0.60    5.10
   0  -9   1   11.00    7.50
   0  -9   1    9.30    6.40
   0  -9   1    5.20    6.80
   0  -9   1   10.50    6.10
   0  -9   1    7.90    6.90
   0  -9   1    9.70    7.10
   0  -9   1   -0.10    6.40
   0  -9   1    7.40    7.10
   0  -9   1   -7.20    5.20
   0  -9   1    1.80    6.30
   0  -9   1    5.10    5.90
   0  -9   1    0.40    8.70
   0  -9   1    1.80    6.60
   0  -9   1   -7.80    6.30
   0  -9   1   -0.70    3.60
  -1   9  -1   21.10    8.30
  -1   9  -1   26.10    8.20
  -1   9  -1   11.10   10.60
  -1   9  -1   23.00    8.80
  -1   9  -1   43.90   10.90
  -1   9  -1   17.90    7.30
  -1   9  -1   25.20    8.00
  -1   9  -1   20.60   14.00
  -1   9  -1   22.50    6.70
  -1   9  -1   29.30    9.40
  -1   9  -1   22.80    8.90
  -1   9  -1   30.00    8.40
  -1   9  -1   31.20   10.10
  -1   9  -1   29.90    8.70
  -1   9  -1   39.00    9.60
  -1   9  -1   36.20    9.60
  -1   9  -1   36.00   10.20
  -1   9  -1   31.50    9.60
  -1   9  -1   22.50    6.20
  -1   9  -1   24.50    8.50
  -1   9  -1   35.20   10.70
  -1   9  -1   12.80    7.40
   1  -9   1   22.40    7.20
   1  -9   1   37.40   18.00
   1  -9   1   30.10    8.00
   1  -9   1   15.70    8.60
   1  -9   1   35.60   10.60
   1  -9   1   30.20    8.70
   1  -9   1   30.80    7.80
   1  -9   1   26.40    9.10
   1  -9   1   22.50    8.60
   1  -9   1   33.60    9.60
   1  -9   1   32.20    8.60
   1  -9   1   29.90   11.50
   1  -9   1   22.10    7.60
   1  -9   1   24.90    9.90
   1  -9   1   16.80    7.30
   1  -9   1   29.40    8.40
   1  -9   1   43.60    9.50
   1  -9   1   16.40    7.70
   1  -9   1   22.50    7.20
   1  -9   1   29.60    7.70
   1  -9   1   32.50    8.60
   1  -9   1   23.50    7.90
   1  -9   1   17.80    7.80
   1  -9   1   31.20    7.20
  -2   9  -1   78.59   12.00
  -2   9  -1   95.29   12.30
  -2   9  -1   78.59   13.30
  -2   9  -1   88.19   12.10
  -2   9  -1  118.79   14.70
  -2   9  -1   86.79   17.10
  -2   9  -1   69.69   10.70
  -2   9  -1   89.69   11.90
  -2   9  -1   88.79   10.70
  -2   9  -1  102.59   13.80
  -2   9  -1  139.69   31.50
  -2   9  -1   76.29   10.50
  -2   9  -1   80.19   12.30
  -2   9  -1  110.69   15.20
  -2   9  -1  102.59   11.20
  -2   9  -1   99.19   13.80
  -2   9  -1  116.99   15.90
  -2   9  -1   86.69   11.30
  -2   9  -1   84.79   12.00
  -2   9  -1   87.49   12.80
  -2   9  -1   88.49   13.40
  -2   9  -1   91.99   12.30
  -2   9  -1  100.79   13.40
  -2   9  -1   96.99   13.00
  -2   9  -1   92.49   13.60
  -2   9  -1  130.39   17.20
  -2   9  -1  110.39   12.00
  -2   9  -1  117.19   16.90
  -2   9  -1  112.29   15.40
  -2   9  -1   88.09   12.50
  -2   9  -1   91.29   10.80
   2  -9   1   96.59   13.80
   2  -9   1  106.79   16.00
   2  -9   1   95.99   11.40
   2  -9   1  110.09   14.00
   2  -9   1  102.49   28.10
   2  -9   1   88.19   12.70
   2  -9   1  105.19   12.10
   2  -9   1   87.89   11.60
   2  -9   1  107.69   12.30
   2  -9   1   98.19   12.10
   2  -9   1   85.29   11.50
   2  -9   1   69.99   14.90
   2  -9   1  111.79   11.70
   2  -9   1   82.49   12.20
   2  -9   1   94.89   12.90
   2  -9   1   90.89   16.40
   2  -9   1   98.49   16.00
   2  -9   1   96.49   12.60
   2  -9   1   80.89   14.90
   2  -9   1   54.79   12.60
   2  -9   1  122.19   17.20
   2  -9   1  124.49   14.30
   2  -9   1   94.29   13.20
   2  -9   1  121.29   16.90
   2  -9   1   84.59   11.60
   2  -9   1  100.09   13.50
  -3   9  -1  999.20   51.59
  -3   9  -1  979.50   52.89
  -3   9  -1  920.71   67.89
  -3   9  -1  943.51   49.90
  -3   9  -1  967.40   55.49
  -3   9  -1  935.01   53.29
  -3   9  -1  910.31   51.99
  -3   9  -1  999.30   54.29
  -3   9  -1  926.31   52.09
  -3   9  -1 1063.99   52.99
  -3   9  -1 1038.10   53.59
  -3   9  -1  998.60   52.99
  -3   9  -1  953.70   51.79
  -3   9  -1 1054.09   49.90
  -3   9  -1 1005.10   54.29
  -3   9  -1 1031.40   50.89
  -3   9  -1 1002.60   51.19
  -3   9  -1  978.30   52.09
  -3   9  -1  998.70   51.89
  -3   9  -1 1049.59   54.49
  -3   9  -1  963.10   49.80
  -3   9  -1  954.00   52.19
  -3   9  -1 1004.10   53.89
  -3   9  -1  912.61   49.70
  -3   9  -1  984.10   52.09
  -3   9  -1 1011.80   53.19
  -3   9  -1 1059.49   55.59
  -3   9  -1  929.01   52.89
  -3   9  -1  939.91   51.49
  -3   9  -1 1009.70   50.49
   3  -9   1  994.20   53.09
   3  -9   1 1032.30   50.89
   3  -9   1  993.70   50.89
   3  -9   1  956.70   52.19
   3  -9   1 1014.40   56.99
   3  -9   1  917.91   53.69
   3  -9   1 1030.20   51.29
   3  -9   1  992.00   52.49
   3  -9   1  920.41   52.09
   3  -9   1  959.60   50.49
   3  -9   1  927.01   53.19
   3  -9   1  975.70   52.59
   3  -9   1  979.00   50.39
   3  -9   1 1001.70   50.69
   3  -9   1  961.10   51.69
   3  -9   1  915.71   50.19
   3  -9   1  851.41   56.89
   3  -9   1  998.60   71.29
   3  -9   1  942.01   49.60
   3  -9   1 1101.09   57.29
   3  -9   1 1000.20   53.89
   3  -9   1 1064.79   53.29
   3  -9   1 1040.20   54.49
   3  -9   1  905.01   58.99
   3  -9   1  938.81   50.19
   3  -9   1  976.10   51.79
   3  -9   1  965.40   52.39
   3  -9   1 1019.30   49.99
  -4   9  -1   11.10    6.70
  -4   9  -1   11.80    6.80
  -4   9  -1    1.80    3.40
  -4   9  -1    7.70    6.00
  -4   9  -1    2.90    5.00
  -4   9  -1   11.80    6.00
  -4   9  -1   -0.80    6.20
  -4   9  -1    3.90    5.40
  -4   9  -1    3.10    5.80
  -4   9  -1   11.30    6.50
  -4   9  -1   17.20   11.30
  -4   9  -1    7.30    5.90
  -4   9  -1    5.10    6.10
  -4   9  -1    5.90    6.20
  -4   9  -1    4.20    6.10
  -4   9  -1   -1.70    6.00
  -4   9  -1    4.00    6.00
  -4   9  -1   10.50    4.90
  -4   9  -1    3.50    5.90
  -4   9  -1    1.90    6.30
  -4   9  -1    3.00    6.10
  -4   9  -1   16.40    7.20
  -4   9  -1   -7.30    4.70
  -4   9  -1    6.30    8.40
  -4   9  -1   -2.90    8.40
  -4   9  -1    7.00    6.30
  -4   9  -1    9.00    4.80
  -4   9  -1    4.60    5.90
  -4   9  -1    4.20    6.10
  -4   9  -1   12.90    5.50
  -4   9  -1    1.60    5.90
  -4   9  -1    0.90    4.60
   4  -9   1    4.40    7.10
   4  -9   1    0.40    5.50
   4  -9   1    0.60    7.80
   4  -9   1    1.20    4.60
   4  -9   1    1.50    5.70
   4  -9   1    5.70    6.70
   4  -9   1    2.90    5.20
   4  -9   1    4.10    6.80
   4  -9   1   -0.30    5.70
   4  -9   1    6.50    5.30
   4  -9   1    6.20    5.50
   4  -9   1   10.70    6.30
   4  -9   1   -1.60    5.90
   4  -9   1   -3.10    4.70
   4  -9   1    2.50    5.70
   4  -9   1    3.10    4.00
   4  -9   1   10.20    7.60
   4  -9   1    3.90   10.60
   4  -9   1    6.40    6.50
   4  -9   1   -4.80    3.40
   4  -9   1   -4.10    5.30
   4  -9   1   11.60    6.00
   4  -9   1   12.20    6.00
   4  -9   1   -3.20    4.80
   4  -9   1    1.40    5.70
  -5   9  -1   16.10    7.20
  -5   9  -1    5.80    6.60
  -5   9  -1   10.20    6.50
  -5   9  -1   14.80    7.10
  -5   9  -1    6.10    6.20
  -5   9  -1   15.00    6.50
  -5   9  -1   16.90    7.00
  -5   9  -1    2.70    6.20
  -5   9  -1   15.60    7.30
  -5   9  -1    9.20    7.20
  -5   9  -1    9.50    7.50
  -5   9  -1   13.40    8.20
  -5   9  -1    5.70    7.60
  -5   9  -1    5.90    5.80
  -5   9  -1   21.40    8.60
  -5   9  -1    7.90    6.60
  -5   9  -1   12.70    7.10
  -5   9  -1   11.90    5.70
  -5   9  -1   16.50    6.90
  -5   9  -1    2.90    6.10
  -5   9  -1   10.40    7.30
  -5   9  -1   14.90   10.90
  -5   9  -1   20.90    7.60
  -5   9  -1    7.50    6.30
   5  -9   1    9.20    7.50
   5  -9   1   24.90    8.80
   5  -9   1    7.60   10.10
   5  -9   1   16.30    7.10
   5  -9   1    4.60    5.90
   5  -9   1   17.60    8.30
   5  -9   1   14.10    7.40
   5  -9   1    7.20    8.40
   5  -9   1    5.40    6.40
   5  -9   1   18.60   11.10
   5  -9   1    0.90    6.50
   5  -9   1   17.00    7.70
   5  -9   1   13.60    6.40
   5  -9   1    2.60    4.70
   5  -9   1    4.10    6.10
   5  -9   1   15.70    8.90
   5  -9   1    5.70    5.60
  -6   9  -1   22.20    7.40
  -6   9  -1   28.30    8.20
  -6   9  -1   50.39    9.70
  -6   9  -1   64.69   15.00
  -6   9  -1   29.80    8.10
  -6   9  -1   30.10    9.30
  -6   9  -1   41.60    9.80
  -6   9  -1   29.40    9.40
  -6   9  -1   36.80    9.00
  -6   9  -1   48.70    9.50
  -6   9  -1   40.00   15.20
  -6   9  -1   49.50   10.10
  -6   9  -1   22.60    8.30
  -6   9  -1   30.30    8.50
  -6   9  -1   18.80    8.20
  -6   9  -1   35.90    9.40
  -6   9  -1   25.80    8.00
  -6   9  -1   41.90    9.30
  -6   9  -1   40.60    8.30
  -6   9  -1   34.90    9.50
  -6   9  -1   51.69    9.90
  -6   9  -1   38.90    8.40
   6  -9   1   38.20    9.60
   6  -9   1   31.60    8.70
   6  -9   1   22.10   10.20
   6  -9   1   55.09   11.60
   6  -9   1   50.99    9.70
   6  -9   1   27.30   10.80
   6  -9   1   34.30    9.90
   6  -9   1   43.90   11.50
   6  -9   1   40.70    9.90
   6  -9   1   35.90   13.10
   6  -9   1   36.20    9.70
   6  -9   1   36.60    8.90
   6  -9   1   32.60    8.40
  -7   9  -1   98.99   12.00
  -7   9  -1   84.79   12.20
  -7   9  -1   85.19   14.20
  -7   9  -1   89.09   20.30
  -7   9  -1   78.89   10.60
  -7   9  -1   76.99   12.70
  -7   9  -1   68.29   12.50
  -7   9  -1   80.19   12.00
  -7   9  -1   68.49   10.60
  -7   9  -1   61.59   19.30
  -7   9  -1   59.49   11.20
  -7   9  -1   86.39   11.40
  -7   9  -1   61.69   11.30
  -7   9  -1   75.09   11.50
  -7   9  -1  102.39   13.90
  -7   9  -1   72.89   15.10
  -7   9  -1   77.39   12.00
  -7   9  -1   86.99   14.10
   7  -9   1   56.89   11.10
   7  -9   1   66.39   17.60
   7  -9   1   85.79   13.40
   7  -9   1  124.29   17.70
   7  -9   1   70.79   13.00
   7  -9   1   96.29   19.30
   7  -9   1   60.49   10.60
   7  -9   1   58.59   13.50
   7  -9   1   80.09   11.80
   7  -9   1  147.29   17.80
   7  -9   1   96.49   14.20
   7  -9   1   74.79   11.90
   7  -9   1   68.49   11.30
   7  -9   1   89.49   12.90
  -8   9  -1  135.09   18.10
  -8   9  -1  106.59   13.70
  -8   9  -1  137.69   15.60
  -8   9  -1   77.19   12.60
  -8   9  -1  123.39   13.90
  -8   9  -1  116.69   23.20
  -8   9  -1  109.89   13.80
  -8   9  -1  151.28   16.30
  -8   9  -1  118.39   14.50
  -8   9  -1  128.29   17.20
  -8   9  -1  122.19   15.60
  -8   9  -1  135.89   15.20
  -8   9  -1  138.89   15.00
  -8   9  -1  141.29   15.90
  -8   9  -1   98.59   16.70
  -8   9  -1  103.89   22.30
   8  -9   1  129.69   16.20
   8  -9   1  150.28   19.60
   8  -9   1  160.88   18.70
   8  -9   1  108.39   13.90
   8  -9   1   87.99   18.30
   8  -9   1  115.99   14.80
   8  -9   1   92.49   14.50
   8  -9   1  121.29   23.90
   8  -9   1  112.09   15.80
   8  -9   1  112.69   14.70
   8  -9   1   77.09   19.40
   8  -9   1  133.59   17.10
   8  -9   1  113.99   14.60
  -9   9  -1  171.58   20.40
  -9   9  -1  166.18   15.40
  -9   9  -1  171.68   18.00
  -9   9  -1  209.48   19.50
  -9   9  -1  154.68   19.90
  -9   9  -1  135.49   15.50
  -9   9  -1   99.79   21.50
  -9   9  -1  230.08   18.20
  -9   9  -1  182.48   16.00
   9  -9   1  167.78   18.00
   9  -9   1  120.29   26.40
   9  -9   1  154.88   19.10
   9  -9   1  172.88   18.20
   9  -9   1  152.58   24.90
   9  -9   1  124.89   17.40
   9  -9   1  138.49   24.50
   9  -9   1  162.88   18.20
 -10   9  -1  125.69   13.90
 -10   9  -1  125.49   15.70
 -10   9  -1  136.99   19.10
 -10   9  -1   66.89   11.40
 -10   9  -1  105.59   16.60
 -10   9  -1  139.59   15.20
  10  -9   1   58.59   15.90
  10  -9   1   47.40   16.50
  10  -9   1   91.29   14.80
  10  -9   1   77.09   20.50
  10  -9   1  118.19   26.80
  10  -9   1   82.69   12.70
  10  -9   1   87.69   15.10
 -11   9  -1   25.70    8.10
 -11   9  -1   23.50   10.70
  11  -9   1   34.90   16.40
  11  -9   1   -4.00   14.20
  11  -9   1   13.80   16.20
  11  -9   1   16.90   13.20
  12  -9   1    5.60   13.50
   6   8  -1   78.49   17.70
   6   8  -1   49.20   14.50
   6   8  -1   53.69   18.60
   6   8  -1   52.69   12.40
   6   8  -1   64.09   20.10
  -6  -8   1   48.00   13.60
  -6  -8   1   54.09   14.00
  -6  -8   1   54.09   13.90
  -6  -8   1   50.69   13.30
  -6  -8   1   78.79   17.90
  -6  -8   1   98.89   16.70
  -6  -8   1   46.70   14.30
  -6  -8   1   46.70   16.70
  -6  -8   1   48.40   14.50
  -6  -8   1   63.39   15.10
  -6  -8   1   61.19   17.40
  -6  -8   1   58.09   13.30
   5   8  -1   42.30   14.60
   5   8  -1   43.90   13.90
   5   8  -1   61.49   12.90
   5   8  -1   70.49   13.50
   5   8  -1   48.80   12.10
   5   8  -1   72.49   12.30
   5   8  -1   49.80   10.70
   5   8  -1   45.10   16.20
   5   8  -1   60.49   13.00
   5   8  -1   42.80   16.10
  -5  -8   1   61.99   13.40
  -5  -8   1   58.99   14.60
  -5  -8   1   82.59   12.30
  -5  -8   1   51.29   13.50
  -5  -8   1   49.00   12.10
  -5  -8   1   60.49   12.40
  -5  -8   1   92.99   19.30
  -5  -8   1   33.70   12.10
  -5  -8   1   41.20    9.70
  -5  -8   1   72.79   17.20
  -5  -8   1   51.19   12.50
  -5  -8   1   63.79   14.90
  -5  -8   1   59.79   14.90
  -5  -8   1   67.29   14.50
  -5  -8   1   47.00   12.50
  -5  -8   1   60.39   12.70
  -5  -8   1   39.90   14.30
  -5  -8   1   48.70   13.50
   4   8  -1  232.88   21.00
   4   8  -1  218.58   20.00
   4   8  -1  210.58   26.30
   4   8  -1  151.98   24.60
   4   8  -1  181.98   20.40
   4   8  -1  209.68   18.40
   4   8  -1  187.28   24.40
   4   8  -1  168.08   23.40
   4   8  -1  231.18   42.40
   4   8  -1  227.78   19.60
   4   8  -1  215.38   20.30
   4   8  -1  164.98   25.40
  -4  -8   1  233.88   23.20
  -4  -8   1  203.38   26.20
  -4  -8   1  227.88   24.00
  -4  -8   1  182.38   22.40
  -4  -8   1  218.48   22.50
  -4  -8   1  192.88   17.30
  -4  -8   1  204.08   22.60
  -4  -8   1  232.48   25.30
  -4  -8   1  235.78   22.90
  -4  -8   1  178.28   20.70
  -4  -8   1  241.38   22.00
  -4  -8   1  205.68   18.20
  -4  -8   1  240.88   26.30
  -4  -8   1  223.78   28.30
  -4  -8   1  234.78   26.00
  -4  -8   1  201.48   24.50
  -4  -8   1  195.28   23.70
  -4  -8   1  184.28   41.40
  -4  -8   1  208.48   24.00
  -4  -8   1  196.48   24.90
  -4  -8   1  224.08   22.60
   3   8  -1   46.60   14.60
   3   8  -1   68.99   12.40
   3   8  -1   58.59   13.60
   3   8  -1   62.19   15.00
   3   8  -1   65.09   13.50
   3   8  -1   65.79   14.00
   3   8  -1   41.80   12.70
   3   8  -1   37.00   10.50
   3   8  -1   59.59   11.30
   3   8  -1   48.10   11.30
   3   8  -1   68.59   11.90
   3   8  -1   66.69   24.50
  -3  -8   1   32.50   13.20
  -3  -8   1   82.29   15.40
  -3  -8   1   68.29   13.60
  -3  -8   1   77.29   12.20
  -3  -8   1   59.49   12.20
  -3  -8   1   70.39   11.50
  -3  -8   1   68.09   25.80
  -3  -8   1   38.50   11.40
  -3  -8   1   52.49   11.80
  -3  -8   1   72.19   12.50
  -3  -8   1   57.19   12.00
  -3  -8   1   54.79   12.00
  -3  -8   1   79.99   14.00
  -3  -8   1   75.99   13.50
  -3  -8   1   60.29   14.70
  -3  -8   1   54.59   12.90
  -3  -8   1   52.49   12.20
  -3  -8   1   72.89   14.20
  -3  -8   1   46.40   10.40
  -3  -8   1   64.09   12.40
  -3  -8   1   50.39   11.00
   2   8  -1    4.50    4.60
   2   8  -1    0.40    7.10
   2   8  -1    6.30    7.00
   2   8  -1    7.60    7.60
   2   8  -1    4.10    4.60
   2   8  -1    2.80    7.30
   2   8  -1   15.00   14.40
   2   8  -1    9.30    7.80
   2   8  -1    3.00    6.50
   2   8  -1    9.80    6.80
   2   8  -1    6.40    7.30
   2   8  -1   12.80    7.10
   2   8  -1    2.80    8.00
   2   8  -1   11.40    8.00
   2   8  -1    9.20    8.30
  -2  -8   1    7.70    8.50
  -2  -8   1   -0.80    6.40
  -2  -8   1    5.90    6.00
  -2  -8   1   -5.70    9.00
  -2  -8   1    6.30    6.40
  -2  -8   1   14.10    7.30
  -2  -8   1    4.00    6.80
  -2  -8   1   -0.90    6.40
  -2  -8   1    1.20    7.00
  -2  -8   1    7.40    7.00
  -2  -8   1    8.10    9.00
  -2  -8   1    7.10    6.60
  -2  -8   1    8.00    7.00
  -2  -8   1   19.00    7.20
  -2  -8   1    9.80    7.50
  -2  -8   1    4.80    5.60
  -2  -8   1    0.80    7.00
  -2  -8   1    7.50    6.50
  -2  -8   1   -1.20    6.20
   1   8  -1   18.30    8.10
   1   8  -1   17.40    7.30
   1   8  -1   24.90    9.30
   1   8  -1   10.30    6.20
   1   8  -1   17.60    8.00
   1   8  -1   17.20    6.90
   1   8  -1   25.20    9.60
   1   8  -1   24.20    8.80
   1   8  -1   38.10    8.40
   1   8  -1   24.10    8.70
   1   8  -1   17.30    8.10
   1   8  -1   32.50    8.50
   1   8  -1    5.80    7.20
   1   8  -1   18.10    7.30
   1   8  -1   35.70   11.00
   1   8  -1   17.30    8.50
   1   8  -1   29.70    9.30
   1   8  -1   14.50    7.90
   1   8  -1   19.60    6.70
   1   8  -1   21.50    6.90
   1   8  -1   21.90   15.80
  -1  -8   1   26.10    8.10
  -1  -8   1   33.80    9.10
  -1  -8   1   20.00    7.80
  -1  -8   1   25.00    9.10
  -1  -8   1   23.60    8.50
  -1  -8   1   33.00    9.10
  -1  -8   1   13.30    8.90
  -1  -8   1   29.10    8.70
  -1  -8   1   10.80   12.90
  -1  -8   1   26.50    7.90
  -1  -8   1   19.70    7.50
  -1  -8   1   32.90    8.50
  -1  -8   1    3.10    6.60
  -1  -8   1   32.30    8.30
  -1  -8   1    5.30    6.80
  -1  -8   1   20.70    8.50
  -1  -8   1   27.70    8.60
  -1  -8   1   26.80    7.80
  -1  -8   1   17.10    7.50
  -1  -8   1   31.80   11.00
  -1  -8   1   11.60    6.90
  -1  -8   1   22.30    7.70
  -1  -8   1   32.70    9.30
   0   8  -1  216.58   17.00
   0   8  -1  201.18   14.70
   0   8  -1  216.78   18.30
   0   8  -1  199.88   16.40
   0   8  -1  232.58   19.50
   0   8  -1  195.88   15.60
   0   8  -1  207.28   18.30
   0   8  -1  191.58   17.40
   0   8  -1  217.28   16.30
   0   8  -1  232.78   19.70
   0   8  -1  215.58   17.20
   0   8  -1  230.78   18.20
   0   8  -1  238.48   23.90
   0   8  -1  219.48   19.10
   0   8  -1  235.28   20.60
   0   8  -1  189.08   16.90
   0   8  -1  223.38   18.90
   0   8  -1  214.58   19.80
   0   8  -1  231.08   19.30
   0   8  -1  195.78   16.50
   0   8  -1  248.88   24.70
   0   8  -1  196.08   15.90
   0   8  -1  255.07   20.00
   0   8  -1  185.98   16.90
   0   8  -1  214.78   17.40
   0   8  -1  292.17   41.80
   0   8  -1  199.08   16.50
   0  -8   1  219.08   16.80
   0  -8   1  212.28   15.60
   0  -8   1  222.08   17.00
   0  -8   1  200.78   17.80
   0  -8   1  190.88   20.90
   0  -8   1  183.98   17.40
   0  -8   1  251.67   38.60
   0  -8   1  192.18   18.70
   0  -8   1  216.68   17.70
   0  -8   1  196.18   22.30
   0  -8   1  215.88   19.10
   0  -8   1  186.08   17.00
   0  -8   1  184.78   16.70
   0  -8   1  218.58   20.30
   0  -8   1  214.98   17.30
   0  -8   1  215.88   16.20
   0  -8   1  224.58   24.40
   0  -8   1  215.88   16.00
   0  -8   1  201.98   16.20
   0  -8   1  223.28   17.80
   0  -8   1  209.28   18.00
   0  -8   1  209.18   16.80
   0  -8   1  201.88   17.70
   0  -8   1  231.58   17.80
   0  -8   1  196.78   17.00
   0  -8   1  212.88   17.60
   0  -8   1  215.38   16.20
   0  -8   1  218.88   18.50
   0  -8   1  201.48   16.60
  -1   8  -1  190.78   21.00
  -1   8  -1  206.78   16.80
  -1   8  -1  194.78   15.60
  -1   8  -1  190.48   15.10
  -1   8  -1  176.68   16.80
  -1   8  -1  188.88   17.20
  -1   8  -1  199.48   15.90
  -1   8  -1  201.78   16.20
  -1   8  -1  197.38   17.30
  -1   8  -1  184.08   14.60
  -1   8  -1  182.48   15.90
  -1   8  -1  203.48   17.40
  -1   8  -1  186.38   16.90
  -1   8  -1  166.58   15.10
  -1   8  -1  201.08   17.70
  -1   8  -1  192.28   16.00
  -1   8  -1  209.78   17.00
  -1   8  -1  172.88   13.20
  -1   8  -1  161.18   13.20
  -1   8  -1  193.18   33.90
  -1   8  -1  175.78   14.10
  -1   8  -1  157.28   17.20
  -1   8  -1  173.58   14.20
  -1   8  -1  183.98   16.80
  -1   8  -1  163.38   13.00
  -1   8  -1  165.18   14.10
  -1   8  -1  196.38   20.50
  -1   8  -1  196.68   15.20
  -1   8  -1  195.88   19.40
  -1   8  -1  184.68   14.40
  -1   8  -1  195.28   17.80
  -1   8  -1  204.68   16.20
  -1   8  -1  193.78   15.60
  -1   8  -1  152.28   17.00
   1  -8   1  191.38   15.50
   1  -8   1  180.18   15.40
   1  -8   1  203.68   44.70
   1  -8   1  171.68   14.60
   1  -8   1  150.88   14.80
   1  -8   1  183.28   15.80
   1  -8   1  171.68   15.20
   1  -8   1  185.88   15.40
   1  -8   1  174.58   13.60
   1  -8   1  200.28   13.90
   1  -8   1  190.48   15.20
   1  -8   1  225.58   24.40
   1  -8   1  190.58   15.60
   1  -8   1  178.68   14.80
   1  -8   1  171.18   18.80
   1  -8   1  207.98   14.30
   1  -8   1  188.08   15.00
   1  -8   1  180.68   15.50
   1  -8   1  206.48   15.20
   1  -8   1  169.18   15.70
   1  -8   1  176.68   14.00
   1  -8   1  164.38   15.30
   1  -8   1  195.28   15.70
   1  -8   1  193.18   21.60
   1  -8   1  187.18   15.70
   1  -8   1  194.18   18.80
   1  -8   1  153.28   13.70
   1  -8   1  199.58   14.50
   1  -8   1  186.48   16.60
   1  -8   1  164.58   16.40
  -2   8  -1  481.75   41.70
  -2   8  -1  474.85   27.20
  -2   8  -1  519.95   32.00
  -2   8  -1  508.85   28.30
  -2   8  -1  514.65   30.20
  -2   8  -1  445.26   29.70
  -2   8  -1  486.15   26.50
  -2   8  -1  457.45   28.10
  -2   8  -1  509.05   30.40
  -2   8  -1  473.85   26.50
  -2   8  -1  433.06   28.00
  -2   8  -1  469.75   29.00
  -2   8  -1  484.85   27.30
  -2   8  -1  525.85   31.40
  -2   8  -1  455.35   28.30
  -2   8  -1  434.76   29.20
  -2   8  -1  435.46   28.70
  -2   8  -1  474.75   26.40
  -2   8  -1  465.65   28.70
  -2   8  -1  491.95   29.60
  -2   8  -1  509.55   26.80
  -2   8  -1  491.55   28.20
  -2   8  -1  420.86   28.60
  -2   8  -1  489.15   28.90
  -2   8  -1  468.95   26.20
  -2   8  -1  490.65   27.80
  -2   8  -1  457.15   29.70
   2  -8   1  470.05   27.00
   2  -8   1  415.76   31.30
   2  -8   1  470.55   26.60
   2  -8   1  485.65   27.60
   2  -8   1  484.45   27.00
   2  -8   1  485.45   27.90
   2  -8   1  453.55   29.30
   2  -8   1  475.85   28.40
   2  -8   1  494.45   27.20
   2  -8   1  505.75   30.70
   2  -8   1  492.45   43.40
   2  -8   1  472.05   30.30
   2  -8   1  521.55   29.70
   2  -8   1  509.05   30.30
   2  -8   1  485.65   27.40
   2  -8   1  470.15   28.70
   2  -8   1  465.95   28.50
   2  -8   1  462.35   28.70
   2  -8   1  412.46   32.20
   2  -8   1  491.15   30.20
   2  -8   1  422.06   31.00
   2  -8   1  470.05   26.60
   2  -8   1  469.15   27.10
   2  -8   1  509.65   32.30
   2  -8   1  507.45   28.90
   2  -8   1  501.05   27.00
   2  -8   1  460.15   26.90
  -3   8  -1  457.15   25.10
  -3   8  -1  392.26   24.20
  -3   8  -1  401.96   28.40
  -3   8  -1  481.05   28.30
  -3   8  -1  420.76   25.40
  -3   8  -1  416.06   26.70
  -3   8  -1  428.16   24.30
  -3   8  -1  435.96   26.10
  -3   8  -1  514.75   70.49
  -3   8  -1  421.36   26.20
  -3   8  -1  441.86   26.90
  -3   8  -1  476.35   27.30
  -3   8  -1  402.66   24.90
  -3   8  -1  414.96   26.40
  -3   8  -1  451.75   25.20
  -3   8  -1  440.56   27.70
  -3   8  -1  421.96   27.20
  -3   8  -1  389.86   31.90
  -3   8  -1  411.56   26.30
  -3   8  -1  440.16   25.40
  -3   8  -1  450.65   24.80
  -3   8  -1  469.15   24.90
  -3   8  -1  395.96   25.10
  -3   8  -1  442.26   27.60
  -3   8  -1  398.46   25.80
  -3   8  -1  431.06   26.10
  -3   8  -1  458.95   27.10
  -3   8  -1  452.45   28.80
  -3   8  -1  392.76   32.00
  -3   8  -1  460.65   27.50
   3  -8   1  445.36   26.70
   3  -8   1  454.85   26.00
   3  -8   1  415.06   26.50
   3  -8   1  425.46   24.90
   3  -8   1  435.16   27.40
   3  -8   1  456.85   26.60
   3  -8   1  416.76   30.70
   3  -8   1  409.06   25.70
   3  -8   1  442.26   29.90
   3  -8   1  457.85   25.00
   3  -8   1  435.96   25.20
   3  -8   1  405.86   26.10
   3  -8   1  413.16   27.40
   3  -8   1  410.46   26.50
   3  -8   1  450.75   40.30
   3  -8   1  412.56   25.00
   3  -8   1  440.66   25.50
   3  -8   1  439.76   27.70
   3  -8   1  386.66   26.60
   3  -8   1  407.36   28.90
   3  -8   1  443.66   26.50
   3  -8   1  426.46   25.20
   3  -8   1  461.25   25.50
   3  -8   1  414.06   24.60
   3  -8   1  412.16   26.40
   3  -8   1  400.46   31.50
  -4   8  -1   83.89   11.60
  -4   8  -1   83.39   11.00
  -4   8  -1   75.09   11.30
  -4   8  -1   70.69   11.80
  -4   8  -1   83.59   11.60
  -4   8  -1   49.60    9.60
  -4   8  -1   62.99    9.70
  -4   8  -1   90.39    9.90
  -4   8  -1   70.89   10.20
  -4   8  -1   87.69   11.50
  -4   8  -1   72.19   14.20
  -4   8  -1  104.99   13.10
  -4   8  -1   82.99   11.40
  -4   8  -1  111.39   14.70
  -4   8  -1   80.59   14.30
  -4   8  -1   95.19   11.40
  -4   8  -1   89.69   13.10
  -4   8  -1   64.09    9.90
  -4   8  -1   75.49   18.40
  -4   8  -1   80.09   12.60
  -4   8  -1   73.99   10.60
  -4   8  -1   75.09   12.90
  -4   8  -1   84.99   10.80
  -4   8  -1   72.89   10.60
  -4   8  -1   70.39    9.80
  -4   8  -1   82.09   10.30
  -4   8  -1   63.99    9.20
  -4   8  -1   56.59   10.50
   4  -8   1   95.29   12.30
   4  -8   1   72.69   10.40
   4  -8   1   93.09   11.40
   4  -8   1   78.99   10.20
   4  -8   1   88.09   12.10
   4  -8   1  115.49   13.90
   4  -8   1   63.69   18.70
   4  -8   1   94.69   10.90
   4  -8   1   74.69   12.80
   4  -8   1   73.29   14.70
   4  -8   1   77.59   16.40
   4  -8   1   68.59   13.70
   4  -8   1   80.49   11.60
   4  -8   1   68.09   12.70
   4  -8   1   73.39   10.00
   4  -8   1   72.69   14.30
   4  -8   1   75.89   12.30
   4  -8   1   92.39   12.30
  -5   8  -1   23.50    7.10
  -5   8  -1   28.30    7.30
  -5   8  -1   28.90    7.20
  -5   8  -1    5.00    5.90
  -5   8  -1   18.80    6.80
  -5   8  -1   31.50    6.60
  -5   8  -1   32.20    6.80
  -5   8  -1   32.80    6.80
  -5   8  -1   29.00   12.50
  -5   8  -1   12.30    5.90
  -5   8  -1   40.60    8.20
  -5   8  -1   30.70    6.80
  -5   8  -1   25.50    7.50
  -5   8  -1   26.40    7.60
  -5   8  -1   11.20    6.70
  -5   8  -1   35.00    9.00
  -5   8  -1   34.60    6.50
  -5   8  -1   18.60    7.00
  -5   8  -1   37.10    7.50
  -5   8  -1   18.80    5.60
  -5   8  -1   42.40    7.70
  -5   8  -1   27.30    8.60
  -5   8  -1   31.40    8.40
  -5   8  -1   12.40    6.30
   5  -8   1   21.90   10.00
   5  -8   1   29.00    7.10
   5  -8   1   25.10    7.90
   5  -8   1   18.00    7.60
   5  -8   1   11.90    6.30
   5  -8   1   20.20    6.20
   5  -8   1   23.50    6.90
   5  -8   1    8.30    8.10
   5  -8   1   29.70    7.30
   5  -8   1   19.50    5.70
   5  -8   1   29.30    7.20
   5  -8   1   34.80    6.80
   5  -8   1   25.50    7.90
   5  -8   1   35.90    7.90
   5  -8   1   19.60    6.60
   5  -8   1   18.70    7.10
   5  -8   1   41.60    9.70
  -6   8  -1   73.69   10.90
  -6   8  -1   66.29   10.60
  -6   8  -1   84.19   11.40
  -6   8  -1   72.39   10.00
  -6   8  -1   84.59   10.30
  -6   8  -1   60.39    9.00
  -6   8  -1   57.59    9.00
  -6   8  -1   64.19    9.70
  -6   8  -1   66.49   10.00
  -6   8  -1   85.79   11.00
  -6   8  -1   92.59   11.90
  -6   8  -1   56.59   15.30
  -6   8  -1   66.39   10.40
  -6   8  -1   58.69    9.50
  -6   8  -1   73.09   10.60
  -6   8  -1   49.90    9.90
  -6   8  -1   63.49   10.90
  -6   8  -1   86.59   12.10
  -6   8  -1   65.39    9.50
  -6   8  -1   79.89   12.50
  -6   8  -1   70.19    9.80
  -6   8  -1   75.59   10.20
  -6   8  -1   75.59   10.40
  -6   8  -1   58.09   10.30
  -6   8  -1   83.09   10.70
  -6   8  -1   84.69   10.00
  -6   8  -1   53.19   11.40
  -6   8  -1   82.69   10.70
   6  -8   1   98.09   10.90
   6  -8   1   95.99   14.10
   6  -8   1   82.29   12.40
   6  -8   1   51.29   14.20
   6  -8   1   45.60    9.50
   6  -8   1   79.39   10.60
   6  -8   1   60.59   10.10
   6  -8   1   58.09   13.00
   6  -8   1   62.09   10.30
   6  -8   1   44.20   12.80
   6  -8   1   79.19   11.80
   6  -8   1   73.69   10.70
   6  -8   1   54.19    9.80
   6  -8   1   71.19   11.50
   6  -8   1   66.09   10.00
  -7   8  -1   50.49   15.20
  -7   8  -1   64.59   11.50
  -7   8  -1   69.19   10.10
  -7   8  -1   47.60    9.00
  -7   8  -1   64.79    9.40
  -7   8  -1   82.89   11.30
  -7   8  -1   38.50    9.50
  -7   8  -1   50.69    8.80
  -7   8  -1   58.49   17.00
  -7   8  -1   56.69   12.10
  -7   8  -1   64.69   12.00
  -7   8  -1   35.10   12.80
  -7   8  -1   59.09    9.70
  -7   8  -1   48.90    8.80
  -7   8  -1   56.79    9.60
  -7   8  -1   64.69    8.90
  -7   8  -1   56.79   10.20
  -7   8  -1   52.49    8.10
  -7   8  -1   57.29   10.30
  -7   8  -1   39.70    8.40
   7  -8   1   36.40   13.00
   7  -8   1   66.89   12.00
   7  -8   1   42.60   10.00
   7  -8   1   83.99   13.60
   7  -8   1   30.30   10.70
   7  -8   1   57.69   10.50
   7  -8   1   39.80    9.10
   7  -8   1   58.09   10.60
   7  -8   1   48.80   14.40
   7  -8   1   66.19   10.50
   7  -8   1   53.99    9.90
  -8   8  -1  169.58   14.70
  -8   8  -1  150.38   26.90
  -8   8  -1  157.28   13.50
  -8   8  -1  134.39   24.60
  -8   8  -1  108.19   13.10
  -8   8  -1  116.39   13.40
  -8   8  -1  158.68   15.30
  -8   8  -1  196.28   16.60
  -8   8  -1  188.68   14.20
  -8   8  -1  131.29   21.20
  -8   8  -1  158.58   14.10
  -8   8  -1  151.68   16.10
  -8   8  -1  194.88   27.20
  -8   8  -1  171.88   15.50
   8  -8   1  142.39   16.50
   8  -8   1  163.68   18.20
   8  -8   1  156.68   15.90
   8  -8   1  107.39   18.60
   8  -8   1  144.39   15.20
   8  -8   1  114.09   23.10
   8  -8   1  138.09   16.80
   8  -8   1  155.38   16.30
   8  -8   1  141.29   16.20
   8  -8   1  136.99   15.40
   8  -8   1  147.29   24.30
   8  -8   1  123.59   21.40
  -9   8  -1  118.49   13.20
  -9   8  -1   82.19   10.90
  -9   8  -1  120.99   13.40
  -9   8  -1  113.09   16.60
  -9   8  -1  147.79   15.30
  -9   8  -1   79.89   11.00
  -9   8  -1  124.19   13.20
  -9   8  -1   86.79   14.70
  -9   8  -1  110.89   13.10
   9  -8   1   81.89   12.20
   9  -8   1   96.99   21.10
   9  -8   1   60.49   17.20
   9  -8   1  106.39   13.40
   9  -8   1  106.09   14.70
   9  -8   1   79.69   20.80
   9  -8   1   91.19   13.80
   9  -8   1   87.39   18.70
 -10   8  -1   -2.10    5.20
 -10   8  -1    3.10    4.50
 -10   8  -1    3.30    3.80
 -10   8  -1   11.70    5.10
  10  -8   1    1.70   13.50
  10  -8   1  -11.80    6.90
  10  -8   1   -0.10    6.70
  10  -8   1   -9.20    9.20
  10  -8   1   -6.00    9.30
  10  -8   1    3.70   10.60
  11  -8   1   11.10   13.30
  11  -8   1   14.90   13.60
  11  -8   1   15.40   14.60
  11  -8   1   -4.00   11.10
 -12   8  -1   20.60   12.20
 -12   8  -1   10.40   11.00
  12  -8   1    6.30   14.60
  12  -8   1    1.00   13.10
  12  -8   1    6.90   15.00
  12  -8   1    3.00   13.30
   7   7  -1   -4.20   11.70
   7   7  -1   28.60   11.80
   7   7  -1   16.70   11.50
   7   7  -1   16.50   14.50
  -7  -7   1   30.00   12.70
  -7  -7   1   24.20   11.40
  -7  -7   1   25.30   14.50
  -7  -7   1   44.00   14.10
  -7  -7   1   24.30   11.00
  -7  -7   1   21.70   13.60
  -7  -7   1   40.90   12.90
  -7  -7   1   36.80   14.20
  -7  -7   1   41.10   16.10
  -7  -7   1   45.30   16.90
   6   7  -1   59.49   15.30
   6   7  -1   64.89   18.20
   6   7  -1   67.89   16.50
   6   7  -1  108.69   15.40
   6   7  -1   57.99   17.60
   6   7  -1   88.89   14.30
   6   7  -1   72.09   12.30
   6   7  -1   57.09   12.60
  -6  -7   1   50.39   13.30
  -6  -7   1   71.59   14.80
  -6  -7   1   62.79   13.20
  -6  -7   1   58.69   14.50
  -6  -7   1   89.49   14.60
  -6  -7   1   64.59   11.90
  -6  -7   1   73.79   14.90
  -6  -7   1   71.89   14.40
  -6  -7   1   96.89   17.40
  -6  -7   1   48.50   15.20
  -6  -7   1   63.29   16.30
  -6  -7   1   82.09   15.60
  -6  -7   1   38.70   12.80
  -6  -7   1   80.69   15.40
   5   7  -1  100.99   19.70
   5   7  -1  113.99   15.40
   5   7  -1  145.79   17.60
   5   7  -1  111.39   16.10
   5   7  -1  139.99   16.00
   5   7  -1  116.59   21.20
   5   7  -1   96.39   16.90
   5   7  -1  136.89   17.70
   5   7  -1  137.09   34.50
   5   7  -1  116.59   20.30
   5   7  -1  155.28   17.10
  -5  -7   1  133.29   18.80
  -5  -7   1  128.49   21.10
  -5  -7   1  122.59   16.60
  -5  -7   1  117.39   17.20
  -5  -7   1  116.79   16.80
  -5  -7   1  152.28   20.20
  -5  -7   1  139.59   20.90
  -5  -7   1  128.29   19.00
  -5  -7   1  122.59   14.40
  -5  -7   1  148.89   19.20
  -5  -7   1  115.99   16.50
  -5  -7   1  101.99   16.80
  -5  -7   1  128.09   18.40
  -5  -7   1   87.59   26.60
  -5  -7   1  147.49   19.00
  -5  -7   1  136.29   21.20
  -5  -7   1  113.29   16.10
   4   7  -1   33.30   13.20
   4   7  -1   40.20   10.60
   4   7  -1   55.89   11.90
   4   7  -1   54.59   14.70
   4   7  -1   63.59   10.80
   4   7  -1   51.49   10.90
   4   7  -1   41.30   10.60
   4   7  -1   39.50   13.20
   4   7  -1   40.00    9.60
   4   7  -1   44.60   10.30
   4   7  -1   23.40   12.60
   4   7  -1   49.80   13.00
  -4  -7   1   63.09   11.90
  -4  -7   1   58.29   11.90
  -4  -7   1   35.30   12.00
  -4  -7   1   49.30   11.50
  -4  -7   1   49.90   11.80
  -4  -7   1   41.40   10.80
  -4  -7   1   43.70   10.50
  -4  -7   1   45.50   11.90
  -4  -7   1   45.20   12.30
  -4  -7   1   46.90   12.40
  -4  -7   1   75.09   13.70
  -4  -7   1   57.89   11.80
  -4  -7   1   73.19   11.00
  -4  -7   1   51.39   11.60
  -4  -7   1   44.10   11.50
  -4  -7   1   59.79   10.90
  -4  -7   1   64.39   12.20
  -4  -7   1   72.69   25.60
  -4  -7   1   41.60   12.90
   3   7  -1  113.99   14.70
   3   7  -1  104.69   15.40
   3   7  -1   83.49   16.20
   3   7  -1  119.39   15.50
   3   7  -1  114.89   13.70
   3   7  -1  106.19   12.90
   3   7  -1   86.19   15.60
   3   7  -1  103.19   13.10
   3   7  -1  102.39   13.30
   3   7  -1   94.79   15.40
   3   7  -1  108.09   26.90
   3   7  -1  129.19   16.60
   3   7  -1   99.49   17.10
   3   7  -1   83.19   12.00
  -3  -7   1   93.69   12.50
  -3  -7   1   70.99   12.60
  -3  -7   1  103.49   17.80
  -3  -7   1   81.29   11.70
  -3  -7   1   79.89   12.70
  -3  -7   1  108.09   17.60
  -3  -7   1   83.89   13.30
  -3  -7   1   90.49   15.10
  -3  -7   1   96.59   14.40
  -3  -7   1   78.59   12.50
  -3  -7   1  115.99   14.60
  -3  -7   1  115.79   16.30
  -3  -7   1  122.29   14.80
  -3  -7   1   86.29   12.10
  -3  -7   1   76.09   13.40
  -3  -7   1   80.69   14.30
  -3  -7   1  132.99   17.60
  -3  -7   1  120.39   30.00
  -3  -7   1  100.69   14.90
   2   7  -1   12.50    6.90
   2   7  -1   -0.60    5.60
   2   7  -1    1.80    5.50
   2   7  -1    9.50    6.10
   2   7  -1   12.30    7.20
   2   7  -1    0.10    6.50
   2   7  -1    5.90    6.20
   2   7  -1    2.50   11.90
   2   7  -1    0.90    6.20
   2   7  -1   -2.70    5.10
   2   7  -1    6.60    7.10
   2   7  -1   -0.40    4.30
   2   7  -1    7.10    6.00
   2   7  -1   -2.10    6.40
   2   7  -1    2.90    5.90
   2   7  -1   -2.00    4.70
   2   7  -1   -3.80    3.10
   2   7  -1   -1.70    4.50
   2   7  -1   16.60    7.70
  -2  -7   1   -5.10    5.80
  -2  -7   1    8.50    6.30
  -2  -7   1    3.80    4.30
  -2  -7   1   14.30    5.80
  -2  -7   1   -1.40    4.70
  -2  -7   1    4.30    5.90
  -2  -7   1    1.40    6.10
  -2  -7   1   -0.40    5.40
  -2  -7   1   10.60    6.10
  -2  -7   1    1.10    5.30
  -2  -7   1    1.00    5.80
  -2  -7   1    6.70    5.80
  -2  -7   1   -1.40    4.50
  -2  -7   1    3.40    5.80
  -2  -7   1    6.80    5.50
  -2  -7   1   11.50   10.60
  -2  -7   1    9.90    5.90
  -2  -7   1    7.40    5.80
  -2  -7   1    2.30    4.80
  -2  -7   1    5.90    7.10
  -2  -7   1    6.20    6.30
  -2  -7   1    8.00    6.10
  -2  -7   1   -3.90    4.40
   1   7  -1   28.60    6.90
   1   7  -1   19.30    6.20
   1   7  -1   27.70    8.50
   1   7  -1   25.10    6.70
   1   7  -1   24.80    7.60
   1   7  -1   37.30    9.20
   1   7  -1   14.40    7.20
   1   7  -1   31.30    8.60
   1   7  -1   17.00    5.70
   1   7  -1   33.10    8.90
   1   7  -1   29.50    8.10
   1   7  -1   16.20    6.80
   1   7  -1   30.80    7.70
   1   7  -1   24.00    6.50
   1   7  -1   34.00    9.40
   1   7  -1   24.40    8.30
   1   7  -1   29.00    8.20
   1   7  -1   26.60    8.60
   1   7  -1   23.00   13.10
   1   7  -1   18.10    6.70
   1   7  -1   31.40    7.50
   1   7  -1   26.80    8.60
   1   7  -1   32.60    7.50
   1   7  -1   21.20    6.80
   1   7  -1   31.40    9.10
  -1  -7   1   38.60    8.30
  -1  -7   1   42.80    8.90
  -1  -7   1   29.60    9.60
  -1  -7   1   15.50    6.90
  -1  -7   1   24.70    8.50
  -1  -7   1   20.60    7.00
  -1  -7   1   27.70    7.90
  -1  -7   1   47.60   11.80
  -1  -7   1   16.90    5.80
  -1  -7   1   33.90    8.80
  -1  -7   1   21.20    6.70
  -1  -7   1   18.80    7.10
  -1  -7   1   34.90    7.50
  -1  -7   1   40.80    7.70
  -1  -7   1   36.40    9.00
  -1  -7   1   33.90    6.60
  -1  -7   1   27.00    7.80
  -1  -7   1   28.10    7.70
  -1  -7   1   13.60    5.50
  -1  -7   1   49.10   18.70
  -1  -7   1   40.20    9.00
  -1  -7   1   39.40    9.50
  -1  -7   1   44.90    8.20
  -1  -7   1   27.40    6.90
  -1  -7   1   21.80    7.00
  -1  -7   1   25.60    8.40
  -1  -7   1   39.10    9.10
   0   7  -1  179.08   16.30
   0   7  -1  211.48   16.90
   0   7  -1  188.18   13.40
   0   7  -1  179.48   15.50
   0   7  -1  210.78   15.40
   0   7  -1  184.28   16.10
   0   7  -1  190.98   15.60
   0   7  -1  205.28   17.00
   0   7  -1  195.98   15.50
   0   7  -1  207.68   16.90
   0   7  -1  207.78   17.30
   0   7  -1  218.98   17.50
   0   7  -1  269.07   36.60
   0   7  -1  221.08   15.90
   0   7  -1  201.38   14.40
   0   7  -1  214.78   16.70
   0   7  -1  188.98   14.50
   0   7  -1  204.58   15.60
   0   7  -1  169.78   14.70
   0   7  -1  187.68   14.80
   0   7  -1  199.78   16.10
   0   7  -1  233.08   18.20
   0   7  -1  194.38   14.50
   0   7  -1  200.08   15.10
   0   7  -1  200.38   14.50
   0   7  -1  171.88   14.30
   0   7  -1  230.68   16.50
   0   7  -1  200.38   16.20
   0  -7   1  197.88   15.60
   0  -7   1  197.58   16.00
   0  -7   1  203.08   16.20
   0  -7   1  221.88   17.50
   0  -7   1  196.38   17.00
   0  -7   1  187.98   14.30
   0  -7   1  189.98   16.50
   0  -7   1  184.18   15.40
   0  -7   1  234.98   16.70
   0  -7   1  185.78   15.70
   0  -7   1  213.88   16.50
   0  -7   1  197.88   13.90
   0  -7   1  181.38   17.70
   0  -7   1  207.58   15.10
   0  -7   1  208.38   15.60
   0  -7   1  201.98   16.60
   0  -7   1  213.88   15.80
   0  -7   1  198.58   15.60
   0  -7   1  219.68   19.40
   0  -7   1  194.18   15.20
   0  -7   1  192.48   15.50
   0  -7   1  212.18   15.90
   0  -7   1  218.78   15.60
   0  -7   1  170.28   15.10
   0  -7   1  215.18   14.80
   0  -7   1  209.08   16.30
   0  -7   1  193.98   15.60
   0  -7   1  269.87   40.10
   0  -7   1  223.58   15.70
  -1   7  -1   68.39    7.80
  -1   7  -1   64.39   10.20
  -1   7  -1   63.99    9.10
  -1   7  -1   75.49    9.70
  -1   7  -1   36.70    8.20
  -1   7  -1   75.19   10.10
  -1   7  -1   70.79    9.50
  -1   7  -1   77.89    9.60
  -1   7  -1   61.09    8.60
  -1   7  -1   67.09    9.70
  -1   7  -1   68.89   10.40
  -1   7  -1   70.99    8.10
  -1   7  -1   66.19    9.00
  -1   7  -1   84.19   20.50
  -1   7  -1   72.79   11.60
  -1   7  -1   73.79    9.60
  -1   7  -1   55.29    9.50
  -1   7  -1   67.29    8.90
  -1   7  -1   78.39   10.50
  -1   7  -1   70.29   10.70
  -1   7  -1   76.99   10.40
  -1   7  -1   61.09    8.20
  -1   7  -1   73.29   11.80
  -1   7  -1   68.59    8.60
  -1   7  -1   53.49    8.30
  -1   7  -1   71.79   10.80
  -1   7  -1   70.89   13.20
  -1   7  -1   59.49    9.60
  -1   7  -1   77.49   11.50
  -1   7  -1   51.89    8.50
  -1   7  -1   59.99    7.60
  -1   7  -1   53.59   10.20
  -1   7  -1   56.29    8.30
  -1   7  -1   54.89   12.50
  -1   7  -1   72.79    9.90
   1  -7   1   63.99    9.90
   1  -7   1   63.99    9.50
   1  -7   1   61.99   11.60
   1  -7   1   75.89   10.90
   1  -7   1   76.09    8.30
   1  -7   1   82.09   10.40
   1  -7   1   59.69    9.30
   1  -7   1   87.99   12.00
   1  -7   1   72.79    9.40
   1  -7   1   61.99    9.60
   1  -7   1   57.79    7.60
   1  -7   1   81.39   10.80
   1  -7   1   59.19   11.10
   1  -7   1   69.09   10.30
   1  -7   1   59.39    9.10
   1  -7   1   55.99    9.30
   1  -7   1   73.89   10.90
   1  -7   1   70.89   19.10
   1  -7   1   61.19    9.90
   1  -7   1   80.59   10.50
   1  -7   1   72.99   10.90
   1  -7   1   46.50    9.10
   1  -7   1   54.29    8.30
   1  -7   1   68.79    9.30
   1  -7   1   56.89    8.10
   1  -7   1   87.09    9.80
   1  -7   1   66.89    9.50
   1  -7   1   73.49    9.20
   1  -7   1   63.99    8.30
   1  -7   1   58.39    8.80
  -2   7  -1  233.28   15.50
  -2   7  -1  268.97   15.80
  -2   7  -1  249.08   17.00
  -2   7  -1  244.78   15.60
  -2   7  -1  256.67   18.50
  -2   7  -1  259.37   18.40
  -2   7  -1  241.18   17.90
  -2   7  -1  275.07   16.80
  -2   7  -1  255.87   17.50
  -2   7  -1  256.37   16.30
  -2   7  -1  261.57   17.50
  -2   7  -1  233.58   18.70
  -2   7  -1  248.98   15.50
  -2   7  -1  280.87   17.80
  -2   7  -1  244.68   17.80
  -2   7  -1  252.07   16.30
  -2   7  -1  259.27   16.50
  -2   7  -1  234.18   16.20
  -2   7  -1  270.27   17.90
  -2   7  -1  258.17   17.30
  -2   7  -1  237.78   16.50
  -2   7  -1  241.98   16.70
  -2   7  -1  257.77   17.40
  -2   7  -1  242.68   15.70
  -2   7  -1  225.38   17.80
  -2   7  -1  238.98   18.50
  -2   7  -1  251.67   19.50
  -2   7  -1  247.18   16.60
  -2   7  -1  261.67   27.10
   2  -7   1  256.77   19.30
   2  -7   1  263.77   16.70
   2  -7   1  233.38   19.30
   2  -7   1  250.67   17.30
   2  -7   1  221.88   18.00
   2  -7   1  236.18   17.60
   2  -7   1  232.68   19.70
   2  -7   1  238.48   16.80
   2  -7   1  254.27   16.20
   2  -7   1  250.17   20.00
   2  -7   1  251.17   19.90
   2  -7   1  245.28   16.80
   2  -7   1  279.17   17.80
   2  -7   1  246.78   17.40
   2  -7   1  266.47   16.20
   2  -7   1  220.68   18.50
   2  -7   1  260.17   17.70
   2  -7   1  270.17   21.70
   2  -7   1  320.37   43.80
   2  -7   1  267.07   16.30
   2  -7   1  252.07   16.20
   2  -7   1  223.48   16.90
   2  -7   1  246.98   17.00
   2  -7   1  266.77   19.30
   2  -7   1  289.17   19.10
   2  -7   1  255.47   20.20
  -3   7  -1   29.50    7.40
  -3   7  -1   30.60    8.10
  -3   7  -1   27.00    6.50
  -3   7  -1   37.30    7.90
  -3   7  -1   29.70    6.70
  -3   7  -1   30.10    6.50
  -3   7  -1   23.20    6.00
  -3   7  -1   30.70    8.30
  -3   7  -1   37.60   12.60
  -3   7  -1   34.50    6.50
  -3   7  -1   26.30    5.60
  -3   7  -1   27.50    6.60
  -3   7  -1   27.30    6.40
  -3   7  -1   30.60    6.00
  -3   7  -1   25.70    6.20
  -3   7  -1   20.30    6.10
  -3   7  -1   34.20    6.90
  -3   7  -1   38.90    6.40
  -3   7  -1   34.30    6.80
  -3   7  -1   26.70    6.40
  -3   7  -1   29.90    6.60
  -3   7  -1   35.90    6.40
  -3   7  -1   23.70    5.90
  -3   7  -1   27.30    5.70
  -3   7  -1   31.50    7.00
  -3   7  -1   34.80    6.20
  -3   7  -1   25.20    6.60
  -3   7  -1   36.40    8.20
  -3   7  -1   31.40    6.00
  -3   7  -1   29.80    6.10
  -3   7  -1   28.10    5.80
  -3   7  -1   30.70    6.50
  -3   7  -1   36.10    6.60
  -3   7  -1   21.30    7.30
   3  -7   1   31.20    6.70
   3  -7   1   30.20    6.70
   3  -7   1   32.10    6.20
   3  -7   1   31.20    6.60
   3  -7   1   23.50    4.60
   3  -7   1   38.50    5.30
   3  -7   1   36.70    6.30
   3  -7   1   29.40    7.20
   3  -7   1   30.80    7.10
   3  -7   1   27.20    8.10
   3  -7   1   39.50    7.80
   3  -7   1   26.10    6.10
   3  -7   1   29.30    8.70
   3  -7   1   27.20    6.80
   3  -7   1   34.10    6.60
   3  -7   1   24.90   12.10
   3  -7   1   38.40    7.80
   3  -7   1   32.20    6.20
   3  -7   1   50.09    8.40
   3  -7   1   33.10    7.30
   3  -7   1   26.30    7.80
   3  -7   1   35.90    7.40
   3  -7   1   22.70    5.70
   3  -7   1   29.50    6.40
   3  -7   1   38.80   10.90
   3  -7   1   24.80    6.00
  -4   7  -1   10.60    5.20
  -4   7  -1   10.10    4.40
  -4   7  -1    0.90    3.70
  -4   7  -1   10.90    5.20
  -4   7  -1   16.10   10.40
  -4   7  -1   14.80    5.20
  -4   7  -1    5.50    3.90
  -4   7  -1    5.40    5.00
  -4   7  -1    5.70    4.70
  -4   7  -1    8.80    4.80
  -4   7  -1    4.60    4.30
  -4   7  -1    1.60    4.50
  -4   7  -1    2.00    4.10
  -4   7  -1   11.80    4.80
  -4   7  -1   13.80    5.80
  -4   7  -1   -3.30    4.10
  -4   7  -1    6.60    3.80
  -4   7  -1    7.10    4.70
  -4   7  -1    3.30    5.50
  -4   7  -1   17.80    6.40
  -4   7  -1    8.60    4.60
  -4   7  -1   13.00    5.40
  -4   7  -1    3.70    4.30
  -4   7  -1   16.90    5.50
  -4   7  -1    6.90    4.40
  -4   7  -1    8.00    5.90
  -4   7  -1   12.80    4.60
   4  -7   1    4.80    3.50
   4  -7   1    1.70    6.00
   4  -7   1   11.10    5.10
   4  -7   1   10.40    5.30
   4  -7   1    8.60    4.30
   4  -7   1   11.50    5.40
   4  -7   1    3.40    4.00
   4  -7   1    4.70    5.00
   4  -7   1    6.60    5.80
   4  -7   1    4.80    5.80
   4  -7   1   -0.60    3.90
   4  -7   1    7.00    5.00
   4  -7   1    8.80    7.20
   4  -7   1    0.30    4.30
   4  -7   1    0.80    4.30
   4  -7   1    8.80    3.90
   4  -7   1    8.90    5.30
   4  -7   1    4.40    4.30
   4  -7   1   -0.10    4.40
   4  -7   1    6.30    7.20
   4  -7   1    1.30    4.50
   4  -7   1    3.20    3.80
   4  -7   1    6.40    4.70
   4  -7   1    1.00    4.00
  -5   7  -1   78.79    9.30
  -5   7  -1   88.39   10.00
  -5   7  -1   81.99   11.60
  -5   7  -1   71.89    9.40
  -5   7  -1   75.59    9.30
  -5   7  -1   72.39    9.70
  -5   7  -1   72.29    8.80
  -5   7  -1   71.99    8.90
  -5   7  -1   86.39   11.90
  -5   7  -1   72.29   10.40
  -5   7  -1   63.79    9.40
  -5   7  -1   70.19    9.50
  -5   7  -1   74.59    9.80
  -5   7  -1   74.99   10.60
  -5   7  -1   85.99   11.40
  -5   7  -1   57.99    9.40
  -5   7  -1   82.09    9.40
  -5   7  -1   65.99    8.90
  -5   7  -1   76.09   16.60
  -5   7  -1   74.99    9.50
  -5   7  -1   73.49    9.50
  -5   7  -1   77.19   10.00
  -5   7  -1  105.89   10.60
  -5   7  -1   76.99    9.20
  -5   7  -1   74.49   11.10
  -5   7  -1   69.29    9.20
  -5   7  -1   74.09    9.80
   5  -7   1   55.09   12.80
   5  -7   1   83.19   10.20
   5  -7   1   94.79   11.60
   5  -7   1   59.89   12.10
   5  -7   1   68.69   10.50
   5  -7   1   61.19    9.00
   5  -7   1   95.69   12.10
   5  -7   1   70.49    9.40
   5  -7   1   52.69    7.70
   5  -7   1   73.49    9.40
   5  -7   1   57.59   13.20
   5  -7   1   63.69    8.90
   5  -7   1   72.79   10.70
   5  -7   1   77.89    9.80
  -6   7  -1    4.10    5.60
  -6   7  -1   -3.00    3.80
  -6   7  -1   -1.20    4.90
  -6   7  -1    3.90    4.70
  -6   7  -1    3.80    5.50
  -6   7  -1    5.30    6.10
  -6   7  -1   -1.60    5.10
  -6   7  -1    3.40    4.70
  -6   7  -1   -2.40    5.00
  -6   7  -1    8.50    9.60
  -6   7  -1    4.90    6.40
  -6   7  -1    5.00    4.70
  -6   7  -1    1.40    4.50
  -6   7  -1    2.50    4.70
  -6   7  -1    4.00    4.20
  -6   7  -1   -1.70    4.20
  -6   7  -1   -1.10    4.70
  -6   7  -1    2.10    5.20
  -6   7  -1   11.40    5.20
  -6   7  -1   -2.80    4.90
  -6   7  -1    6.70    4.60
  -6   7  -1    6.00    4.60
   6  -7   1   -1.20    7.60
   6  -7   1    2.10    5.20
   6  -7   1    2.40    4.90
   6  -7   1    3.60    5.40
   6  -7   1    7.30    7.00
   6  -7   1   -0.20    5.50
   6  -7   1   -1.90    6.20
   6  -7   1    0.80    5.20
   6  -7   1    0.50    5.10
   6  -7   1   -4.60    5.60
   6  -7   1   -5.10    3.70
   6  -7   1    2.40    5.00
   6  -7   1   -0.60    4.60
  -7   7  -1   90.59   12.90
  -7   7  -1   89.89   10.40
  -7   7  -1   87.49   18.70
  -7   7  -1   77.39   11.60
  -7   7  -1   62.19    9.20
  -7   7  -1   65.99    9.30
  -7   7  -1   91.99   11.90
  -7   7  -1  102.59   11.50
  -7   7  -1  107.79   15.80
  -7   7  -1   71.19   12.00
  -7   7  -1   72.19   15.10
  -7   7  -1   68.29   10.80
  -7   7  -1  108.69   11.80
  -7   7  -1   66.29   10.00
  -7   7  -1   95.49   11.80
  -7   7  -1   72.59   10.30
  -7   7  -1   89.09   10.80
  -7   7  -1   82.79   11.20
  -7   7  -1  103.89   11.90
  -7   7  -1   65.89   10.20
   7  -7   1   89.79   15.50
   7  -7   1   61.99   15.10
   7  -7   1   65.69   10.30
   7  -7   1   68.29   11.20
   7  -7   1   97.29   11.70
   7  -7   1   51.89   13.40
   7  -7   1   70.19   16.50
   7  -7   1  117.49   13.60
   7  -7   1   82.39   10.60
   7  -7   1   86.49   12.50
   7  -7   1   78.29   10.70
  -8   7  -1   -0.50    5.40
  -8   7  -1    0.70    4.50
  -8   7  -1   -2.80    4.20
  -8   7  -1    2.20    4.80
  -8   7  -1    5.40    5.30
  -8   7  -1    6.20    7.70
  -8   7  -1   11.30    5.40
  -8   7  -1    1.60    4.70
  -8   7  -1    2.80    4.50
  -8   7  -1   13.70    5.40
   8  -7   1    8.50    6.50
   8  -7   1   -0.10    8.80
   8  -7   1    4.70    6.20
   8  -7   1    0.00    6.20
   8  -7   1   -2.30    7.70
   8  -7   1   -0.70    6.90
   8  -7   1    9.20    6.70
   8  -7   1    3.60    8.80
  -9   7  -1   59.29    9.00
  -9   7  -1   64.69    9.40
  -9   7  -1   56.79   12.40
  -9   7  -1   87.49   10.80
  -9   7  -1   83.79   10.60
  -9   7  -1   68.89   10.70
  -9   7  -1   50.19    9.00
   9  -7   1   37.70   13.80
   9  -7   1   36.10   13.00
   9  -7   1   56.29   18.10
   9  -7   1   63.09   17.80
   9  -7   1   64.39   10.70
   9  -7   1   56.39   11.00
 -10   7  -1  112.89   13.60
  10  -7   1   66.99   18.20
  10  -7   1   79.49   21.00
  10  -7   1   90.49   20.30
  10  -7   1   89.49   21.80
 -11   7  -1   89.29   16.00
 -11   7  -1   79.29   14.30
  11  -7   1   45.50   18.50
  11  -7   1   73.19   21.40
  11  -7   1   90.09   24.80
  11  -7   1   76.19   20.60
 -12   7  -1   50.49   14.10
 -12   7  -1   36.20   13.20
  12  -7   1   10.90   16.80
  12  -7   1   11.60   14.60
  12  -7   1   37.10   19.90
  12  -7   1    1.20   13.80
   8   6  -1   53.89   20.90
   8   6  -1   47.80   19.50
   7   6  -1    8.90   10.40
   7   6  -1   15.30   13.00
   7   6  -1   -4.50    7.80
   7   6  -1    2.80   11.20
  -7  -6   1    2.20    6.30
  -7  -6   1    2.70    7.20
  -7  -6   1    6.30    8.70
  -7  -6   1    4.70    5.40
  -7  -6   1   12.40   10.10
  -7  -6   1    6.30    9.10
  -7  -6   1   10.60    9.90
  -7  -6   1   -6.10    7.60
  -7  -6   1    4.00    9.70
  -7  -6   1   -4.10    7.10
  -7  -6   1    9.30    8.80
  -7  -6   1    8.20    8.60
  -7  -6   1    6.30    7.80
  -7  -6   1   10.20    8.90
   6   6  -1   16.70   12.00
   6   6  -1    8.50    8.40
   6   6  -1   -1.40    7.10
   6   6  -1   -3.20    9.20
   6   6  -1   -0.60    5.20
   6   6  -1    2.90    5.40
   6   6  -1   11.60   12.50
  -6  -6   1   -4.50    6.70
  -6  -6   1    3.60    8.20
  -6  -6   1   -5.50    7.10
  -6  -6   1    7.60    8.60
  -6  -6   1    7.90    9.30
  -6  -6   1    0.20    6.90
  -6  -6   1   -2.40    6.50
  -6  -6   1  -10.00    6.40
  -6  -6   1    3.90    8.30
  -6  -6   1    3.90    7.70
  -6  -6   1   12.20    8.40
  -6  -6   1    6.50    7.30
  -6  -6   1   -0.40    6.30
  -6  -6   1   -5.40    5.50
  -6  -6   1    2.00    5.60
   5   6  -1   21.40   15.00
   5   6  -1   15.60    8.10
   5   6  -1   16.20   11.40
   5   6  -1    5.90    7.10
   5   6  -1   22.20    7.30
   5   6  -1   14.10    6.90
   5   6  -1    5.20    9.40
   5   6  -1   23.10    8.50
   5   6  -1    5.80    7.80
   5   6  -1    4.80    7.50
  -5  -6   1   12.30    8.70
  -5  -6   1   26.20   10.00
  -5  -6   1   16.90    7.00
  -5  -6   1   11.80    7.20
  -5  -6   1   14.60    8.90
  -5  -6   1   10.00    6.90
  -5  -6   1   23.80    8.70
  -5  -6   1   22.10    8.60
  -5  -6   1   10.00    7.20
  -5  -6   1    4.80   10.20
  -5  -6   1    8.80    6.00
  -5  -6   1   22.80    8.60
  -5  -6   1    6.90    7.60
  -5  -6   1   20.30    9.10
  -5  -6   1   12.30    8.60
  -5  -6   1   17.70    7.30
  -5  -6   1    9.10    7.30
  -5  -6   1   24.60   10.40
   4   6  -1   34.90    8.70
   4   6  -1   49.30   12.80
   4   6  -1   35.90    8.30
   4   6  -1   48.90   11.50
   4   6  -1   49.10    9.80
   4   6  -1   37.50    8.80
   4   6  -1   43.60   12.70
   4   6  -1   22.40   10.60
   4   6  -1   36.60    8.60
   4   6  -1   41.70   10.80
  -4  -6   1   56.49   12.10
  -4  -6   1   43.30   18.50
  -4  -6   1   67.49   11.70
  -4  -6   1   30.30    8.90
  -4  -6   1   48.40   10.20
  -4  -6   1   37.80    9.50
  -4  -6   1   28.80   11.80
  -4  -6   1   39.20    9.10
  -4  -6   1   40.30   11.20
  -4  -6   1   36.50    9.20
  -4  -6   1   53.39   14.80
  -4  -6   1   43.30    8.50
  -4  -6   1   19.40    9.20
  -4  -6   1   51.49   11.00
  -4  -6   1   34.30   10.50
  -4  -6   1   27.70   10.30
  -4  -6   1   35.10    7.70
  -4  -6   1   41.90   11.40
  -4  -6   1   38.40   10.10
  -4  -6   1   48.70   12.50
  -4  -6   1   34.90   10.00
   3   6  -1   59.89   13.20
   3   6  -1   82.79   21.50
   3   6  -1   70.99   10.20
   3   6  -1   55.89   12.00
   3   6  -1   57.19   12.10
   3   6  -1   53.99   11.60
   3   6  -1   49.99    9.20
   3   6  -1   55.99    9.70
   3   6  -1   58.09   11.40
   3   6  -1   58.09   10.50
   3   6  -1   64.59   11.50
   3   6  -1   51.59   11.60
   3   6  -1   42.30   10.70
   3   6  -1   56.19   10.00
   3   6  -1   62.09   12.40
   3   6  -1   54.99   11.40
   3   6  -1   61.59   10.30
   3   6  -1   64.39   10.00
   3   6  -1   69.79   10.30
   3   6  -1   67.99   11.10
   3   6  -1   54.29    9.60
   3   6  -1   69.09   10.90
   3   6  -1   66.19   11.60
  -3  -6   1   49.50   10.30
  -3  -6   1   44.90    9.50
  -3  -6   1   62.79   11.00
  -3  -6   1   58.19   11.00
  -3  -6   1   60.29   13.00
  -3  -6   1   59.59   10.50
  -3  -6   1   61.09   10.60
  -3  -6   1   53.29    9.90
  -3  -6   1   49.99    9.60
  -3  -6   1   65.49    9.50
  -3  -6   1   74.29   11.10
  -3  -6   1   59.49   12.00
  -3  -6   1   60.29   11.50
  -3  -6   1   64.99   11.60
  -3  -6   1   71.89   11.50
  -3  -6   1   61.49   10.70
  -3  -6   1   46.40   10.20
  -3  -6   1   58.39   21.50
  -3  -6   1   46.70   11.60
  -3  -6   1   70.69   12.60
  -3  -6   1   65.79    9.40
  -3  -6   1   47.70   10.20
  -3  -6   1   58.79   11.60
   2   6  -1   99.39   12.00
   2   6  -1  113.19   15.10
   2   6  -1  106.29   15.40
   2   6  -1  111.69   14.60
   2   6  -1  111.39   12.40
   2   6  -1  129.19   14.70
   2   6  -1  116.39   14.00
   2   6  -1  105.89   13.70
   2   6  -1  105.49   14.90
   2   6  -1   97.89   11.40
   2   6  -1  107.19   13.90
   2   6  -1  117.69   14.40
   2   6  -1  101.49   21.80
   2   6  -1  118.19   12.30
   2   6  -1  114.49   15.10
   2   6  -1   92.19   14.40
   2   6  -1  120.79   15.00
   2   6  -1  112.99   14.20
   2   6  -1   88.09   13.00
   2   6  -1  107.59   12.70
   2   6  -1   80.99   10.40
  -2  -6   1   84.19   11.70
  -2  -6   1  111.19   13.00
  -2  -6   1   94.39   12.70
  -2  -6   1  112.69   12.50
  -2  -6   1  117.59   15.80
  -2  -6   1  113.79   14.40
  -2  -6   1  114.69   14.20
  -2  -6   1  109.99   14.10
  -2  -6   1  110.79   12.10
  -2  -6   1   96.19   12.70
  -2  -6   1   90.59   13.20
  -2  -6   1   90.99   21.80
  -2  -6   1  112.89   13.30
  -2  -6   1  111.19   13.50
  -2  -6   1  113.59   14.80
  -2  -6   1  114.89   14.20
  -2  -6   1   85.19   12.70
  -2  -6   1   98.49   12.70
  -2  -6   1  112.79   16.40
  -2  -6   1  133.09   13.40
  -2  -6   1  123.69   16.20
  -2  -6   1  102.99   12.20
  -2  -6   1  106.39   14.10
   1   6  -1  429.56   31.60
   1   6  -1  485.75   28.50
   1   6  -1  514.85   29.20
   1   6  -1  428.56   32.50
   1   6  -1  477.45   26.10
   1   6  -1  461.05   28.00
   1   6  -1  510.05   28.30
   1   6  -1  424.96   26.90
   1   6  -1  427.16   25.70
   1   6  -1  436.76   26.70
   1   6  -1  450.65   39.50
   1   6  -1  434.96   28.20
   1   6  -1  446.76   25.70
   1   6  -1  446.16   26.00
   1   6  -1  461.15   26.10
   1   6  -1  446.56   28.60
   1   6  -1  396.26   27.10
   1   6  -1  479.05   26.80
   1   6  -1  511.85   28.40
   1   6  -1  442.86   29.00
   1   6  -1  484.15   28.30
   1   6  -1  524.95   26.70
   1   6  -1  473.75   27.40
   1   6  -1  473.35   28.60
   1   6  -1  442.96   25.90
  -1  -6   1  453.65   26.10
  -1  -6   1  456.95   26.80
  -1  -6   1  449.86   27.40
  -1  -6   1  497.85   27.80
  -1  -6   1  446.86   32.30
  -1  -6   1  472.55   27.10
  -1  -6   1  461.05   27.90
  -1  -6   1  469.35   28.50
  -1  -6   1  469.85   39.50
  -1  -6   1  450.55   25.20
  -1  -6   1  461.95   25.90
  -1  -6   1  461.65   27.40
  -1  -6   1  465.35   27.80
  -1  -6   1  485.75   32.20
  -1  -6   1  452.05   27.70
  -1  -6   1  484.55   25.70
  -1  -6   1  506.45   27.60
  -1  -6   1  476.65   26.30
  -1  -6   1  452.25   27.90
  -1  -6   1  470.25   27.10
  -1  -6   1  468.15   26.40
  -1  -6   1  418.86   27.50
  -1  -6   1  466.35   26.30
  -1  -6   1  501.15   28.70
  -1  -6   1  475.65   28.60
   0   6  -1  184.78   13.30
   0   6  -1  195.78   13.70
   0   6  -1  241.18   33.50
   0   6  -1  192.08   13.60
   0   6  -1  200.88   15.00
   0   6  -1  197.08   14.60
   0   6  -1  182.48   14.40
   0   6  -1  204.58   12.70
   0   6  -1  200.78   15.90
   0   6  -1  214.58   14.60
   0   6  -1  209.88   15.50
   0   6  -1  190.68   14.60
   0   6  -1  195.58   14.70
   0   6  -1  164.18   13.20
   0   6  -1  199.58   14.10
   0   6  -1  200.08   15.30
   0   6  -1  222.08   14.70
   0   6  -1  207.48   14.20
   0   6  -1  185.68   13.80
   0   6  -1  212.38   15.80
   0   6  -1  208.68   16.20
   0   6  -1  212.08   16.40
   0   6  -1  198.68   15.00
   0   6  -1  206.38   14.50
   0   6  -1  221.48   16.00
   0   6  -1  203.08   15.80
   0   6  -1  196.68   12.40
   0   6  -1  205.88   14.40
   0   6  -1  191.28   14.90
   0  -6   1  178.68   14.00
   0  -6   1  190.28   13.30
   0  -6   1  249.68   34.20
   0  -6   1  215.88   13.10
   0  -6   1  184.58   14.60
   0  -6   1  189.38   12.70
   0  -6   1  201.28   15.20
   0  -6   1  196.28   15.50
   0  -6   1  251.57   26.00
   0  -6   1  204.78   16.40
   0  -6   1  182.68   14.60
   0  -6   1  194.88   14.30
   0  -6   1  205.78   14.10
   0  -6   1  191.08   15.50
   0  -6   1  176.28   16.60
   0  -6   1  212.48   14.20
   0  -6   1  197.58   14.50
   0  -6   1  207.18   14.20
   0  -6   1  206.78   13.30
   0  -6   1  209.18   15.20
   0  -6   1  175.68   13.80
   0  -6   1  179.78   15.90
   0  -6   1  209.88   14.70
   0  -6   1  178.18   13.30
   0  -6   1  198.88   16.80
   0  -6   1  180.48   14.40
   0  -6   1  191.78   15.20
  -1   6  -1   37.70    7.80
  -1   6  -1   45.50    8.80
  -1   6  -1   33.70    6.80
  -1   6  -1   45.30    7.40
  -1   6  -1   43.20    7.90
  -1   6  -1   49.80    7.30
  -1   6  -1   43.40    6.90
  -1   6  -1   33.60    6.20
  -1   6  -1   37.40    7.70
  -1   6  -1   39.90    7.10
  -1   6  -1   39.80    7.10
  -1   6  -1   57.69   15.70
  -1   6  -1   41.50    8.20
  -1   6  -1   47.90    7.80
  -1   6  -1   48.30    6.20
  -1   6  -1   45.40    7.40
  -1   6  -1   48.80    6.40
  -1   6  -1   31.40    6.70
  -1   6  -1   34.60    7.30
  -1   6  -1   33.20    6.10
  -1   6  -1   37.90    7.00
  -1   6  -1   32.20    6.40
  -1   6  -1   42.40    7.60
  -1   6  -1   42.40    6.50
  -1   6  -1   44.00    6.20
  -1   6  -1   46.10    6.30
  -1   6  -1   34.90    7.10
  -1   6  -1   50.29    7.90
  -1   6  -1   45.40    7.10
  -1   6  -1   54.59    6.40
  -1   6  -1   41.00    6.40
  -1   6  -1   32.50    6.50
  -1   6  -1   38.30    7.10
  -1   6  -1   44.40    6.80
  -1   6  -1   46.60    6.80
   1  -6   1   38.40    8.60
   1  -6   1   43.30    6.80
   1  -6   1   44.40    7.80
   1  -6   1   42.80    6.20
   1  -6   1   47.90    8.80
   1  -6   1   44.40    8.10
   1  -6   1   41.50    7.60
   1  -6   1   52.79    7.20
   1  -6   1   43.10    8.10
   1  -6   1   40.50    7.50
   1  -6   1   41.90    7.00
   1  -6   1   35.60    5.50
   1  -6   1   27.90    6.20
   1  -6   1   58.69    8.50
   1  -6   1   44.60    6.30
   1  -6   1   37.10    6.70
   1  -6   1   32.30    6.70
   1  -6   1   44.80    7.30
   1  -6   1   66.79    9.00
   1  -6   1   37.80    7.20
   1  -6   1   38.90    6.20
   1  -6   1   37.50    6.90
   1  -6   1   54.69   15.10
   1  -6   1   32.70    6.50
   1  -6   1   32.80    6.50
   1  -6   1   45.60    7.70
   1  -6   1   32.40    5.60
   1  -6   1   31.10    5.60
   1  -6   1   51.39    7.10
   1  -6   1   33.70    6.70
   1  -6   1   42.00    6.30
  -2   6  -1 2758.12  129.19
  -2   6  -1 2758.72  127.59
  -2   6  -1 2685.83  128.49
  -2   6  -1 2689.63  127.99
  -2   6  -1 2762.22  130.19
  -2   6  -1 2841.32  129.29
  -2   6  -1 2712.23  127.99
  -2   6  -1 2804.82  129.99
  -2   6  -1 2849.22  128.09
  -2   6  -1 2866.51  141.89
  -2   6  -1 2658.13  131.29
  -2   6  -1 2778.42  127.59
  -2   6  -1 2817.32  129.39
  -2   6  -1 2631.84  132.49
  -2   6  -1 2837.32  128.89
  -2   6  -1 2813.32  128.89
  -2   6  -1 2749.32  128.99
  -2   6  -1 2874.21  129.79
  -2   6  -1 2755.82  128.69
  -2   6  -1 2611.84  129.19
  -2   6  -1 2894.41  129.29
  -2   6  -1 2689.93  128.79
  -2   6  -1 2736.73  128.79
  -2   6  -1 2800.32  127.59
  -2   6  -1 2745.73  127.59
  -2   6  -1 2758.32  129.29
  -2   6  -1 2711.93  130.39
  -2   6  -1 2720.23  128.29
  -2   6  -1 2719.23  127.69
  -2   6  -1 2687.93  129.79
  -2   6  -1 2631.24  130.89
  -2   6  -1 2675.33  127.89
  -2   6  -1 2491.65  132.99
  -2   6  -1 2753.32  127.69
  -2   6  -1 2763.52  127.39
   2  -6   1 2826.52  127.69
   2  -6   1 2675.83  127.49
   2  -6   1 2869.81  134.39
   2  -6   1 2806.42  129.29
   2  -6   1 2806.92  129.29
   2  -6   1 2709.83  127.89
   2  -6   1 2874.51  133.19
   2  -6   1 2887.91  128.59
   2  -6   1 2630.04  128.99
   2  -6   1 2750.82  127.89
   2  -6   1 2733.03  129.79
   2  -6   1 2789.12  127.79
   2  -6   1 2779.72  129.29
   2  -6   1 2742.93  127.79
   2  -6   1 2675.13  129.09
   2  -6   1 2787.92  130.49
   2  -6   1 2829.02  128.19
   2  -6   1 2877.81  128.19
   2  -6   1 2873.91  143.59
   2  -6   1 2690.03  129.89
   2  -6   1 2696.13  131.49
   2  -6   1 2812.12  128.79
   2  -6   1 2817.82  132.19
   2  -6   1 2667.53  127.59
   2  -6   1 2780.12  128.49
   2  -6   1 2744.93  128.69
   2  -6   1 2698.53  129.49
   2  -6   1 2796.02  129.49
   2  -6   1 2839.72  129.39
  -3   6  -1  258.57   15.40
  -3   6  -1  255.87   16.10
  -3   6  -1  254.07   15.30
  -3   6  -1  243.48   15.20
  -3   6  -1  271.87   16.80
  -3   6  -1  234.68   16.40
  -3   6  -1  251.57   18.10
  -3   6  -1  251.97   15.80
  -3   6  -1  265.97   15.30
  -3   6  -1  275.17   16.50
  -3   6  -1  282.97   17.30
  -3   6  -1  259.87   15.90
  -3   6  -1  269.47   16.50
  -3   6  -1  275.17   16.70
  -3   6  -1  249.88   16.90
  -3   6  -1  236.58   15.80
  -3   6  -1  254.17   16.80
  -3   6  -1  265.57   15.70
  -3   6  -1  282.27   16.60
  -3   6  -1  246.08   23.70
  -3   6  -1  276.17   15.60
  -3   6  -1  237.78   16.20
  -3   6  -1  229.98   15.30
  -3   6  -1  251.77   17.20
  -3   6  -1  229.58   16.20
  -3   6  -1  248.18   16.60
  -3   6  -1  253.77   16.10
  -3   6  -1  272.27   18.00
  -3   6  -1  256.77   15.60
   3  -6   1  246.68   16.50
   3  -6   1  232.98   17.50
   3  -6   1  249.88   15.70
   3  -6   1  243.28   15.50
   3  -6   1  231.98   16.20
   3  -6   1  246.68   17.00
   3  -6   1  247.98   16.10
   3  -6   1  243.18   15.60
   3  -6   1  258.57   16.60
   3  -6   1  255.67   16.80
   3  -6   1  254.07   15.70
   3  -6   1  232.48   16.50
   3  -6   1  298.27   19.00
   3  -6   1  217.38   16.00
   3  -6   1  228.88   16.30
   3  -6   1  259.17   15.70
   3  -6   1  244.28   15.70
   3  -6   1  286.87   15.90
   3  -6   1  253.87   15.60
   3  -6   1  258.37   19.50
   3  -6   1  243.08   16.30
   3  -6   1  215.68   19.40
   3  -6   1  233.38   15.50
   3  -6   1  263.37   16.10
  -4   6  -1  815.12   40.20
  -4   6  -1  736.03   42.10
  -4   6  -1  854.81   50.69
  -4   6  -1  826.02   41.20
  -4   6  -1  817.82   40.20
  -4   6  -1  809.22   42.70
  -4   6  -1  847.22   40.50
  -4   6  -1  767.12   44.30
  -4   6  -1  858.51   44.20
  -4   6  -1  828.02   41.70
  -4   6  -1  810.72   41.80
  -4   6  -1  775.22   41.00
  -4   6  -1  801.62   40.20
  -4   6  -1  760.72   40.90
  -4   6  -1  770.92   40.90
  -4   6  -1  820.92   43.10
  -4   6  -1  828.42   40.80
  -4   6  -1  800.62   41.40
  -4   6  -1  803.72   41.00
  -4   6  -1  832.42   42.00
  -4   6  -1  790.72   40.20
  -4   6  -1  801.12   40.00
  -4   6  -1  817.52   40.20
  -4   6  -1  814.42   41.30
   4  -6   1  775.82   40.40
   4  -6   1  768.22   41.80
   4  -6   1  816.02   44.90
   4  -6   1  834.02   41.60
   4  -6   1  817.92   40.70
   4  -6   1  733.13   46.60
   4  -6   1  830.82   42.20
   4  -6   1  835.42   40.60
   4  -6   1  722.13   45.40
   4  -6   1  775.62   40.30
   4  -6   1  810.42   41.50
   4  -6   1  785.12   41.50
   4  -6   1  880.61   40.80
   4  -6   1  781.62   40.80
   4  -6   1  769.52   39.90
   4  -6   1  827.52   40.60
   4  -6   1  800.22   40.50
   4  -6   1  764.12   40.90
   4  -6   1  846.92   41.60
   4  -6   1  819.82   40.70
  -5   6  -1  107.69   10.50
  -5   6  -1   67.29    9.50
  -5   6  -1   96.19    9.30
  -5   6  -1  116.39   10.30
  -5   6  -1   90.39    9.80
  -5   6  -1  101.69    9.90
  -5   6  -1  103.39   10.60
  -5   6  -1  106.29   11.40
  -5   6  -1   88.69    9.50
  -5   6  -1  103.69   19.20
  -5   6  -1  105.89    9.60
  -5   6  -1   80.19   10.20
  -5   6  -1  100.59    9.80
  -5   6  -1  102.49   11.40
  -5   6  -1  109.59   11.30
  -5   6  -1  110.89   10.10
  -5   6  -1  100.19   10.30
  -5   6  -1  100.79   10.60
  -5   6  -1  114.39   10.80
  -5   6  -1   99.49   10.50
  -5   6  -1  100.49   10.00
  -5   6  -1  109.99   10.20
  -5   6  -1  125.99   12.90
  -5   6  -1  112.49   10.60
  -5   6  -1  111.19   12.40
  -5   6  -1  126.69   18.50
   5  -6   1   97.29   11.20
   5  -6   1  102.59   13.80
   5  -6   1   74.29    9.00
   5  -6   1  112.19   13.30
   5  -6   1  110.89   16.70
   5  -6   1  105.19   13.10
   5  -6   1   79.89   14.10
   5  -6   1  112.99   12.20
   5  -6   1  102.59   11.50
   5  -6   1   90.79   11.00
   5  -6   1  105.99   12.00
   5  -6   1  101.39   10.70
   5  -6   1   81.59   10.30
   5  -6   1   90.69    9.90
   5  -6   1   98.29   14.80
   5  -6   1   93.99   10.40
   5  -6   1  103.79    9.90
  -6   6  -1   18.00    5.20
  -6   6  -1   16.40    5.10
  -6   6  -1   11.70    5.00
  -6   6  -1   15.60    5.50
  -6   6  -1   16.80    5.10
  -6   6  -1   22.80    5.80
  -6   6  -1   24.10   10.60
  -6   6  -1   20.60    8.50
  -6   6  -1   21.70    6.40
  -6   6  -1   17.90    8.60
  -6   6  -1   23.90    5.30
  -6   6  -1   20.10    5.40
  -6   6  -1   18.40    6.50
  -6   6  -1   30.40    7.10
  -6   6  -1   14.40    4.80
  -6   6  -1   10.90    5.10
  -6   6  -1   27.60    7.00
  -6   6  -1   12.50    4.90
  -6   6  -1   23.10    6.40
   6  -6   1   16.10    7.90
   6  -6   1    8.60    7.20
   6  -6   1   20.00    8.50
   6  -6   1   25.00    5.90
   6  -6   1   24.30    6.20
   6  -6   1   10.60    8.00
   6  -6   1   28.40    7.00
   6  -6   1   22.00    6.60
   6  -6   1   17.90    6.00
   6  -6   1   15.60    5.70
   6  -6   1   26.70    7.20
   6  -6   1   22.10    7.40
  -7   6  -1  144.99   17.90
  -7   6  -1  112.29   11.50
  -7   6  -1  171.28   16.50
  -7   6  -1  107.19   11.10
  -7   6  -1  133.09   11.00
  -7   6  -1  114.79   13.50
  -7   6  -1  126.99   11.20
  -7   6  -1  126.09   11.00
  -7   6  -1  131.49   13.50
  -7   6  -1  104.59   18.00
  -7   6  -1  126.79   12.30
  -7   6  -1  116.69   11.40
   7  -6   1  101.59   18.30
   7  -6   1  112.39   17.70
   7  -6   1  107.89   18.30
   7  -6   1  130.49   12.60
   7  -6   1   93.39   12.10
   7  -6   1  131.19   13.70
   7  -6   1  128.39   13.00
   7  -6   1  109.99   19.90
  -8   6  -1  264.87   19.60
  -8   6  -1  275.07   19.00
  -8   6  -1  300.27   18.30
  -8   6  -1  280.87   19.20
  -8   6  -1  262.27   19.50
  -8   6  -1  292.97   17.80
  -8   6  -1  285.07   17.70
  -8   6  -1  312.77   17.90
   8  -6   1  247.48   25.80
   8  -6   1  242.78   31.90
   8  -6   1  228.88   26.50
   8  -6   1  222.08   23.10
   8  -6   1  248.18   18.80
   9  -6   1  187.78   28.90
   9  -6   1  178.58   24.90
   9  -6   1  147.09   25.30
   9  -6   1  152.78   23.90
 -10   6  -1   70.69   15.80
 -10   6  -1   62.99   16.60
 -10   6  -1   89.99   11.90
  10  -6   1   60.59   12.70
  10  -6   1   56.19   18.10
  10  -6   1   53.09   18.40
  10  -6   1   39.60   15.40
  10  -6   1   57.89   17.70
 -11   6  -1   13.90   10.70
 -11   6  -1   24.60   10.70
  11  -6   1   16.90   17.10
  11  -6   1   31.70   17.60
  11  -6   1   29.30   18.40
  11  -6   1   29.50   18.60
  11  -6   1   30.60   11.70
 -12   6  -1   -1.50   10.40
 -12   6  -1   11.70    9.10
 -12   6  -1    0.80   10.30
 -12   6  -1    9.70    7.90
 -12   6  -1    9.60    7.50
 -12   6  -1   11.80    9.70
  12  -6   1   -1.90   11.90
  12  -6   1    8.30   10.20
  12  -6   1  -14.00   11.90
  12  -6   1   13.50   15.80
  12  -6   1   -5.10   14.20
   8   5  -1   83.59   22.00
   8   5  -1  102.29   19.10
   8   5  -1   85.89   18.60
   8   5  -1   66.09   19.30
  -8  -5   1   78.69   13.80
  -8  -5   1   81.79   15.20
  -8  -5   1  119.49   18.40
  -8  -5   1   94.59   15.90
  -8  -5   1   73.49   18.00
  -8  -5   1  113.69   17.90
  -8  -5   1   77.29   15.70
  -8  -5   1   74.09   17.30
  -8  -5   1   68.89   14.40
  -8  -5   1   89.69   18.20
   7   5  -1   11.90   11.20
   7   5  -1    0.20    9.90
   7   5  -1   11.20    9.70
   7   5  -1   -4.80    7.50
  -7  -5   1   -5.80    6.20
  -7  -5   1  -11.00    6.80
  -7  -5   1    5.20    7.60
  -7  -5   1   -5.20    7.70
  -7  -5   1   -5.20   11.50
  -7  -5   1    3.60    6.80
  -7  -5   1   -6.00    6.80
  -7  -5   1    4.10    6.10
  -7  -5   1    5.80   11.60
  -7  -5   1    7.50    7.00
  -7  -5   1    4.50    8.50
  -7  -5   1   -7.50    4.80
  -7  -5   1   -7.40    7.00
  -7  -5   1    4.60    5.90
  -7  -5   1   -4.40    7.40
   6   5  -1   14.70   10.40
   6   5  -1   25.90    9.90
   6   5  -1   31.40   11.40
   6   5  -1   24.80    7.40
   6   5  -1    5.30    9.30
   6   5  -1   19.40   13.30
  -6  -5   1   23.70    9.30
  -6  -5   1   23.50    8.90
  -6  -5   1    7.90    8.30
  -6  -5   1   23.40    8.20
  -6  -5   1   23.00    9.40
  -6  -5   1   39.10   10.40
  -6  -5   1   -1.00    7.20
  -6  -5   1   43.00   10.80
  -6  -5   1   15.40    7.60
   5   5  -1  557.54   35.00
   5   5  -1  503.05   34.80
   5   5  -1  547.05   31.10
   5   5  -1  591.74   39.80
   5   5  -1  565.24   47.70
   5   5  -1  599.94   32.00
   5   5  -1  546.95   37.20
   5   5  -1  606.74   40.50
   5   5  -1  543.95   36.50
  -5  -5   1  473.35   43.30
  -5  -5   1  532.15   32.60
  -5  -5   1  486.05   31.50
  -5  -5   1  539.85   33.20
  -5  -5   1  534.75   33.20
  -5  -5   1  519.15   32.00
  -5  -5   1  465.85   31.30
  -5  -5   1  530.25   31.30
  -5  -5   1  550.54   43.90
  -5  -5   1  478.55   32.10
   4   5  -1  572.94   32.00
   4   5  -1  519.45   29.50
   4   5  -1  450.35   42.10
   4   5  -1  543.25   34.60
   4   5  -1  529.25   30.10
   4   5  -1  548.45   30.70
   4   5  -1  516.85   29.60
   4   5  -1  511.35   29.50
   4   5  -1  489.15   33.10
   4   5  -1  505.85   30.20
   4   5  -1  532.85   32.80
   4   5  -1  475.65   28.80
   4   5  -1  541.25   29.60
   4   5  -1  485.25   31.80
   4   5  -1  529.15   33.70
   4   5  -1  480.65   29.40
   4   5  -1  549.65   33.70
   4   5  -1  513.65   32.80
   4   5  -1  502.95   30.10
   4   5  -1  482.75   28.70
  -4  -5   1  569.84   32.40
  -4  -5   1  477.45   30.50
  -4  -5   1  545.55   39.30
  -4  -5   1  538.35   35.70
  -4  -5   1  525.85   32.70
  -4  -5   1  506.65   30.60
  -4  -5   1  515.95   30.50
  -4  -5   1  557.54   31.20
  -4  -5   1  511.55   31.80
  -4  -5   1  533.75   33.70
  -4  -5   1  543.25   32.40
  -4  -5   1  532.45   31.60
  -4  -5   1  521.05   28.60
  -4  -5   1  664.63   40.10
  -4  -5   1  487.55   33.20
  -4  -5   1  502.95   28.20
  -4  -5   1  555.64   33.60
  -4  -5   1  559.74   31.80
  -4  -5   1  533.15   32.70
  -4  -5   1  563.64   37.80
  -4  -5   1  527.85   30.20
  -4  -5   1  522.45   33.10
  -4  -5   1  479.55   29.90
  -4  -5   1  509.95   42.90
  -4  -5   1  454.45   29.40
   3   5  -1  459.35   26.10
   3   5  -1  440.26   29.70
   3   5  -1  456.65   26.30
   3   5  -1  459.65   29.20
   3   5  -1  513.05   27.80
   3   5  -1  448.66   26.60
   3   5  -1  473.35   28.70
   3   5  -1  444.46   26.90
   3   5  -1  466.55   29.80
   3   5  -1  487.65   27.90
   3   5  -1  445.36   25.60
   3   5  -1  466.05   28.90
   3   5  -1  493.55   29.90
   3   5  -1  435.96   29.40
   3   5  -1  485.35   28.30
   3   5  -1  467.55   26.70
   3   5  -1  528.55   32.40
   3   5  -1  467.15   26.40
   3   5  -1  451.45   27.70
   3   5  -1  474.05   27.40
   3   5  -1  453.25   27.50
   3   5  -1  454.55   29.00
  -3  -5   1  408.16   30.20
  -3  -5   1  419.16   26.60
  -3  -5   1  454.35   28.30
  -3  -5   1  467.35   28.50
  -3  -5   1  462.05   28.70
  -3  -5   1  448.86   25.50
  -3  -5   1  480.55   33.30
  -3  -5   1  462.35   38.90
  -3  -5   1  478.95   29.80
  -3  -5   1  538.95   30.40
  -3  -5   1  472.45   27.80
  -3  -5   1  509.15   28.30
  -3  -5   1  448.56   30.00
  -3  -5   1  483.35   28.80
  -3  -5   1  462.15   27.50
  -3  -5   1  442.76   27.90
  -3  -5   1  455.65   30.90
  -3  -5   1  495.25   28.40
  -3  -5   1  457.55   25.70
  -3  -5   1  420.56   27.10
  -3  -5   1  453.45   26.80
  -3  -5   1  469.85   27.50
  -3  -5   1  460.85   32.40
   2   5  -1  514.65   29.00
   2   5  -1  515.15   29.10
   2   5  -1  531.45   32.10
   2   5  -1  529.05   31.10
   2   5  -1  495.25   40.30
   2   5  -1  502.35   28.50
   2   5  -1  556.94   30.70
   2   5  -1  543.85   31.40
   2   5  -1  486.55   29.50
   2   5  -1  509.45   29.00
   2   5  -1  558.24   30.20
   2   5  -1  578.84   31.70
   2   5  -1  556.34   31.80
   2   5  -1  566.14   32.00
   2   5  -1  549.25   30.50
   2   5  -1  565.54   31.90
   2   5  -1  541.05   29.60
   2   5  -1  587.04   29.90
   2   5  -1  599.04   32.70
   2   5  -1  596.74   31.20
   2   5  -1  529.25   30.90
   2   5  -1  530.05   32.20
   2   5  -1  575.64   31.10
   2   5  -1  549.25   29.00
  -2  -5   1  571.74   31.10
  -2  -5   1  558.04   30.50
  -2  -5   1  540.35   31.40
  -2  -5   1  539.35   31.60
  -2  -5   1  543.45   29.10
  -2  -5   1  550.64   31.00
  -2  -5   1  570.64   31.10
  -2  -5   1  517.45   32.00
  -2  -5   1  522.25   30.30
  -2  -5   1  545.05   33.30
  -2  -5   1  511.85   28.80
  -2  -5   1  565.94   32.00
  -2  -5   1  521.65   30.90
  -2  -5   1  553.04   31.30
  -2  -5   1  576.14   32.70
  -2  -5   1  542.65   29.80
  -2  -5   1  530.15   32.70
  -2  -5   1  510.65   30.40
  -2  -5   1  547.25   30.50
  -2  -5   1  518.45   31.00
  -2  -5   1  542.05   28.90
  -2  -5   1  512.25   31.10
  -2  -5   1  569.34   32.90
  -2  -5   1  543.65   41.50
  -2  -5   1  620.94   30.30
   1   5  -1   50.69    8.30
   1   5  -1   54.49    7.70
   1   5  -1   68.89    9.90
   1   5  -1   93.09   11.10
   1   5  -1   68.79    9.70
   1   5  -1   74.09    9.90
   1   5  -1   57.19    8.70
   1   5  -1   63.59    8.00
   1   5  -1   56.09    9.30
   1   5  -1   67.29   10.40
   1   5  -1   74.39   10.00
   1   5  -1   59.69    7.80
   1   5  -1   49.90    8.60
   1   5  -1   66.59    7.90
   1   5  -1   63.59    8.40
   1   5  -1   60.89    9.50
   1   5  -1   67.19    8.30
   1   5  -1   79.89   19.40
   1   5  -1   50.39    8.70
   1   5  -1   63.49    8.00
   1   5  -1   70.49    9.40
   1   5  -1   70.19    9.00
   1   5  -1   69.39    9.80
   1   5  -1   64.69    8.70
   1   5  -1   62.99    9.40
  -1  -5   1   67.49   10.10
  -1  -5   1   45.50    7.30
  -1  -5   1   55.69    8.00
  -1  -5   1   63.69    8.50
  -1  -5   1   70.59    9.60
  -1  -5   1   71.29   10.00
  -1  -5   1   62.89    8.30
  -1  -5   1   56.09    8.30
  -1  -5   1   67.89    8.10
  -1  -5   1   52.99    8.60
  -1  -5   1   65.69   10.90
  -1  -5   1   58.29    8.60
  -1  -5   1   46.40    7.80
  -1  -5   1   59.69    8.50
  -1  -5   1   70.59    9.70
  -1  -5   1   51.89    7.90
  -1  -5   1   57.99    7.70
  -1  -5   1   99.99   21.70
  -1  -5   1   58.19    9.00
  -1  -5   1   58.79    9.00
  -1  -5   1   60.99    7.50
  -1  -5   1   80.89    9.20
  -1  -5   1   59.39    8.20
  -1  -5   1   53.19    7.40
  -1  -5   1   73.59    8.30
  -1  -5   1   60.69    7.40
  -1  -5   1   65.89    9.20
  -1  -5   1   68.29   10.10
  -1  -5   1   48.90    6.70
  -1  -5   1   59.29   10.30
  -1  -5   1   58.79    8.40
   0   5  -1  134.29   10.00
   0   5  -1  121.79   11.00
   0   5  -1  128.19   10.80
   0   5  -1  144.09   10.90
   0   5  -1  126.09   11.10
   0   5  -1  127.89    9.70
   0   5  -1  132.79   11.60
   0   5  -1  126.59   10.10
   0   5  -1  122.59   11.40
   0   5  -1  117.99    9.90
   0   5  -1  132.19   10.70
   0   5  -1  132.69   10.90
   0   5  -1  107.69    9.30
   0   5  -1  141.99    9.90
   0   5  -1  144.89   11.60
   0   5  -1  135.99   11.20
   0   5  -1  127.49   10.20
   0   5  -1  150.28   10.20
   0   5  -1  122.99    9.50
   0   5  -1  128.79   10.10
   0   5  -1  142.19   10.90
   0   5  -1  176.58   26.10
   0   5  -1  141.39   10.40
   0   5  -1  128.29   10.00
   0   5  -1  129.69   11.10
   0   5  -1  128.09   11.70
   0   5  -1  125.89    9.40
   0   5  -1  131.49   10.60
   0   5  -1  130.19   10.60
   0  -5   1  129.49   12.00
   0  -5   1  119.19   10.40
   0  -5   1  124.69   10.70
   0  -5   1  110.99   10.20
   0  -5   1  138.39    9.30
   0  -5   1  124.39    9.90
   0  -5   1  165.18   24.00
   0  -5   1  120.89   12.70
   0  -5   1  118.49    9.50
   0  -5   1  144.89   15.40
   0  -5   1  134.49   10.50
   0  -5   1  135.89   10.20
   0  -5   1  125.99   10.70
   0  -5   1  129.49   11.10
   0  -5   1  116.99    9.20
   0  -5   1  130.09    9.90
   0  -5   1  121.19   10.30
   0  -5   1  127.79    9.80
   0  -5   1  130.89   10.40
   0  -5   1  112.59   10.40
   0  -5   1  134.59   10.90
   0  -5   1  124.49    9.00
   0  -5   1  125.49   10.30
   0  -5   1  112.09    9.80
   0  -5   1  137.79   10.10
   0  -5   1  139.79   10.60
   0  -5   1  140.49    9.40
  -1   5  -1  840.82   39.80
  -1   5  -1  807.02   39.60
  -1   5  -1  834.12   40.80
  -1   5  -1  802.42   40.70
  -1   5  -1  806.12   41.10
  -1   5  -1  766.02   41.10
  -1   5  -1  794.42   39.90
  -1   5  -1  838.72   43.10
  -1   5  -1  865.41   41.30
  -1   5  -1  813.72   41.90
  -1   5  -1  778.72   41.50
  -1   5  -1  837.92   40.30
  -1   5  -1  827.62   40.30
  -1   5  -1  853.71   41.70
  -1   5  -1  753.32   42.30
  -1   5  -1  810.52   41.90
  -1   5  -1  829.12   41.90
  -1   5  -1  858.81   41.50
  -1   5  -1  838.92   41.20
  -1   5  -1  803.92   40.60
  -1   5  -1  863.91   41.40
  -1   5  -1  796.92   40.80
  -1   5  -1  827.12   42.10
  -1   5  -1  789.42   50.09
  -1   5  -1  815.32   40.50
  -1   5  -1  784.72   39.30
  -1   5  -1  822.62   40.20
  -1   5  -1  840.42   42.10
  -1   5  -1  784.02   40.10
  -1   5  -1  841.12   41.30
  -1   5  -1  795.12   39.50
  -1   5  -1  843.02   41.40
  -1   5  -1  800.52   41.70
   1  -5   1  812.12   41.30
   1  -5   1  791.02   39.60
   1  -5   1  875.31   52.29
   1  -5   1  826.82   41.00
   1  -5   1  810.42   40.70
   1  -5   1  791.52   40.90
   1  -5   1  826.82   40.80
   1  -5   1  777.72   41.90
   1  -5   1  805.02   39.70
   1  -5   1  796.72   39.50
   1  -5   1  826.22   43.60
   1  -5   1  822.72   40.80
   1  -5   1  790.62   39.60
   1  -5   1  840.92   40.30
   1  -5   1  805.42   41.30
   1  -5   1  822.72   40.90
   1  -5   1  817.52   40.70
   1  -5   1  779.72   41.10
   1  -5   1  816.82   41.30
   1  -5   1  819.22   41.60
   1  -5   1  821.02   47.30
   1  -5   1  815.72   41.80
   1  -5   1  841.12   41.10
   1  -5   1  761.92   40.80
   1  -5   1  787.02   42.90
   1  -5   1  802.52   39.90
   1  -5   1  849.52   40.50
   1  -5   1  802.92   39.60
  -2   5  -1 1110.69   55.69
  -2   5  -1 1191.28   55.79
  -2   5  -1 1172.68   55.09
  -2   5  -1 1178.08   54.79
  -2   5  -1 1132.79   56.29
  -2   5  -1 1155.88   54.39
  -2   5  -1 1095.69   55.19
  -2   5  -1 1071.49   55.89
  -2   5  -1 1122.69   55.79
  -2   5  -1 1240.88   55.19
  -2   5  -1 1126.89   56.69
  -2   5  -1 1084.29   57.09
  -2   5  -1 1168.28   55.59
  -2   5  -1 1184.08   54.79
  -2   5  -1 1158.48   54.69
  -2   5  -1 1185.88   55.99
  -2   5  -1 1140.29   64.89
  -2   5  -1 1033.10   55.69
  -2   5  -1 1146.29   55.79
  -2   5  -1 1218.98   55.79
  -2   5  -1 1190.88   54.99
  -2   5  -1 1147.19   54.59
  -2   5  -1 1252.37   55.89
  -2   5  -1 1170.28   56.19
  -2   5  -1 1120.69   56.39
  -2   5  -1 1106.59   55.69
  -2   5  -1 1136.19   57.69
  -2   5  -1 1094.59   55.29
  -2   5  -1 1116.39   55.39
  -2   5  -1 1163.18   54.89
   2  -5   1 1159.08   54.89
   2  -5   1 1151.68   55.89
   2  -5   1 1121.09   56.49
   2  -5   1 1112.89   59.69
   2  -5   1 1178.68   54.99
   2  -5   1 1110.19   54.79
   2  -5   1 1212.78   55.49
   2  -5   1 1250.77   58.09
   2  -5   1 1133.69   57.89
   2  -5   1 1105.09   55.69
   2  -5   1 1087.29   55.99
   2  -5   1 1162.28   57.69
   2  -5   1 1089.99   55.19
   2  -5   1 1193.98   59.29
   2  -5   1 1098.89   53.99
   2  -5   1 1163.78   54.69
   2  -5   1 1120.19   55.79
   2  -5   1 1156.08   55.89
   2  -5   1 1301.67   57.89
   2  -5   1 1196.48   55.79
   2  -5   1 1053.49   64.99
   2  -5   1 1142.29   54.79
   2  -5   1 1109.39   54.09
   2  -5   1 1180.98   55.29
   2  -5   1 1161.08   54.89
   2  -5   1 1157.08   55.89
  -3   5  -1  137.39   10.30
  -3   5  -1  141.59    9.70
  -3   5  -1  128.59   10.10
  -3   5  -1  148.59   11.60
  -3   5  -1  132.39   10.10
  -3   5  -1  109.69   10.80
  -3   5  -1  145.89   10.00
  -3   5  -1  144.59   11.90
  -3   5  -1  126.99   10.10
  -3   5  -1  164.28   21.20
  -3   5  -1  145.29   10.80
  -3   5  -1  148.29   10.10
  -3   5  -1  136.79   10.50
  -3   5  -1  133.19   11.00
  -3   5  -1  143.69   10.30
  -3   5  -1  143.89   10.00
  -3   5  -1  135.39    9.90
  -3   5  -1  117.59    9.90
  -3   5  -1  142.89   10.20
  -3   5  -1  130.99   10.20
  -3   5  -1  150.98   10.90
  -3   5  -1  146.39   10.00
  -3   5  -1  146.59   10.30
  -3   5  -1  111.69   10.20
  -3   5  -1  151.78    9.70
  -3   5  -1  139.29   10.90
  -3   5  -1  131.39    9.50
  -3   5  -1  136.69   10.00
  -3   5  -1  154.58   10.10
   3  -5   1  139.49   10.00
   3  -5   1  113.79   10.00
   3  -5   1  132.89   13.10
   3  -5   1  133.69    9.50
   3  -5   1  138.69    9.70
   3  -5   1  142.89   13.90
   3  -5   1  116.99    9.70
   3  -5   1  157.48   10.30
   3  -5   1  127.09   10.20
   3  -5   1  131.19   10.40
   3  -5   1  189.48   23.80
   3  -5   1  136.39   10.10
   3  -5   1  146.99   10.00
   3  -5   1  161.78   10.20
   3  -5   1  145.19   11.00
   3  -5   1  134.89    9.90
   3  -5   1  149.59   10.20
   3  -5   1  127.49   10.30
   3  -5   1  129.59   10.50
   3  -5   1  139.89   12.70
   3  -5   1  141.69   10.60
   3  -5   1  142.19   10.00
  -4   5  -1  136.19   12.20
  -4   5  -1  106.09    9.10
  -4   5  -1  113.89   10.30
  -4   5  -1  104.69    8.70
  -4   5  -1  139.69   13.20
  -4   5  -1  107.09    8.80
  -4   5  -1  113.39    9.00
  -4   5  -1  101.39   10.10
  -4   5  -1  119.49    9.10
  -4   5  -1  122.49    8.90
  -4   5  -1  105.39    8.80
  -4   5  -1  114.59   10.30
  -4   5  -1  142.79   12.60
  -4   5  -1  105.59    9.40
  -4   5  -1  114.89    9.60
  -4   5  -1  120.59    8.90
  -4   5  -1  110.99    9.10
  -4   5  -1  102.39    9.20
  -4   5  -1  132.59   17.90
  -4   5  -1  121.29    9.50
  -4   5  -1  111.99    9.30
  -4   5  -1  113.79    8.80
   4  -5   1  120.29   10.00
   4  -5   1   91.09    8.50
   4  -5   1  120.19    9.30
   4  -5   1  107.49    9.20
   4  -5   1  141.19   10.90
   4  -5   1  129.59   17.20
   4  -5   1  123.89   11.00
   4  -5   1  115.59    9.40
   4  -5   1   87.49    8.60
   4  -5   1  111.49    9.70
   4  -5   1  124.49   10.40
   4  -5   1   98.69    9.60
   4  -5   1  117.09    9.80
   4  -5   1  124.09    9.70
   4  -5   1  133.39   10.80
   4  -5   1  112.19   12.20
   4  -5   1  108.69   14.10
   4  -5   1  137.99   10.90
  -5   5  -1  113.29   13.10
  -5   5  -1  109.79   11.40
  -5   5  -1   90.79    9.00
  -5   5  -1  100.49   10.50
  -5   5  -1   87.49    8.40
  -5   5  -1  105.29    9.80
  -5   5  -1   96.29    9.20
  -5   5  -1   92.59   16.40
  -5   5  -1  103.09    8.60
  -5   5  -1  103.19    9.60
  -5   5  -1   99.59    9.80
  -5   5  -1   93.89   14.60
  -5   5  -1   98.99    9.60
  -5   5  -1  110.59   10.70
  -5   5  -1   85.59    8.30
   5  -5   1  113.99   10.50
   5  -5   1  112.59   11.00
   5  -5   1  112.39   10.50
   5  -5   1  102.39   17.10
   5  -5   1   63.79   12.90
   5  -5   1  115.19   10.20
   5  -5   1  110.89   11.20
   5  -5   1  107.09   13.80
   5  -5   1  113.39   11.80
   5  -5   1   86.39   14.30
   5  -5   1  104.59   10.10
   5  -5   1   90.29   10.20
  -6   5  -1   74.79   14.20
  -6   5  -1   67.29    9.20
  -6   5  -1   75.29    9.60
  -6   5  -1   76.89   12.60
  -6   5  -1   83.29    8.50
  -6   5  -1   62.29    9.40
  -6   5  -1   57.39    7.20
  -6   5  -1   61.39    7.70
  -6   5  -1   60.59    8.60
  -6   5  -1   51.99    6.80
  -6   5  -1   66.99    7.90
  -6   5  -1   90.09    8.60
  -6   5  -1   79.09    9.60
   6  -5   1   65.89    9.40
   6  -5   1   53.89    7.70
   6  -5   1   61.99    8.40
   6  -5   1   58.39   13.00
   6  -5   1   70.09    9.10
   6  -5   1   61.49   14.10
   6  -5   1   57.19    8.20
   6  -5   1   47.40   11.30
   6  -5   1   61.19   13.70
  -7   5  -1  181.08   13.00
  -7   5  -1  198.18   14.30
  -7   5  -1  186.78   14.70
  -7   5  -1  179.98   12.50
  -7   5  -1  180.48   14.00
  -7   5  -1  159.18   14.20
  -7   5  -1  171.08   12.20
   7  -5   1  156.78   21.10
   7  -5   1  196.48   15.00
   7  -5   1  194.48   14.10
   7  -5   1  156.98   23.20
   7  -5   1  151.68   21.10
   7  -5   1  170.78   23.70
   7  -5   1  195.18   14.70
  -8   5  -1  100.09   11.40
  -8   5  -1   98.69   12.30
  -8   5  -1   90.29   11.50
  -8   5  -1   87.89   12.00
  -8   5  -1  111.79   13.20
  -8   5  -1   91.19   11.80
   8  -5   1   71.39   17.50
   8  -5   1   85.19   19.30
   8  -5   1   77.09   16.30
   8  -5   1   54.29   15.10
  -9   5  -1    8.40    5.90
  -9   5  -1   -1.20    9.90
  -9   5  -1   20.70   11.20
  -9   5  -1    9.10    5.90
   9  -5   1   25.00   13.90
   9  -5   1    8.70    8.20
   9  -5   1   18.70   12.90
   9  -5   1   16.10   12.10
   9  -5   1   10.00   11.90
 -10   5  -1    9.00    9.30
 -10   5  -1    2.80    9.20
  10  -5   1    5.40   11.70
  10  -5   1    9.70   11.00
  10  -5   1   22.80   10.40
  10  -5   1   -7.50    7.80
  10  -5   1  -13.10    9.10
  10  -5   1    4.00   11.80
 -11   5  -1   43.50   11.90
 -11   5  -1   26.90   11.00
 -11   5  -1   26.00   11.50
 -11   5  -1   11.30    8.40
  11  -5   1   26.80   15.80
  11  -5   1   16.10   11.10
  11  -5   1   23.70   15.50
  11  -5   1   14.20   16.50
  11  -5   1   26.10   11.20
  11  -5   1   20.70   13.70
 -12   5  -1   13.10   10.70
 -12   5  -1   12.10    9.70
 -12   5  -1   -3.90   11.40
 -12   5  -1   12.30    8.10
 -12   5  -1    7.00    7.30
 -12   5  -1    4.80   10.30
  12  -5   1    6.60   15.60
  12  -5   1   15.00   15.40
   9   4  -1   95.39   24.30
   9   4  -1   95.59   25.30
  -9  -4   1  118.39   21.40
  -9  -4   1  118.89   21.80
  -9  -4   1  135.69   17.70
  -9  -4   1  110.49   17.10
  -9  -4   1  136.39   21.40
  -9  -4   1  118.59   18.80
  -9  -4   1  119.19   19.70
  -9  -4   1   97.89   17.90
  -9  -4   1  115.79   17.00
   8   4  -1   -5.60    9.00
   8   4  -1    1.60   10.70
   8   4  -1   16.30    9.80
  -8  -4   1    5.30    7.90
  -8  -4   1    9.40    7.90
  -8  -4   1   -7.90    5.50
  -8  -4   1   -3.50    4.80
  -8  -4   1   -6.40    6.20
  -8  -4   1    0.20    8.00
  -8  -4   1    0.20    6.30
  -8  -4   1   -8.90    6.90
  -8  -4   1   -6.70    6.50
  -8  -4   1  -12.20    7.10
   7   4  -1   28.60   13.00
   7   4  -1   32.30   18.30
   7   4  -1   53.19   13.30
   7   4  -1   40.60   12.40
   7   4  -1   29.40   12.90
  -7  -4   1   23.90    8.70
  -7  -4   1   38.70    9.10
  -7  -4   1   24.40   11.30
  -7  -4   1   48.90   11.40
  -7  -4   1   46.20   10.30
  -7  -4   1   49.20   11.80
  -7  -4   1   26.30    8.10
  -7  -4   1   40.50    9.80
  -7  -4   1   33.00   11.00
  -7  -4   1   33.60   10.40
  -7  -4   1   44.60   15.10
  -7  -4   1   33.70    8.90
  -7  -4   1   30.00   10.80
  -7  -4   1   41.50   11.70
  -7  -4   1   35.30   10.20
   6   4  -1   88.29   17.10
   6   4  -1   76.29   14.30
   6   4  -1   73.39   20.60
   6   4  -1  130.09   18.40
   6   4  -1   89.39   18.40
   6   4  -1  101.49   15.30
  -6  -4   1   95.79   14.30
  -6  -4   1   87.49   11.80
  -6  -4   1  121.09   14.70
  -6  -4   1  113.39   18.90
  -6  -4   1   65.09   18.10
  -6  -4   1   83.79   12.00
  -6  -4   1   74.99   14.60
  -6  -4   1   74.79   12.30
  -6  -4   1   78.99   13.90
  -6  -4   1  100.59   15.90
  -6  -4   1   70.89   11.40
  -6  -4   1   89.49   12.90
  -6  -4   1   97.99   18.40
  -6  -4   1   97.59   12.70
  -6  -4   1  101.79   17.20
  -6  -4   1   81.89   14.70
  -6  -4   1  101.89   16.10
   5   4  -1  122.49   12.80
   5   4  -1  136.59   19.90
   5   4  -1   98.09   18.00
   5   4  -1  111.19   11.10
   5   4  -1  115.09   18.50
   5   4  -1  134.49   19.10
   5   4  -1  129.89   17.30
   5   4  -1  125.79   18.60
   5   4  -1  121.29   11.10
   5   4  -1  141.79   11.90
   5   4  -1  141.69   26.50
  -5  -4   1  138.69   17.10
  -5  -4   1  103.89   17.70
  -5  -4   1  108.89   16.60
  -5  -4   1  120.89   13.80
  -5  -4   1  156.58   14.70
  -5  -4   1  114.09   14.40
  -5  -4   1  119.89   16.40
  -5  -4   1  114.49   15.90
  -5  -4   1  125.89   15.40
  -5  -4   1  154.48   16.60
  -5  -4   1  127.69   15.20
  -5  -4   1  125.89   15.20
  -5  -4   1  153.48   16.10
  -5  -4   1  132.69   15.80
  -5  -4   1  159.28   16.00
  -5  -4   1   94.49   15.20
  -5  -4   1  153.88   16.00
  -5  -4   1  142.59   12.60
   4   4  -1  199.28   14.80
   4   4  -1  206.68   15.20
   4   4  -1  194.98   16.00
   4   4  -1  195.98   16.40
   4   4  -1  255.87   25.60
   4   4  -1  215.58   16.90
   4   4  -1  193.58   16.50
   4   4  -1  174.58   16.60
   4   4  -1  206.28   15.90
   4   4  -1  189.18   14.00
   4   4  -1  205.98   17.70
   4   4  -1  229.88   17.60
   4   4  -1  195.08   14.40
   4   4  -1  199.78   16.80
   4   4  -1  197.98   14.30
   4   4  -1  212.48   17.40
   4   4  -1  181.48   14.30
   4   4  -1  197.48   17.00
   4   4  -1  255.97   33.60
   4   4  -1  233.48   15.00
  -4  -4   1  177.58   15.70
  -4  -4   1  178.18   14.20
  -4  -4   1  219.28   21.50
  -4  -4   1  222.88   16.20
  -4  -4   1  196.48   13.40
  -4  -4   1  289.27   37.20
  -4  -4   1  222.68   20.30
  -4  -4   1  250.87   18.00
  -4  -4   1  207.48   16.00
  -4  -4   1  201.38   15.40
  -4  -4   1  190.78   16.40
  -4  -4   1  238.18   24.20
  -4  -4   1  206.28   15.10
  -4  -4   1  178.08   16.20
  -4  -4   1  167.58   16.20
  -4  -4   1  213.08   15.50
  -4  -4   1  182.48   15.00
  -4  -4   1  213.58   13.60
  -4  -4   1  192.68   15.00
  -4  -4   1  211.78   16.00
  -4  -4   1  187.78   15.40
   3   4  -1    1.90    8.50
   3   4  -1    7.00    6.10
   3   4  -1    5.60    4.00
   3   4  -1    4.40    4.30
   3   4  -1   12.00    5.40
   3   4  -1   11.60    6.70
   3   4  -1    1.90    4.00
   3   4  -1    9.90    5.40
   3   4  -1    1.30    4.50
   3   4  -1   -1.20    3.10
   3   4  -1   11.10    4.50
   3   4  -1    4.20    3.90
   3   4  -1    4.00    5.10
   3   4  -1    0.50    3.20
   3   4  -1    6.70    3.90
   3   4  -1    0.30    3.40
   3   4  -1    6.00    3.90
   3   4  -1   -1.90    3.30
   3   4  -1   -3.00    4.40
   3   4  -1    8.10    4.90
   3   4  -1   -0.40    4.80
   3   4  -1    6.10    5.10
  -3  -4   1    0.10    3.40
  -3  -4   1    2.90    4.00
  -3  -4   1    0.80    4.10
  -3  -4   1    2.30    4.20
  -3  -4   1    6.60    4.40
  -3  -4   1   -1.30    3.90
  -3  -4   1   -0.40    4.10
  -3  -4   1   -0.90    3.30
  -3  -4   1    7.00    5.30
  -3  -4   1    6.30    4.30
  -3  -4   1    2.20    3.70
  -3  -4   1   -1.90    4.20
  -3  -4   1   14.30    5.80
  -3  -4   1    2.10    4.10
  -3  -4   1    8.10    4.80
  -3  -4   1    7.20    4.40
  -3  -4   1   -3.90    3.70
  -3  -4   1    2.00    4.00
  -3  -4   1    1.50    3.40
  -3  -4   1   -3.40    5.10
  -3  -4   1    2.80    4.00
  -3  -4   1    2.60    4.30
  -3  -4   1    0.40    2.80
  -3  -4   1    3.70    3.90
   2   4  -1   94.09   10.50
   2   4  -1   91.99   10.20
   2   4  -1   89.59   17.30
   2   4  -1   80.79   11.30
   2   4  -1   96.19   10.10
   2   4  -1   65.39    9.90
   2   4  -1   86.59   10.40
   2   4  -1   83.79   10.10
   2   4  -1   89.29   11.90
   2   4  -1   92.79    9.40
   2   4  -1   94.69   10.20
   2   4  -1   95.09   11.80
   2   4  -1   84.79    9.20
   2   4  -1  103.49   10.70
   2   4  -1  100.69   10.00
   2   4  -1   86.19   11.80
   2   4  -1  101.39   10.90
   2   4  -1   89.79   11.60
   2   4  -1  105.59   12.60
   2   4  -1  105.09   12.90
   2   4  -1   89.49    9.70
  -2  -4   1   94.79   10.60
  -2  -4   1   93.99   11.50
  -2  -4   1   96.89   12.30
  -2  -4   1   89.39   10.40
  -2  -4   1   87.89   10.90
  -2  -4   1   97.49   11.00
  -2  -4   1   95.09   10.20
  -2  -4   1   92.19    9.60
  -2  -4   1   88.79    9.00
  -2  -4   1  110.29   12.50
  -2  -4   1   90.59   10.60
  -2  -4   1   80.59   10.10
  -2  -4   1   85.49   10.00
  -2  -4   1  110.89   12.60
  -2  -4   1  113.79   12.00
  -2  -4   1  115.69   12.40
  -2  -4   1  105.29    9.70
  -2  -4   1   87.79    9.60
  -2  -4   1  119.19   22.30
  -2  -4   1   79.99   11.30
  -2  -4   1   96.49   11.80
  -2  -4   1   93.29   10.90
  -2  -4   1   83.99   10.40
  -2  -4   1  109.39   10.10
   1   4  -1  706.73   36.30
   1   4  -1  714.43   38.50
   1   4  -1  720.53   36.30
   1   4  -1  767.92   38.50
   1   4  -1  772.92   38.00
   1   4  -1  731.53   36.40
   1   4  -1  738.73   37.70
   1   4  -1  734.03   38.40
   1   4  -1  689.43   36.10
   1   4  -1  744.73   37.90
   1   4  -1  728.83   38.00
   1   4  -1  692.33   37.90
   1   4  -1  774.92   38.80
   1   4  -1  786.12   37.90
   1   4  -1  688.53   37.80
   1   4  -1  751.02   37.90
   1   4  -1  717.03   36.60
   1   4  -1  725.23   36.60
   1   4  -1  737.23   37.10
   1   4  -1  735.13   45.90
   1   4  -1  720.23   37.10
   1   4  -1  753.32   37.20
   1   4  -1  750.62   38.00
  -1  -4   1  737.33   38.00
  -1  -4   1  730.93   37.90
  -1  -4   1  753.92   38.00
  -1  -4   1  767.52   37.70
  -1  -4   1  717.93   37.90
  -1  -4   1  730.53   36.00
  -1  -4   1  744.93   39.40
  -1  -4   1  746.63   37.30
  -1  -4   1  801.62   47.50
  -1  -4   1  711.33   38.80
  -1  -4   1  720.33   37.20
  -1  -4   1  718.93   36.50
  -1  -4   1  762.72   37.10
  -1  -4   1  702.63   36.40
  -1  -4   1  718.43   37.30
  -1  -4   1  706.63   37.30
  -1  -4   1  702.43   36.30
  -1  -4   1  716.03   36.60
  -1  -4   1  733.63   37.70
  -1  -4   1  754.52   38.30
  -1  -4   1  757.72   38.20
  -1  -4   1  749.13   36.90
  -1  -4   1  733.13   36.60
  -1  -4   1  746.53   37.50
  -1  -4   1  673.83   35.80
  -1  -4   1  717.03   37.80
  -1  -4   1  774.92   38.00
  -1  -4   1  703.53   38.30
   0   4  -1  179.38   10.40
   0   4  -1  176.48   11.60
   0   4  -1  164.68   11.20
   0   4  -1  171.78   11.00
   0   4  -1  167.38   12.20
   0   4  -1  176.38   11.50
   0   4  -1  172.28   12.90
   0   4  -1  166.08   12.00
   0   4  -1  173.38   11.40
   0   4  -1  163.78   11.00
   0   4  -1  182.18   11.90
   0   4  -1  186.58   12.30
   0   4  -1  169.08   12.30
   0   4  -1  162.68   11.60
   0   4  -1  168.58   10.20
   0   4  -1  176.18   11.20
   0   4  -1  181.28   12.50
   0   4  -1  177.48   12.10
   0   4  -1  181.58   12.10
   0   4  -1  210.08   13.10
   0   4  -1  169.88   11.30
   0   4  -1  185.98   11.30
   0   4  -1  184.08   10.60
   0   4  -1  176.48   11.60
   0   4  -1  190.88   12.10
   0   4  -1  175.38   11.00
   0   4  -1  188.38   12.10
   0   4  -1  165.68   12.60
   0   4  -1  188.68   11.50
   0   4  -1  174.58   11.10
   0   4  -1  169.98   17.60
   0   4  -1  179.48   12.30
   0  -4   1  176.38   11.60
   0  -4   1  162.18   11.00
   0  -4   1  176.78   11.60
   0  -4   1  179.98   11.00
   0  -4   1  173.78   11.90
   0  -4   1  174.98   13.50
   0  -4   1  177.38   12.00
   0  -4   1  181.28   11.10
   0  -4   1  169.68   11.60
   0  -4   1  159.68   12.80
   0  -4   1  177.38   11.60
   0  -4   1  183.68   12.30
   0  -4   1  176.68   11.00
   0  -4   1  172.48   11.20
   0  -4   1  179.48   11.80
   0  -4   1  171.28   11.70
   0  -4   1  166.78   11.30
   0  -4   1  182.08   10.60
   0  -4   1  201.88   12.50
   0  -4   1  182.28   12.60
   0  -4   1  157.58   10.30
   0  -4   1  198.58   12.00
   0  -4   1  197.58   12.50
   0  -4   1  215.18   19.50
   0  -4   1  176.58   12.30
   0  -4   1  184.78   12.20
   0  -4   1  193.38   10.70
   0  -4   1  192.98   10.80
   0  -4   1  180.98   11.40
   0  -4   1  172.58   12.00
   0  -4   1  172.28   10.80
   0  -4   1  169.38   11.10
  -1   4  -1  401.76   23.30
  -1   4  -1  430.56   21.90
  -1   4  -1  439.66   21.60
  -1   4  -1  416.36   24.00
  -1   4  -1  452.35   30.10
  -1   4  -1  462.25   22.80
  -1   4  -1  431.56   23.00
  -1   4  -1  414.46   22.60
  -1   4  -1  436.46   21.50
  -1   4  -1  456.25   22.20
  -1   4  -1  424.16   21.60
  -1   4  -1  401.26   21.60
  -1   4  -1  409.06   23.00
  -1   4  -1  414.46   22.90
  -1   4  -1  399.76   22.20
  -1   4  -1  413.16   22.50
  -1   4  -1  455.15   22.70
  -1   4  -1  437.16   22.70
  -1   4  -1  411.06   21.50
  -1   4  -1  445.96   22.40
  -1   4  -1  439.66   22.00
  -1   4  -1  459.95   22.90
  -1   4  -1  451.45   22.80
  -1   4  -1  444.86   22.60
  -1   4  -1  393.26   21.50
  -1   4  -1  418.56   22.30
  -1   4  -1  429.16   22.40
  -1   4  -1  416.06   22.70
  -1   4  -1  430.76   22.00
  -1   4  -1  426.86   21.50
  -1   4  -1  428.96   21.70
  -1   4  -1  441.86   22.10
  -1   4  -1  428.16   23.10
  -1   4  -1  424.06   22.70
  -1   4  -1  421.06   23.80
  -1   4  -1  436.06   22.00
  -1   4  -1  428.76   23.20
  -1   4  -1  404.56   21.60
  -1   4  -1  441.56   23.30
   1  -4   1  449.66   23.10
   1  -4   1  445.66   21.80
   1  -4   1  408.06   22.90
   1  -4   1  439.46   22.50
   1  -4   1  427.06   21.80
   1  -4   1  426.56   21.70
   1  -4   1  400.16   22.20
   1  -4   1  424.96   22.50
   1  -4   1  422.06   23.40
   1  -4   1  432.36   21.40
   1  -4   1  438.16   21.80
   1  -4   1  405.86   22.70
   1  -4   1  406.86   21.40
   1  -4   1  446.46   23.00
   1  -4   1  413.76   22.40
   1  -4   1  405.76   21.50
   1  -4   1  405.96   23.90
   1  -4   1  433.56   21.70
   1  -4   1  425.26   30.20
   1  -4   1  436.56   22.50
   1  -4   1  429.06   22.60
   1  -4   1  412.86   23.20
   1  -4   1  447.06   22.70
   1  -4   1  418.36   21.70
   1  -4   1  460.55   22.80
   1  -4   1  425.26   24.40
   1  -4   1  435.76   22.00
   1  -4   1  391.96   22.40
   1  -4   1  430.86   22.20
   1  -4   1  457.85   22.20
   1  -4   1  412.66   22.70
  -2   4  -1  949.11   46.30
  -2   4  -1  882.91   48.90
  -2   4  -1  886.21   46.40
  -2   4  -1  990.80   45.70
  -2   4  -1  920.91   46.30
  -2   4  -1  908.31   46.00
  -2   4  -1  995.80   46.30
  -2   4  -1 1008.30   48.40
  -2   4  -1  960.60   45.50
  -2   4  -1 1013.90   46.90
  -2   4  -1  900.91   45.70
  -2   4  -1 1033.90   47.80
  -2   4  -1  955.60   45.40
  -2   4  -1  984.30   47.30
  -2   4  -1  978.50   45.60
  -2   4  -1  908.41   48.70
  -2   4  -1  947.31   45.60
  -2   4  -1  931.81   46.30
  -2   4  -1  964.30   45.50
  -2   4  -1  913.71   45.30
  -2   4  -1  954.60   46.20
  -2   4  -1 1014.40   45.70
  -2   4  -1  929.61   45.20
  -2   4  -1  952.40   46.40
  -2   4  -1  947.11   46.00
  -2   4  -1 1009.30   53.69
  -2   4  -1 1002.90   46.30
  -2   4  -1  913.21   46.40
  -2   4  -1  956.50   45.60
  -2   4  -1  927.71   46.00
   2  -4   1  950.20   46.40
   2  -4   1  932.21   46.00
   2  -4   1  980.60   46.30
   2  -4   1  955.50   46.30
   2  -4   1  954.20   45.60
   2  -4   1  972.60   45.60
   2  -4   1  931.81   45.60
   2  -4   1  952.20   46.20
   2  -4   1  967.70   45.50
   2  -4   1  973.60   46.40
   2  -4   1  958.60   48.80
   2  -4   1  899.41   46.20
   2  -4   1  965.30   49.60
   2  -4   1  987.00   46.00
   2  -4   1  939.51   46.60
   2  -4   1  948.81   46.80
   2  -4   1  984.90   45.50
   2  -4   1  915.61   45.60
   2  -4   1  930.41   53.79
   2  -4   1  977.60   45.60
   2  -4   1  957.50   45.90
   2  -4   1 1007.80   45.60
   2  -4   1  974.10   47.60
   2  -4   1  950.50   46.00
   2  -4   1  918.01   47.60
   2  -4   1  967.00   45.60
  -3   4  -1  669.13   36.60
  -3   4  -1  712.13   36.30
  -3   4  -1  759.62   38.00
  -3   4  -1  734.13   36.60
  -3   4  -1  765.02   36.20
  -3   4  -1  692.63   36.50
  -3   4  -1  686.33   36.50
  -3   4  -1  699.73   36.10
  -3   4  -1  723.03   38.00
  -3   4  -1  763.62   36.50
  -3   4  -1  738.03   36.40
  -3   4  -1  743.53   36.30
  -3   4  -1  788.02   36.60
  -3   4  -1  731.53   36.70
  -3   4  -1  741.13   36.60
  -3   4  -1  743.53   36.20
  -3   4  -1  758.92   36.70
  -3   4  -1  726.13   42.70
  -3   4  -1  772.22   36.20
  -3   4  -1  733.43   37.10
  -3   4  -1  735.23   37.20
  -3   4  -1  744.23   36.20
   3  -4   1  762.92   37.00
   3  -4   1  741.73   41.10
   3  -4   1  779.32   36.50
   3  -4   1  733.53   36.90
   3  -4   1  741.43   36.30
   3  -4   1  768.42   36.80
   3  -4   1  772.82   37.30
   3  -4   1  774.62   36.50
   3  -4   1  754.92   36.60
   3  -4   1  828.02   37.20
   3  -4   1  731.53   40.40
   3  -4   1  756.82   36.50
   3  -4   1  766.32   36.60
   3  -4   1  766.12   38.20
   3  -4   1  785.32   36.50
   3  -4   1  766.12   40.40
   3  -4   1  750.02   36.60
   3  -4   1  729.63   36.70
   3  -4   1  742.33   36.00
  -4   4  -1  447.76   24.90
  -4   4  -1  465.45   23.80
  -4   4  -1  448.66   28.70
  -4   4  -1  453.75   25.10
  -4   4  -1  457.75   23.50
  -4   4  -1  491.55   30.60
  -4   4  -1  466.95   23.60
  -4   4  -1  417.46   24.40
  -4   4  -1  471.45   23.80
  -4   4  -1  490.35   24.20
  -4   4  -1  451.85   24.70
  -4   4  -1  427.76   26.70
  -4   4  -1  447.46   23.50
  -4   4  -1  408.16   23.40
  -4   4  -1  472.55   24.30
  -4   4  -1  407.56   23.40
   4  -4   1  449.06   26.20
   4  -4   1  483.25   24.30
   4  -4   1  473.65   24.30
   4  -4   1  443.66   23.60
   4  -4   1  467.45   23.80
   4  -4   1  502.85   24.90
   4  -4   1  491.25   24.00
   4  -4   1  466.85   24.90
   4  -4   1  455.65   28.90
   4  -4   1  408.06   28.50
   4  -4   1  446.86   28.40
   4  -4   1  465.55   23.70
  -5   4  -1   23.40    6.70
  -5   4  -1   21.10    4.10
  -5   4  -1   22.70    4.30
  -5   4  -1   25.60    6.00
  -5   4  -1   27.90    4.80
  -5   4  -1   27.90    4.70
  -5   4  -1   35.00    6.30
  -5   4  -1   34.90    6.20
  -5   4  -1   23.70    4.60
  -5   4  -1   34.50    9.30
  -5   4  -1   20.40    4.40
  -5   4  -1   27.20    5.60
  -5   4  -1   24.50    5.40
   5  -4   1   16.70    7.00
   5  -4   1   20.90    5.10
   5  -4   1   13.90    7.30
   5  -4   1   11.80    6.90
   5  -4   1   26.30    5.30
   5  -4   1   19.10    6.80
   5  -4   1   28.10    5.10
   5  -4   1   20.20    4.50
  -6   4  -1  129.49    9.30
  -6   4  -1  125.29   12.60
  -6   4  -1  158.48   13.00
  -6   4  -1  135.09   11.40
  -6   4  -1  132.39   10.80
  -6   4  -1  126.79    9.80
   6  -4   1  146.49   18.50
   6  -4   1   99.99   15.40
   6  -4   1  122.29   13.30
   6  -4   1  123.39   18.00
   6  -4   1  118.29   18.60
  -7   4  -1    5.00    4.40
  -7   4  -1    7.50    5.00
  -7   4  -1    8.40    5.00
  -7   4  -1   11.40    5.80
  -7   4  -1    8.60    5.30
  -7   4  -1    4.20    5.10
  -7   4  -1    4.80    4.50
   7  -4   1    3.50    7.00
   7  -4   1    9.80    6.50
   7  -4   1    3.00    7.60
   7  -4   1    0.50    7.00
   7  -4   1    5.40    8.10
  -8   4  -1   23.10    7.20
  -8   4  -1   45.30    8.80
  -8   4  -1   22.40    8.10
  -8   4  -1   43.80    9.00
  -8   4  -1   22.50    6.60
  -8   4  -1   28.90    8.80
  -8   4  -1   28.70    6.90
  -8   4  -1   20.90   10.70
   8  -4   1   20.50    8.70
   8  -4   1   12.00    9.80
   8  -4   1   49.30   15.40
   8  -4   1   23.70   12.30
   8  -4   1   20.00    8.20
   8  -4   1   34.30   12.10
  -9   4  -1   62.69   10.90
  -9   4  -1   53.19   10.10
  -9   4  -1   38.30    9.80
  -9   4  -1   58.59   11.80
  -9   4  -1   47.80   10.90
   9  -4   1   41.30   16.30
   9  -4   1   68.49   14.20
   9  -4   1   24.20   13.70
   9  -4   1   37.00   12.30
   9  -4   1   35.00   14.70
   9  -4   1   40.50   13.80
 -10   4  -1   56.39   12.60
 -10   4  -1   73.59   10.60
 -10   4  -1   65.99   12.80
 -10   4  -1   64.49   12.70
 -10   4  -1   55.79   11.90
 -10   4  -1   45.60   10.40
 -10   4  -1   41.00    8.60
 -10   4  -1   55.09   11.90
  10  -4   1   43.00   18.10
  10  -4   1   54.29   17.60
  10  -4   1   39.10   17.10
  10  -4   1   42.90   12.80
  10  -4   1   52.29   14.40
  10  -4   1   38.10   15.90
 -11   4  -1   49.70   12.30
 -11   4  -1   50.39   12.70
 -11   4  -1   66.79   12.30
 -11   4  -1   38.00   11.50
 -11   4  -1   71.59   14.70
 -11   4  -1   38.60   12.60
  11  -4   1   67.79   16.40
  11  -4   1    9.00   14.60
  11  -4   1   64.49   16.00
  11  -4   1   43.70   21.30
   9   3  -1   83.29   20.80
   9   3  -1   84.19   21.40
  -9  -3   1  111.19   15.70
  -9  -3   1   76.19   15.80
  -9  -3   1  107.39   15.70
  -9  -3   1  108.89   20.20
  -9  -3   1  125.19   17.50
  -9  -3   1  104.99   17.90
  -9  -3   1  102.09   18.60
   8   3  -1   54.89   17.20
   8   3  -1   83.59   20.30
   8   3  -1   59.19   17.70
  -8  -3   1   64.59   13.40
  -8  -3   1   56.79   13.10
  -8  -3   1   64.89   14.70
  -8  -3   1   84.79   13.50
  -8  -3   1   51.99   11.80
  -8  -3   1   46.30   11.40
  -8  -3   1   36.70   10.50
  -8  -3   1   67.59   12.00
  -8  -3   1   88.59   14.10
   7   3  -1   33.40   12.80
   7   3  -1   24.70   12.40
   7   3  -1   32.10   10.60
   7   3  -1   40.30   11.50
   7   3  -1   41.60   16.00
  -7  -3   1   32.70    7.30
  -7  -3   1   42.30    8.90
  -7  -3   1   31.60    9.20
  -7  -3   1   29.80    9.40
  -7  -3   1   40.30    8.90
  -7  -3   1   34.80    8.50
  -7  -3   1   34.20   10.80
  -7  -3   1   36.10    8.90
  -7  -3   1   28.10    7.90
  -7  -3   1   30.20    9.90
  -7  -3   1   38.30    9.80
  -7  -3   1   28.50    9.20
  -7  -3   1   38.10   12.80
  -7  -3   1   37.90   12.30
   6   3  -1   27.50   12.30
   6   3  -1   39.10   12.00
   6   3  -1   31.20    9.50
   6   3  -1   49.00   11.10
   6   3  -1   47.90   11.70
   6   3  -1   40.20   12.20
   6   3  -1   47.70   16.30
   6   3  -1   69.29   18.80
  -6  -3   1   50.29    9.60
  -6  -3   1   34.70    7.90
  -6  -3   1   34.30    8.00
  -6  -3   1   46.30   10.20
  -6  -3   1   49.50   12.10
  -6  -3   1   35.90    9.30
  -6  -3   1   43.60    9.90
  -6  -3   1   42.00   14.80
  -6  -3   1   29.10    8.60
  -6  -3   1   53.99    9.70
  -6  -3   1   30.70    8.80
  -6  -3   1   43.90    9.70
  -6  -3   1   43.90    8.80
  -6  -3   1   47.80    8.70
  -6  -3   1   44.70   10.60
   5   3  -1  258.47   19.10
   5   3  -1  195.98   15.40
   5   3  -1  247.58   15.10
   5   3  -1  279.37   34.80
   5   3  -1  258.77   19.40
   5   3  -1  221.78   14.70
   5   3  -1  264.47   22.00
   5   3  -1  223.78   18.00
   5   3  -1  226.08   24.20
   5   3  -1  239.58   24.40
   5   3  -1  233.78   17.70
   5   3  -1  263.47   26.50
  -5  -3   1  231.38   17.80
  -5  -3   1  219.08   18.80
  -5  -3   1  230.28   18.40
  -5  -3   1  225.28   16.80
  -5  -3   1  238.28   16.70
  -5  -3   1  222.68   16.20
  -5  -3   1  235.28   16.80
  -5  -3   1  224.88   17.30
  -5  -3   1  212.08   17.20
  -5  -3   1  208.98   16.60
  -5  -3   1  262.87   18.00
  -5  -3   1  224.18   16.50
  -5  -3   1  237.38   18.50
  -5  -3   1  182.58   17.80
  -5  -3   1  219.38   23.20
  -5  -3   1  248.38   17.80
  -5  -3   1  250.87   16.20
  -5  -3   1  224.58   16.00
   4   3  -1  353.86   22.80
   4   3  -1  349.27   29.10
   4   3  -1  339.37   23.40
   4   3  -1  331.77   25.00
   4   3  -1  354.86   22.40
   4   3  -1  361.86   23.30
   4   3  -1  353.26   23.30
   4   3  -1  391.46   20.50
   4   3  -1  350.86   20.90
   4   3  -1  328.47   20.40
   4   3  -1  342.67   20.30
   4   3  -1  380.86   20.70
   4   3  -1  372.36   22.10
   4   3  -1  350.86   20.30
   4   3  -1  323.87   19.80
   4   3  -1  359.16   24.00
   4   3  -1  355.76   28.50
   4   3  -1  373.26   23.10
   4   3  -1  330.57   23.80
   4   3  -1  364.86   23.50
  -4  -3   1  372.16   22.10
  -4  -3   1  348.87   20.80
  -4  -3   1  367.96   19.50
  -4  -3   1  345.27   21.50
  -4  -3   1  359.76   20.50
  -4  -3   1  348.87   22.20
  -4  -3   1  387.46   22.60
  -4  -3   1  363.06   21.30
  -4  -3   1  348.97   23.60
  -4  -3   1  351.76   21.50
  -4  -3   1  364.46   23.20
  -4  -3   1  331.47   28.40
  -4  -3   1  362.56   21.50
  -4  -3   1  372.06   23.00
  -4  -3   1  355.16   21.30
  -4  -3   1  366.36   21.00
  -4  -3   1  350.26   22.40
  -4  -3   1  307.87   22.10
   3   3  -1  389.36   20.20
   3   3  -1  427.26   21.60
   3   3  -1  345.57   19.60
   3   3  -1  418.96   21.50
   3   3  -1  358.26   28.00
   3   3  -1  387.76   22.60
   3   3  -1  360.86   20.50
   3   3  -1  391.26   23.10
   3   3  -1  358.16   22.30
   3   3  -1  367.96   21.80
   3   3  -1  333.47   22.40
   3   3  -1  342.27   19.80
   3   3  -1  359.06   20.30
   3   3  -1  348.27   21.80
   3   3  -1  334.47   21.60
   3   3  -1  354.16   22.40
   3   3  -1  379.76   23.40
   3   3  -1  364.16   19.50
   3   3  -1  358.76   19.80
   3   3  -1  357.76   21.20
   3   3  -1  343.07   20.30
   3   3  -1  350.96   19.60
   3   3  -1  402.96   20.90
  -3  -3   1  437.66   22.50
  -3  -3   1  346.37   20.70
  -3  -3   1  340.17   22.00
  -3  -3   1  383.36   20.90
  -3  -3   1  349.37   21.70
  -3  -3   1  338.67   22.00
  -3  -3   1  361.76   21.90
  -3  -3   1  374.06   21.90
  -3  -3   1  348.97   21.10
  -3  -3   1  358.56   20.60
  -3  -3   1  366.56   28.20
  -3  -3   1  342.57   21.90
  -3  -3   1  338.87   21.00
  -3  -3   1  366.66   20.40
  -3  -3   1  365.46   22.80
  -3  -3   1  314.57   20.70
  -3  -3   1  346.17   19.90
  -3  -3   1  355.16   21.10
  -3  -3   1  368.66   21.10
  -3  -3   1  355.26   19.40
  -3  -3   1  371.06   19.80
   2   3  -1 1036.50   50.39
   2   3  -1 1153.88   52.39
   2   3  -1 1079.09   51.19
   2   3  -1 1085.99   51.09
   2   3  -1 1021.80   50.09
   2   3  -1 1092.99   52.79
   2   3  -1 1071.29   52.79
   2   3  -1 1076.09   53.29
   2   3  -1 1031.70   51.89
   2   3  -1 1076.29   52.89
   2   3  -1 1069.09   52.49
   2   3  -1 1049.70   50.49
   2   3  -1 1076.59   51.99
   2   3  -1 1138.49   52.09
   2   3  -1 1091.09   51.49
   2   3  -1 1020.40   51.39
   2   3  -1 1038.60   50.59
   2   3  -1 1089.99   53.39
   2   3  -1 1101.29   52.29
  -2  -3   1 1078.89   52.69
  -2  -3   1 1083.79   52.79
  -2  -3   1 1076.59   53.29
  -2  -3   1 1000.30   52.09
  -2  -3   1 1025.50   50.19
  -2  -3   1 1093.09   51.79
  -2  -3   1 1068.19   51.89
  -2  -3   1 1032.80   50.59
  -2  -3   1 1027.80   50.79
  -2  -3   1 1040.60   52.09
  -2  -3   1 1049.99   51.79
  -2  -3   1 1058.29   51.89
  -2  -3   1 1030.20   51.09
  -2  -3   1 1038.60   51.49
  -2  -3   1 1034.40   50.59
  -2  -3   1 1050.09   59.49
  -2  -3   1 1061.59   50.49
  -2  -3   1 1034.30   51.99
  -2  -3   1 1019.90   50.49
  -2  -3   1 1047.60   52.99
  -2  -3   1 1006.10   51.19
  -2  -3   1 1073.09   52.99
  -2  -3   1 1058.59   52.69
  -2  -3   1 1057.69   52.59
  -2  -3   1 1055.89   51.69
  -2  -3   1 1040.70   52.19
   1   3  -1  458.55   23.40
   1   3  -1  488.45   25.30
   1   3  -1  435.76   23.90
   1   3  -1  459.05   24.80
   1   3  -1  458.05   24.70
   1   3  -1  477.75   24.80
   1   3  -1  461.15   24.00
   1   3  -1  478.05   23.70
   1   3  -1  467.75   24.60
   1   3  -1  461.05   24.40
   1   3  -1  468.65   23.60
   1   3  -1  469.15   23.40
   1   3  -1  474.55   25.20
   1   3  -1  470.15   24.00
   1   3  -1  486.85   24.60
   1   3  -1  432.96   24.80
   1   3  -1  468.85   23.20
   1   3  -1  460.15   30.30
   1   3  -1  443.86   24.70
   1   3  -1  481.05   24.30
   1   3  -1  461.75   25.20
   1   3  -1  483.75   24.90
   1   3  -1  431.66   24.20
   1   3  -1  460.45   24.70
   1   3  -1  459.35   23.50
  -1  -3   1  517.95   25.00
  -1  -3   1  456.65   24.80
  -1  -3   1  426.16   23.50
  -1  -3   1  452.55   23.50
  -1  -3   1  478.05   25.20
  -1  -3   1  481.15   31.00
  -1  -3   1  482.95   24.20
  -1  -3   1  468.95   24.70
  -1  -3   1  437.56   23.80
  -1  -3   1  449.06   24.40
  -1  -3   1  488.05   25.70
  -1  -3   1  476.15   24.40
  -1  -3   1  456.45   24.50
  -1  -3   1  448.86   24.10
  -1  -3   1  441.16   23.30
  -1  -3   1  463.65   23.60
  -1  -3   1  448.86   23.40
  -1  -3   1  445.26   24.50
  -1  -3   1  448.36   25.10
  -1  -3   1  480.75   24.30
  -1  -3   1  449.66   23.40
  -1  -3   1  466.05   24.70
  -1  -3   1  472.75   24.60
  -1  -3   1  458.85   24.20
  -1  -3   1  460.95   23.30
  -1  -3   1  451.65   23.10
  -1  -3   1  454.35   23.10
  -1  -3   1  459.25   23.20
  -1  -3   1  463.05   24.20
   0   3  -1   85.79    7.10
   0   3  -1  121.69   15.20
   0   3  -1   99.19    6.80
   0   3  -1  105.69    6.80
   0   3  -1   99.79    6.90
   0   3  -1   91.69    6.40
   0   3  -1   92.49    7.40
   0   3  -1  104.49    6.80
   0   3  -1  100.49    7.30
   0   3  -1   96.69    7.30
   0   3  -1   93.09    7.60
   0   3  -1   90.89    6.70
   0   3  -1   89.09    7.00
   0   3  -1   93.29    8.10
   0   3  -1  101.89    8.50
   0   3  -1   93.79    6.60
   0   3  -1   88.39    7.70
   0   3  -1  109.09    6.90
   0   3  -1  103.89    8.10
   0   3  -1  103.69    6.90
   0   3  -1  103.39    7.20
   0   3  -1   98.29    7.40
   0   3  -1   96.49    6.20
   0   3  -1  106.29    7.70
   0   3  -1  100.19    6.90
   0   3  -1  106.49    7.20
   0   3  -1   96.69    6.90
   0   3  -1   91.49    7.30
   0   3  -1   93.49    7.30
   0   3  -1   95.49    6.10
   0   3  -1   92.49    6.40
   0   3  -1   97.39    7.50
   0   3  -1   89.49    6.90
   0   3  -1   94.99    6.30
   0  -3   1   94.49    8.10
   0  -3   1   95.89    6.80
   0  -3   1   97.29    7.50
   0  -3   1   88.29    6.20
   0  -3   1   89.09    6.30
   0  -3   1  105.09    6.50
   0  -3   1   97.39    8.30
   0  -3   1   91.59    6.90
   0  -3   1  100.59    6.50
   0  -3   1   87.09    7.40
   0  -3   1   98.49    6.70
   0  -3   1   98.69    6.50
   0  -3   1  100.39    7.30
   0  -3   1   94.29    6.40
   0  -3   1   98.29    6.90
   0  -3   1   94.19    7.30
   0  -3   1  110.99    7.20
   0  -3   1   84.59    6.90
   0  -3   1  106.19    7.50
   0  -3   1  111.29    7.20
   0  -3   1   95.49    6.50
   0  -3   1   94.59    7.00
   0  -3   1   90.69    7.20
   0  -3   1   98.89    6.80
   0  -3   1   90.89    7.30
   0  -3   1  103.19    6.90
   0  -3   1  101.99    7.60
   0  -3   1   93.19    6.60
   0  -3   1   98.19    6.70
   0  -3   1  103.79    7.50
   0  -3   1  101.49    6.40
   0  -3   1   96.19    7.20
   0  -3   1  115.79   15.00
   0  -3   1   89.89    7.10
   0  -3   1   92.29    7.10
  -1   3  -1 2661.33  128.49
  -2   3  -1   76.19    5.60
  -2   3  -1   65.09    5.40
  -2   3  -1   74.69    5.40
  -2   3  -1   90.29    6.10
  -2   3  -1   76.99    5.60
  -2   3  -1   68.59    6.40
  -2   3  -1   72.39    5.50
  -2   3  -1   64.09    5.60
  -2   3  -1   83.49   11.80
  -2   3  -1   69.89    5.90
  -2   3  -1   85.99    5.80
  -2   3  -1   78.79    5.80
  -2   3  -1   71.99    7.60
  -2   3  -1   76.59    5.90
  -2   3  -1   69.89    5.50
  -2   3  -1   75.99    6.10
  -2   3  -1   64.59    5.60
  -2   3  -1   71.39    5.40
  -2   3  -1   66.19    5.60
  -2   3  -1   70.49    5.80
  -2   3  -1   73.99    5.80
  -2   3  -1   77.39    6.10
   2  -3   1   77.49    5.70
   2  -3   1   76.19    8.20
   2  -3   1   76.99    5.80
   2  -3   1   70.99    5.70
   2  -3   1   74.79    5.80
   2  -3   1   67.39    5.80
   2  -3   1   64.89    5.60
   2  -3   1   73.39    5.80
   2  -3   1   76.99    5.60
   2  -3   1   81.59    6.20
   2  -3   1   77.19    5.60
   2  -3   1   74.99    5.70
   2  -3   1   85.69    8.00
   2  -3   1   81.59    7.80
   2  -3   1   79.79    6.70
   2  -3   1   84.09    6.00
   2  -3   1   86.69    5.90
   2  -3   1   76.59    5.80
   2  -3   1   74.29    5.80
   2  -3   1   71.29    5.40
   2  -3   1   76.49    5.30
  -3   3  -1  551.14   27.50
  -3   3  -1  588.64   28.30
  -3   3  -1  553.34   32.40
  -3   3  -1  590.64   33.50
  -3   3  -1  522.95   31.60
  -3   3  -1  563.34   27.70
  -3   3  -1  546.05   27.80
  -3   3  -1  524.15   27.70
  -3   3  -1  549.95   27.70
  -3   3  -1  521.85   27.70
  -3   3  -1  603.14   28.30
  -3   3  -1  562.34   28.20
  -3   3  -1  548.15   27.60
  -3   3  -1  554.34   27.50
  -3   3  -1  591.24   28.70
  -3   3  -1  507.95   32.50
   3  -3   1  560.14   27.90
   3  -3   1  550.84   27.60
   3  -3   1  593.74   27.90
   3  -3   1  553.14   28.20
   3  -3   1  592.44   28.50
   3  -3   1  556.74   31.50
   3  -3   1  639.94   30.60
   3  -3   1  553.44   27.50
   3  -3   1  557.24   28.30
   3  -3   1  539.65   27.30
   3  -3   1  586.34   28.00
   3  -3   1  549.15   28.10
   3  -3   1  594.74   32.60
   3  -3   1  631.64   32.90
   3  -3   1  551.64   27.60
   3  -3   1  584.54   28.40
   3  -3   1  577.94   28.00
   3  -3   1  647.44   28.40
   3  -3   1  559.04   27.90
  -4   3  -1  261.07   14.20
  -4   3  -1  245.58   14.20
  -4   3  -1  251.57   17.90
  -4   3  -1  219.68   18.80
  -4   3  -1  268.27   14.20
  -4   3  -1  273.07   15.20
  -4   3  -1  254.37   14.10
   4  -3   1  264.57   19.00
   4  -3   1  263.77   14.60
   4  -3   1  270.67   14.50
   4  -3   1  242.38   17.60
   4  -3   1  287.37   20.50
   4  -3   1  246.58   15.40
   4  -3   1  297.37   20.30
   4  -3   1  259.87   14.60
  -5   3  -1  160.18   14.00
  -5   3  -1  108.99    8.50
  -5   3  -1  136.59   13.20
   5  -3   1  130.59   17.40
   5  -3   1  122.49   10.30
   5  -3   1  102.99   14.50
   5  -3   1  109.79   10.00
   5  -3   1  112.09   14.70
   5  -3   1  119.39   16.40
  -6   3  -1  130.49   11.40
  -6   3  -1   99.89   10.40
  -6   3  -1   94.09   11.50
  -6   3  -1  112.69   11.60
  -6   3  -1  114.69   12.10
  -6   3  -1   98.09   10.90
  -6   3  -1  119.29   11.40
   6  -3   1   82.69   15.10
   6  -3   1   79.69   13.50
   6  -3   1   84.29   11.80
   6  -3   1   89.89   12.20
   6  -3   1   84.79   14.80
   6  -3   1  129.09   20.10
  -7   3  -1    6.80    4.90
  -7   3  -1    7.80    5.10
  -7   3  -1    2.90    6.40
  -7   3  -1   11.30    5.60
  -7   3  -1   11.40    5.30
  -7   3  -1    8.90    5.30
  -7   3  -1    7.60    4.90
  -7   3  -1   -7.10    5.40
   7  -3   1   -1.90    7.20
   7  -3   1    2.00    6.90
   7  -3   1   -3.50    5.70
   7  -3   1    0.20    6.60
   7  -3   1    0.90    5.80
   7  -3   1   -5.70    5.90
  -8   3  -1   54.99   10.90
  -8   3  -1   62.69   11.70
  -8   3  -1   41.60    9.20
  -8   3  -1   65.89   10.70
  -8   3  -1   51.29    9.70
  -8   3  -1   46.60   10.10
  -8   3  -1   58.89    9.80
  -8   3  -1   58.59   10.60
  -8   3  -1   53.59   10.50
   8  -3   1   26.40   12.40
   8  -3   1   44.30   14.40
   8  -3   1   54.29   14.70
   8  -3   1   39.20   15.50
   8  -3   1   39.20   11.20
   8  -3   1   57.39   12.80
  -9   3  -1   23.50    9.80
  -9   3  -1   45.60    9.60
  -9   3  -1   41.20    8.70
  -9   3  -1   25.40   11.00
  -9   3  -1   23.60    9.90
  -9   3  -1   18.30    9.60
   9  -3   1   17.40   11.60
   9  -3   1   58.99   14.10
   9  -3   1   54.79   18.60
   9  -3   1   31.30   12.00
   9  -3   1   19.20   13.30
   9  -3   1   11.10   12.10
 -10   3  -1   63.29   14.30
 -10   3  -1   73.49   14.50
 -10   3  -1   45.20   11.30
 -10   3  -1   63.49   13.40
 -10   3  -1   35.20   11.20
 -10   3  -1   42.70   12.00
  10  -3   1   61.49   15.70
  10  -3   1   37.40   19.00
  10  -3   1   37.90   17.90
  10  -3   1   37.70   13.70
 -11   3  -1    5.60    9.90
 -11   3  -1   12.00    9.80
 -11   3  -1   15.80   10.30
 -11   3  -1   17.20   10.60
  11  -3   1    7.80   15.10
  11  -3   1    7.00   14.50
  10   2  -1   78.29   22.40
  10   2  -1  118.89   25.90
 -10  -2   1  137.89   20.40
 -10  -2   1  116.89   18.40
 -10  -2   1  104.59   18.50
 -10  -2   1  126.99   23.00
   9   2  -1  153.88   26.90
   9   2  -1  165.08   27.00
  -9  -2   1  157.78   15.70
  -9  -2   1  178.28   22.00
  -9  -2   1  187.58   17.50
  -9  -2   1  243.48   22.60
  -9  -2   1  220.98   22.10
   8   2  -1   39.10   15.90
   8   2  -1   42.30   14.90
   8   2  -1   44.60   19.70
   8   2  -1   55.39   16.40
  -8  -2   1   70.99   10.90
  -8  -2   1   64.39   14.40
  -8  -2   1   58.09   11.00
  -8  -2   1   69.79   12.60
  -8  -2   1   53.99   14.80
  -8  -2   1   42.60   11.00
  -8  -2   1   39.80   13.90
  -8  -2   1   55.99   11.40
  -8  -2   1   45.30    9.10
  -8  -2   1   58.79   10.20
   7   2  -1    6.60    9.90
   7   2  -1   11.60    9.70
   7   2  -1   12.00   10.80
   7   2  -1   22.70   12.30
   7   2  -1   19.90   11.30
   7   2  -1   11.60    7.50
   7   2  -1   22.30    8.70
  -7  -2   1    9.20    6.80
  -7  -2   1   17.90    6.10
  -7  -2   1   15.40    6.20
  -7  -2   1    7.10    7.40
  -7  -2   1   13.70    7.30
  -7  -2   1   -3.10    9.80
  -7  -2   1   19.80    6.60
  -7  -2   1   15.10    8.60
  -7  -2   1   33.60   14.00
  -7  -2   1   13.90    6.30
  -7  -2   1   23.10    7.50
  -7  -2   1   15.80    7.80
   6   2  -1  247.18   19.30
   6   2  -1  246.38   22.70
   6   2  -1  233.18   21.30
   6   2  -1  267.27   21.50
   6   2  -1  244.68   18.90
   6   2  -1  282.77   25.80
   6   2  -1  230.48   25.90
  -6  -2   1  239.08   19.20
  -6  -2   1  244.38   18.00
  -6  -2   1  227.78   17.60
  -6  -2   1  228.58   18.10
  -6  -2   1  222.58   21.90
  -6  -2   1  232.08   17.50
  -6  -2   1  260.97   17.80
  -6  -2   1  282.47   20.70
  -6  -2   1  235.98   18.60
  -6  -2   1  229.78   16.70
  -6  -2   1  228.18   16.30
  -6  -2   1  269.97   17.70
  -6  -2   1  246.18   18.90
   5   2  -1  260.87   18.10
   5   2  -1  250.67   18.30
   5   2  -1  256.87   18.50
   5   2  -1  242.08   23.60
   5   2  -1  211.78   21.90
   5   2  -1  257.77   21.20
   5   2  -1  278.27   20.70
   5   2  -1  244.18   19.60
  -5  -2   1  227.68   15.70
  -5  -2   1  246.08   16.10
  -5  -2   1  248.78   15.90
  -5  -2   1  224.28   21.30
  -5  -2   1  217.38   16.30
  -5  -2   1  269.97   16.30
  -5  -2   1  267.57   17.30
  -5  -2   1  234.58   17.00
  -5  -2   1  226.18   17.10
  -5  -2   1  270.67   19.20
  -5  -2   1  247.08   17.40
  -5  -2   1  263.47   16.90
  -5  -2   1  268.67   18.50
  -5  -2   1  237.88   16.60
  -5  -2   1  236.98   16.50
   4   2  -1  435.06   25.40
   4   2  -1  381.16   23.90
   4   2  -1  421.36   24.00
   4   2  -1  380.16   20.70
   4   2  -1  420.96   21.00
   4   2  -1  410.66   22.40
   4   2  -1  396.36   23.90
   4   2  -1  319.27   35.70
   4   2  -1  386.56   24.00
   4   2  -1  383.06   23.80
   4   2  -1  417.36   24.70
   4   2  -1  465.65   30.70
   4   2  -1  372.46   23.10
   4   2  -1  390.56   26.10
   4   2  -1  390.46   25.20
  -4  -2   1  417.16   22.20
  -4  -2   1  384.76   28.00
  -4  -2   1  380.06   23.40
  -4  -2   1  395.26   21.50
  -4  -2   1  394.76   23.00
  -4  -2   1  393.16   23.50
  -4  -2   1  409.66   23.10
  -4  -2   1  360.66   22.60
  -4  -2   1  387.96   23.30
  -4  -2   1  400.66   23.80
  -4  -2   1  396.06   21.90
  -4  -2   1  396.46   24.10
  -4  -2   1  390.76   24.00
  -4  -2   1  424.96   24.90
  -4  -2   1  389.86   22.30
  -4  -2   1  386.96   22.10
  -4  -2   1  424.16   23.60
   3   2  -1 1003.00   53.79
   3   2  -1  985.90   48.30
   3   2  -1  987.60   48.90
   3   2  -1  985.70   46.70
   3   2  -1  943.41   48.20
   3   2  -1 1027.10   46.50
   3   2  -1 1031.60   46.70
   3   2  -1  966.90   49.50
   3   2  -1  924.51   46.40
   3   2  -1  954.30   49.10
   3   2  -1  966.40   53.59
   3   2  -1  973.10   48.10
   3   2  -1  979.00   48.60
   3   2  -1  986.90   48.70
   3   2  -1 1001.40   47.80
   3   2  -1  970.60   49.20
   3   2  -1  970.70   50.59
   3   2  -1  965.50   47.00
  -3  -2   1  963.40   49.20
  -3  -2   1  933.71   47.10
  -3  -2   1  983.30   48.60
  -3  -2   1  930.71   47.60
  -3  -2   1  969.90   47.10
  -3  -2   1  963.70   47.60
  -3  -2   1  972.90   53.49
  -3  -2   1  923.21   47.80
  -3  -2   1  949.60   47.80
  -3  -2   1  934.21   46.20
  -3  -2   1  986.90   48.40
  -3  -2   1  971.60   46.60
  -3  -2   1  900.01   47.40
  -3  -2   1  973.90   48.70
  -3  -2   1  927.51   48.10
  -3  -2   1  963.70   46.70
  -3  -2   1  968.50   48.40
   2   2  -1   85.39    7.40
   2   2  -1   97.89   10.10
   2   2  -1   70.29    6.10
   2   2  -1   79.79    6.80
   2   2  -1  111.59   10.50
   2   2  -1   85.39    7.70
   2   2  -1   84.59    7.50
   2   2  -1  123.59   14.80
   2   2  -1   81.79    6.00
   2   2  -1   86.49    6.90
   2   2  -1   99.59    9.20
   2   2  -1   84.29    6.70
   2   2  -1   95.99    8.20
[truncated: 4,065,161 more chars]
