# Supplementary material for: A selenoxide for single-atom protein modification of tyrosine residues enabled by water-resistant chalcogen and hydrogen bonding
Source: Nat Chem. 2025 Jun 4;17(9):1331–9. doi: 10.1038/s41557-025-01842-8 (PMC12411275; doi:10.1038/s41557-025-01842-8)
Supplement: Supplementary file 4 — Numerical source data for Supplementary Figs. 32, 33, 35 and 37. [file 41557_2025_1842_MOESM4_ESM.xlsx]

## Sheet: SI_Fig. 32
LC calibration curve of bivalirudin, sample injection volume 5 μL, technical repetition (for Suppementary Fig. 32)
	Absorption at 214 nm
Peptide/protein concentration (mM)	First measurement	Second measurement	Third measurement	Average	SEM
0.01	205799	206294	202838	204977	1079
0.025	632486	623316	607157	620986	7404.05
0.05	1312154	1246351	1232329	1.26361e+06	24606.6
0.1	2662815	2854011	2814871	2.77723e+06	58313.7
0.15	3971253	4302273	4239076	4.17087e+06	101461
0.25	6211657	6936763	6850092	6.66617e+06	228630

## Sheet: SI_Fig. 33
LC calibration curve of insulin, sample injection volume 5 μL, technical repetition (for Suppementary Fig. 33)
	Absorption at 214 nm
Peptide/protein concentration (mM)	First measurement	Second measurement	Third measurement	Average	SEM
0.01	583250	546245	567499	565665	10721.7
0.025	1579853	1519886	1566417	1.55539e+06	18168.5
0.05	3297467	3252316	3034678	3.19482e+06	81125.1
0.075	4822825	4809375	4767914	4800038	16524.6
0.1	6270310	6214048	6332658	6.27234e+06	34254.8

## Sheet: SI_Fig. 35
LC calibration curve of ubiquitin, sample injection volume 5 μL, technical repetition (for Suppementary Fig. 35)
	Absorption at 214 nm
Peptide/protein concentration (mM)	First measurement	Second measurement	Third measurement	Fourth measurement	Average	SEM
0.01	282380	276862	253160	252092	266124	7876.78
0.025	1116601	1108882	1054471	1043314	1080817	18638.5
0.05	1956847	1958970	2283464	2270029	2.11733e+06	92082.5
0.075	3188773	3198845	3545461	3468867	3.35049e+06	91822
0.1	4343746	4268845	4671765	4651889	4.48406e+06	103845

## Sheet: SI_Fig. 37
LC calibration curve of ribonuclease A, sample injection volume 1 μL, technical repetition (for Suppementary Fig. 37)
	Absorption at 214 nm
Peptide/protein concentration (mM)	First measurement	Second measurement	Third measurement	Average	SEM
0.01	286380	198901	228009	237763	25719.7
0.02	749108	593598	572003	638236	55785.2
0.03	1308905	917244	1036013	1.08739e+06	115944
0.04	1574868	1390368	1305651	1423629	79475.7
0.05	2217089	1610995	1602817	1.8103e+06	203408
0.06	2409650	1894278	2027667	2.11053e+06	154437
