# Supplementary material for: A selenoxide for single-atom protein modification of tyrosine residues enabled by water-resistant chalcogen and hydrogen bonding
Source: Nat Chem. 2025 Jun 4;17(9):1331–9. doi: 10.1038/s41557-025-01842-8 (PMC12411275; doi:10.1038/s41557-025-01842-8)
Supplement: Supplementary file 5 — Numerical source data for Supplementary Fig. 70. [file 41557_2025_1842_MOESM5_ESM.xlsx]

## Sheet: SI_Fig.70
UV-vis absorption spectrum of tyrosinamide selenonium salt 15 (for Supplementary Fig. 70).
	Absorption
Wavelength (nm)	First measurement	Second measurement	Third measurement	Average	Average (substracted by absorption at 900 nm)
350	2.996	3.011	2.975	2.994	2.991
350.5	2.954	2.966	2.937	2.95233	2.94933
351	2.881	2.889	2.869	2.87967	2.87667
351.5	2.789	2.796	2.786	2.79033	2.78733
352	2.683	2.69	2.685	2.686	2.683
352.5	2.566	2.572	2.572	2.57	2.567
353	2.441	2.445	2.449	2.445	2.442
353.5	2.309	2.311	2.318	2.31267	2.30967
354	2.176	2.178	2.184	2.17933	2.17633
354.5	2.043	2.046	2.051	2.04667	2.04367
355	1.912	1.916	1.919	1.91567	1.91267
355.5	1.785	1.79	1.792	1.789	1.786
356	1.663	1.667	1.67	1.66667	1.66367
356.5	1.545	1.549	1.552	1.54867	1.54567
357	1.433	1.436	1.44	1.43633	1.43333
357.5	1.325	1.327	1.332	1.328	1.325
358	1.222	1.222	1.23	1.22467	1.22167
358.5	1.123	1.123	1.131	1.12567	1.12267
359	1.031	1.03	1.038	1.033	1.03
359.5	0.945	0.943	0.95	0.946	0.943
360	0.864	0.862	0.869	0.865	0.862
360.5	0.791	0.79	0.795	0.792	0.789
361	0.724	0.724	0.728	0.725333	0.722333
361.5	0.664	0.664	0.667	0.665	0.662
362	0.608	0.609	0.612	0.609667	0.606667
362.5	0.558	0.559	0.562	0.559667	0.556667
363	0.512	0.513	0.516	0.513667	0.510667
363.5	0.47	0.471	0.475	0.472	0.469
364	0.432	0.433	0.436	0.433667	0.430667
364.5	0.397	0.398	0.402	0.399	0.396
365	0.366	0.366	0.37	0.367333	0.364333
365.5	0.337	0.338	0.342	0.339	0.336
366	0.312	0.312	0.317	0.313667	0.310667
366.5	0.289	0.289	0.293	0.290333	0.287333
367	0.269	0.269	0.273	0.270333	0.267333
367.5	0.25	0.251	0.255	0.252	0.249
368	0.234	0.235	0.239	0.236	0.233
368.5	0.219	0.221	0.224	0.221333	0.218333
369	0.206	0.207	0.211	0.208	0.205
369.5	0.194	0.195	0.199	0.196	0.193
370	0.184	0.185	0.188	0.185667	0.182667
370.5	0.174	0.175	0.179	0.176	0.173
371	0.166	0.167	0.171	0.168	0.165
371.5	0.158	0.159	0.163	0.16	0.157
372	0.15	0.151	0.155	0.152	0.149
372.5	0.144	0.145	0.149	0.146	0.143
373	0.138	0.139	0.142	0.139667	0.136667
373.5	0.133	0.134	0.137	0.134667	0.131667
374	0.128	0.129	0.132	0.129667	0.126667
374.5	0.124	0.125	0.128	0.125667	0.122667
375	0.12	0.121	0.124	0.121667	0.118667
375.5	0.116	0.117	0.12	0.117667	0.114667
376	0.112	0.113	0.117	0.114	0.111
376.5	0.109	0.11	0.114	0.111	0.108
377	0.106	0.107	0.11	0.107667	0.104667
377.5	0.103	0.105	0.108	0.105333	0.102333
378	0.101	0.102	0.105	0.102667	0.0996667
378.5	0.098	0.099	0.103	0.1	0.097
379	0.096	0.097	0.1	0.0976667	0.0946667
379.5	0.094	0.095	0.098	0.0956667	0.0926667
380	0.092	0.093	0.096	0.0936667	0.0906667
380.5	0.09	0.091	0.094	0.0916667	0.0886667
381	0.088	0.089	0.092	0.0896667	0.0866667
381.5	0.086	0.087	0.09	0.0876667	0.0846667
382	0.084	0.085	0.088	0.0856667	0.0826667
382.5	0.083	0.083	0.086	0.084	0.081
383	0.081	0.082	0.085	0.0826667	0.0796667
383.5	0.079	0.08	0.083	0.0806667	0.0776667
384	0.078	0.079	0.081	0.0793333	0.0763333
384.5	0.076	0.077	0.08	0.0776667	0.0746667
385	0.075	0.076	0.079	0.0766667	0.0736667
385.5	0.074	0.074	0.077	0.075	0.072
386	0.072	0.073	0.076	0.0736667	0.0706667
386.5	0.071	0.072	0.075	0.0726667	0.0696667
387	0.07	0.071	0.074	0.0716667	0.0686667
387.5	0.069	0.069	0.072	0.07	0.067
388	0.068	0.068	0.071	0.069	0.066
388.5	0.066	0.067	0.07	0.0676667	0.0646667
389	0.065	0.066	0.069	0.0666667	0.0636667
389.5	0.064	0.065	0.068	0.0656667	0.0626667
390	0.063	0.064	0.067	0.0646667	0.0616667
390.5	0.062	0.062	0.066	0.0633333	0.0603333
391	0.061	0.061	0.065	0.0623333	0.0593333
391.5	0.06	0.06	0.063	0.061	0.058
392	0.059	0.059	0.062	0.06	0.057
392.5	0.058	0.058	0.061	0.059	0.056
393	0.057	0.057	0.06	0.058	0.055
393.5	0.056	0.057	0.059	0.0573333	0.0543333
394	0.056	0.056	0.059	0.057	0.054
394.5	0.055	0.055	0.058	0.056	0.053
395	0.054	0.054	0.057	0.055	0.052
395.5	0.053	0.053	0.056	0.054	0.051
396	0.052	0.052	0.056	0.0533333	0.0503333
396.5	0.051	0.052	0.055	0.0526667	0.0496667
397	0.051	0.051	0.054	0.052	0.049
397.5	0.05	0.05	0.053	0.051	0.048
398	0.049	0.049	0.052	0.05	0.047
398.5	0.048	0.049	0.051	0.0493333	0.0463333
399	0.048	0.048	0.051	0.049	0.046
399.5	0.047	0.047	0.05	0.048	0.045
400	0.046	0.046	0.049	0.047	0.044
400.5	0.046	0.045	0.048	0.0463333	0.0433333
401	0.045	0.045	0.048	0.046	0.043
401.5	0.044	0.044	0.047	0.045	0.042
402	0.044	0.044	0.046	0.0446667	0.0416667
402.5	0.043	0.043	0.046	0.044	0.041
403	0.042	0.042	0.045	0.043	0.04
403.5	0.042	0.042	0.045	0.043	0.04
404	0.041	0.041	0.044	0.042	0.039
404.5	0.041	0.041	0.043	0.0416667	0.0386667
405	0.04	0.04	0.043	0.041	0.038
405.5	0.039	0.04	0.042	0.0403333	0.0373333
406	0.039	0.039	0.042	0.04	0.037
406.5	0.038	0.038	0.041	0.039	0.036
407	0.038	0.038	0.04	0.0386667	0.0356667
407.5	0.037	0.037	0.04	0.038	0.035
408	0.037	0.037	0.039	0.0376667	0.0346667
408.5	0.036	0.036	0.039	0.037	0.034
409	0.036	0.036	0.038	0.0366667	0.0336667
409.5	0.035	0.035	0.038	0.036	0.033
410	0.035	0.035	0.037	0.0356667	0.0326667
410.5	0.034	0.034	0.037	0.035	0.032
411	0.034	0.034	0.036	0.0346667	0.0316667
411.5	0.033	0.033	0.036	0.034	0.031
412	0.033	0.033	0.035	0.0336667	0.0306667
412.5	0.033	0.032	0.035	0.0333333	0.0303333
413	0.032	0.032	0.034	0.0326667	0.0296667
413.5	0.032	0.032	0.034	0.0326667	0.0296667
414	0.031	0.031	0.034	0.032	0.029
414.5	0.031	0.031	0.033	0.0316667	0.0286667
415	0.03	0.03	0.033	0.031	0.028
415.5	0.03	0.03	0.032	0.0306667	0.0276667
416	0.03	0.029	0.032	0.0303333	0.0273333
416.5	0.029	0.029	0.032	0.03	0.027
417	0.029	0.029	0.031	0.0296667	0.0266667
417.5	0.029	0.028	0.031	0.0293333	0.0263333
418	0.028	0.028	0.031	0.029	0.026
418.5	0.028	0.028	0.03	0.0286667	0.0256667
419	0.028	0.027	0.03	0.0283333	0.0253333
419.5	0.027	0.027	0.029	0.0276667	0.0246667
420	0.027	0.027	0.029	0.0276667	0.0246667
420.5	0.027	0.026	0.029	0.0273333	0.0243333
421	0.026	0.026	0.029	0.027	0.024
421.5	0.026	0.026	0.028	0.0266667	0.0236667
422	0.026	0.025	0.028	0.0263333	0.0233333
422.5	0.025	0.025	0.027	0.0256667	0.0226667
423	0.025	0.025	0.027	0.0256667	0.0226667
423.5	0.025	0.024	0.027	0.0253333	0.0223333
424	0.025	0.024	0.027	0.0253333	0.0223333
424.5	0.024	0.024	0.026	0.0246667	0.0216667
425	0.024	0.024	0.026	0.0246667	0.0216667
425.5	0.024	0.023	0.026	0.0243333	0.0213333
426	0.023	0.023	0.026	0.024	0.021
426.5	0.023	0.023	0.025	0.0236667	0.0206667
427	0.023	0.023	0.025	0.0236667	0.0206667
427.5	0.023	0.022	0.025	0.0233333	0.0203333
428	0.022	0.022	0.024	0.0226667	0.0196667
428.5	0.022	0.022	0.024	0.0226667	0.0196667
429	0.022	0.021	0.024	0.0223333	0.0193333
429.5	0.022	0.021	0.024	0.0223333	0.0193333
430	0.021	0.021	0.023	0.0216667	0.0186667
430.5	0.021	0.021	0.023	0.0216667	0.0186667
431	0.021	0.021	0.023	0.0216667	0.0186667
431.5	0.021	0.02	0.023	0.0213333	0.0183333
432	0.021	0.02	0.023	0.0213333	0.0183333
432.5	0.02	0.02	0.022	0.0206667	0.0176667
433	0.02	0.02	0.022	0.0206667	0.0176667
433.5	0.02	0.02	0.022	0.0206667	0.0176667
434	0.02	0.019	0.022	0.0203333	0.0173333
434.5	0.019	0.019	0.022	0.02	0.017
435	0.019	0.019	0.021	0.0196667	0.0166667
435.5	0.019	0.019	0.021	0.0196667	0.0166667
436	0.019	0.019	0.021	0.0196667	0.0166667
436.5	0.019	0.018	0.021	0.0193333	0.0163333
437	0.019	0.018	0.021	0.0193333	0.0163333
437.5	0.019	0.018	0.02	0.019	0.016
438	0.018	0.018	0.02	0.0186667	0.0156667
438.5	0.018	0.018	0.02	0.0186667	0.0156667
439	0.018	0.018	0.02	0.0186667	0.0156667
439.5	0.018	0.017	0.02	0.0183333	0.0153333
440	0.018	0.017	0.02	0.0183333	0.0153333
440.5	0.018	0.017	0.019	0.018	0.015
441	0.017	0.017	0.019	0.0176667	0.0146667
441.5	0.017	0.017	0.019	0.0176667	0.0146667
442	0.017	0.017	0.019	0.0176667	0.0146667
442.5	0.017	0.017	0.019	0.0176667	0.0146667
443	0.017	0.017	0.019	0.0176667	0.0146667
443.5	0.017	0.016	0.019	0.0173333	0.0143333
444	0.017	0.016	0.019	0.0173333	0.0143333
444.5	0.016	0.016	0.018	0.0166667	0.0136667
445	0.016	0.016	0.018	0.0166667	0.0136667
445.5	0.016	0.016	0.018	0.0166667	0.0136667
446	0.016	0.016	0.018	0.0166667	0.0136667
446.5	0.016	0.016	0.018	0.0166667	0.0136667
447	0.016	0.015	0.018	0.0163333	0.0133333
447.5	0.016	0.015	0.018	0.0163333	0.0133333
448	0.016	0.015	0.018	0.0163333	0.0133333
448.5	0.016	0.015	0.018	0.0163333	0.0133333
449	0.016	0.015	0.018	0.0163333	0.0133333
449.5	0.015	0.015	0.017	0.0156667	0.0126667
450	0.015	0.015	0.017	0.0156667	0.0126667
450.5	0.015	0.015	0.017	0.0156667	0.0126667
451	0.015	0.015	0.017	0.0156667	0.0126667
451.5	0.015	0.015	0.017	0.0156667	0.0126667
452	0.015	0.015	0.017	0.0156667	0.0126667
452.5	0.015	0.014	0.017	0.0153333	0.0123333
453	0.015	0.014	0.017	0.0153333	0.0123333
453.5	0.015	0.014	0.017	0.0153333	0.0123333
454	0.015	0.014	0.017	0.0153333	0.0123333
454.5	0.014	0.014	0.016	0.0146667	0.0116667
455	0.014	0.014	0.016	0.0146667	0.0116667
455.5	0.014	0.014	0.016	0.0146667	0.0116667
456	0.014	0.014	0.016	0.0146667	0.0116667
456.5	0.014	0.014	0.016	0.0146667	0.0116667
457	0.014	0.014	0.016	0.0146667	0.0116667
457.5	0.014	0.014	0.016	0.0146667	0.0116667
458	0.014	0.014	0.016	0.0146667	0.0116667
458.5	0.014	0.014	0.016	0.0146667	0.0116667
459	0.014	0.013	0.016	0.0143333	0.0113333
459.5	0.014	0.013	0.016	0.0143333	0.0113333
460	0.014	0.013	0.016	0.0143333	0.0113333
460.5	0.014	0.013	0.016	0.0143333	0.0113333
461	0.014	0.013	0.016	0.0143333	0.0113333
461.5	0.014	0.013	0.015	0.014	0.011
462	0.014	0.013	0.015	0.014	0.011
462.5	0.014	0.013	0.015	0.014	0.011
463	0.014	0.013	0.015	0.014	0.011
463.5	0.013	0.013	0.015	0.0136667	0.0106667
464	0.013	0.013	0.015	0.0136667	0.0106667
464.5	0.013	0.013	0.015	0.0136667	0.0106667
465	0.013	0.013	0.015	0.0136667	0.0106667
465.5	0.013	0.013	0.015	0.0136667	0.0106667
466	0.013	0.013	0.015	0.0136667	0.0106667
466.5	0.013	0.013	0.015	0.0136667	0.0106667
467	0.013	0.013	0.015	0.0136667	0.0106667
467.5	0.013	0.013	0.015	0.0136667	0.0106667
468	0.013	0.013	0.015	0.0136667	0.0106667
468.5	0.013	0.012	0.015	0.0133333	0.0103333
469	0.013	0.012	0.015	0.0133333	0.0103333
469.5	0.013	0.012	0.015	0.0133333	0.0103333
470	0.013	0.012	0.014	0.013	0.01
470.5	0.013	0.012	0.014	0.013	0.01
471	0.013	0.012	0.014	0.013	0.01
471.5	0.013	0.012	0.014	0.013	0.01
472	0.013	0.012	0.014	0.013	0.01
472.5	0.013	0.012	0.014	0.013	0.01
473	0.013	0.012	0.014	0.013	0.01
473.5	0.012	0.012	0.014	0.0126667	0.00966667
474	0.012	0.012	0.014	0.0126667	0.00966667
474.5	0.012	0.012	0.014	0.0126667	0.00966667
475	0.012	0.012	0.014	0.0126667	0.00966667
475.5	0.012	0.012	0.014	0.0126667	0.00966667
476	0.012	0.012	0.014	0.0126667	0.00966667
476.5	0.012	0.012	0.014	0.0126667	0.00966667
477	0.012	0.012	0.014	0.0126667	0.00966667
477.5	0.012	0.012	0.014	0.0126667	0.00966667
478	0.012	0.012	0.014	0.0126667	0.00966667
478.5	0.012	0.012	0.014	0.0126667	0.00966667
479	0.012	0.012	0.014	0.0126667	0.00966667
479.5	0.012	0.012	0.014	0.0126667	0.00966667
480	0.012	0.012	0.014	0.0126667	0.00966667
480.5	0.012	0.012	0.014	0.0126667	0.00966667
481	0.012	0.012	0.014	0.0126667	0.00966667
481.5	0.012	0.011	0.014	0.0123333	0.00933333
482	0.012	0.011	0.014	0.0123333	0.00933333
482.5	0.012	0.011	0.014	0.0123333	0.00933333
483	0.012	0.011	0.014	0.0123333	0.00933333
483.5	0.012	0.011	0.014	0.0123333	0.00933333
484	0.012	0.011	0.014	0.0123333	0.00933333
484.5	0.012	0.011	0.014	0.0123333	0.00933333
485	0.012	0.011	0.014	0.0123333	0.00933333
485.5	0.012	0.011	0.014	0.0123333	0.00933333
486	0.012	0.011	0.014	0.0123333	0.00933333
486.5	0.012	0.011	0.013	0.012	0.009
487	0.012	0.011	0.013	0.012	0.009
487.5	0.012	0.011	0.013	0.012	0.009
488	0.012	0.011	0.013	0.012	0.009
488.5	0.012	0.011	0.013	0.012	0.009
489	0.012	0.011	0.013	0.012	0.009
489.5	0.012	0.011	0.013	0.012	0.009
490	0.012	0.011	0.013	0.012	0.009
490.5	0.012	0.011	0.013	0.012	0.009
491	0.012	0.011	0.013	0.012	0.009
491.5	0.012	0.011	0.013	0.012	0.009
492	0.012	0.011	0.013	0.012	0.009
492.5	0.012	0.011	0.013	0.012	0.009
493	0.012	0.011	0.013	0.012	0.009
493.5	0.012	0.011	0.013	0.012	0.009
494	0.012	0.011	0.013	0.012	0.009
494.5	0.012	0.011	0.013	0.012	0.009
495	0.012	0.011	0.013	0.012	0.009
495.5	0.011	0.011	0.013	0.0116667	0.00866667
496	0.011	0.011	0.013	0.0116667	0.00866667
496.5	0.011	0.011	0.013	0.0116667	0.00866667
497	0.011	0.011	0.013	0.0116667	0.00866667
497.5	0.011	0.011	0.013	0.0116667	0.00866667
498	0.011	0.011	0.013	0.0116667	0.00866667
498.5	0.011	0.011	0.013	0.0116667	0.00866667
499	0.011	0.011	0.013	0.0116667	0.00866667
499.5	0.011	0.011	0.013	0.0116667	0.00866667
500	0.011	0.011	0.013	0.0116667	0.00866667
500.5	0.011	0.011	0.013	0.0116667	0.00866667
501	0.011	0.011	0.013	0.0116667	0.00866667
501.5	0.011	0.011	0.013	0.0116667	0.00866667
502	0.011	0.011	0.013	0.0116667	0.00866667
502.5	0.011	0.011	0.013	0.0116667	0.00866667
503	0.011	0.011	0.013	0.0116667	0.00866667
503.5	0.011	0.011	0.013	0.0116667	0.00866667
504	0.011	0.011	0.013	0.0116667	0.00866667
504.5	0.011	0.011	0.013	0.0116667	0.00866667
505	0.011	0.011	0.013	0.0116667	0.00866667
505.5	0.011	0.011	0.013	0.0116667	0.00866667
506	0.011	0.011	0.013	0.0116667	0.00866667
506.5	0.011	0.011	0.013	0.0116667	0.00866667
507	0.011	0.011	0.013	0.0116667	0.00866667
507.5	0.011	0.011	0.013	0.0116667	0.00866667
508	0.011	0.011	0.013	0.0116667	0.00866667
508.5	0.011	0.011	0.013	0.0116667	0.00866667
509	0.011	0.011	0.013	0.0116667	0.00866667
509.5	0.011	0.011	0.013	0.0116667	0.00866667
510	0.011	0.011	0.013	0.0116667	0.00866667
510.5	0.011	0.011	0.013	0.0116667	0.00866667
511	0.011	0.011	0.013	0.0116667	0.00866667
511.5	0.011	0.011	0.013	0.0116667	0.00866667
512	0.011	0.011	0.013	0.0116667	0.00866667
512.5	0.011	0.011	0.013	0.0116667	0.00866667
513	0.011	0.011	0.013	0.0116667	0.00866667
513.5	0.011	0.011	0.013	0.0116667	0.00866667
514	0.011	0.011	0.012	0.0113333	0.00833333
514.5	0.011	0.01	0.012	0.011	0.008
515	0.011	0.011	0.012	0.0113333	0.00833333
515.5	0.011	0.011	0.012	0.0113333	0.00833333
516	0.011	0.011	0.012	0.0113333	0.00833333
516.5	0.011	0.011	0.012	0.0113333	0.00833333
517	0.011	0.011	0.012	0.0113333	0.00833333
517.5	0.011	0.011	0.012	0.0113333	0.00833333
518	0.011	0.011	0.012	0.0113333	0.00833333
518.5	0.011	0.011	0.012	0.0113333	0.00833333
519	0.011	0.011	0.012	0.0113333	0.00833333
519.5	0.011	0.01	0.012	0.011	0.008
520	0.011	0.01	0.012	0.011	0.008
520.5	0.011	0.01	0.012	0.011	0.008
521	0.011	0.01	0.012	0.011	0.008
521.5	0.011	0.01	0.012	0.011	0.008
522	0.011	0.01	0.012	0.011	0.008
522.5	0.011	0.01	0.012	0.011	0.008
523	0.011	0.01	0.012	0.011	0.008
523.5	0.011	0.01	0.012	0.011	0.008
524	0.011	0.01	0.012	0.011	0.008
524.5	0.011	0.01	0.012	0.011	0.008
525	0.011	0.01	0.012	0.011	0.008
525.5	0.011	0.01	0.012	0.011	0.008
526	0.011	0.01	0.012	0.011	0.008
526.5	0.011	0.01	0.012	0.011	0.008
527	0.011	0.01	0.012	0.011	0.008
527.5	0.011	0.01	0.012	0.011	0.008
528	0.011	0.01	0.012	0.011	0.008
528.5	0.011	0.01	0.012	0.011	0.008
529	0.011	0.01	0.012	0.011	0.008
529.5	0.011	0.01	0.012	0.011	0.008
530	0.011	0.01	0.012	0.011	0.008
530.5	0.011	0.01	0.012	0.011	0.008
531	0.011	0.01	0.012	0.011	0.008
531.5	0.011	0.01	0.012	0.011	0.008
532	0.011	0.01	0.012	0.011	0.008
532.5	0.011	0.01	0.012	0.011	0.008
533	0.011	0.01	0.012	0.011	0.008
533.5	0.011	0.01	0.012	0.011	0.008
534	0.011	0.01	0.012	0.011	0.008
534.5	0.011	0.01	0.012	0.011	0.008
535	0.011	0.01	0.012	0.011	0.008
535.5	0.011	0.01	0.012	0.011	0.008
536	0.011	0.01	0.012	0.011	0.008
536.5	0.011	0.01	0.012	0.011	0.008
537	0.011	0.01	0.012	0.011	0.008
537.5	0.011	0.01	0.012	0.011	0.008
538	0.01	0.01	0.012	0.0106667	0.00766667
538.5	0.011	0.01	0.012	0.011	0.008
539	0.011	0.01	0.012	0.011	0.008
539.5	0.01	0.01	0.012	0.0106667	0.00766667
540	0.01	0.01	0.012	0.0106667	0.00766667
540.5	0.01	0.01	0.012	0.0106667	0.00766667
541	0.01	0.01	0.012	0.0106667	0.00766667
541.5	0.01	0.01	0.012	0.0106667	0.00766667
542	0.01	0.01	0.012	0.0106667	0.00766667
542.5	0.01	0.01	0.012	0.0106667	0.00766667
543	0.01	0.01	0.012	0.0106667	0.00766667
543.5	0.01	0.01	0.012	0.0106667	0.00766667
544	0.01	0.01	0.012	0.0106667	0.00766667
544.5	0.01	0.01	0.012	0.0106667	0.00766667
545	0.01	0.01	0.012	0.0106667	0.00766667
545.5	0.01	0.01	0.012	0.0106667	0.00766667
546	0.01	0.01	0.012	0.0106667	0.00766667
546.5	0.01	0.01	0.012	0.0106667	0.00766667
547	0.01	0.01	0.012	0.0106667	0.00766667
547.5	0.01	0.01	0.012	0.0106667	0.00766667
548	0.01	0.01	0.012	0.0106667	0.00766667
548.5	0.01	0.01	0.012	0.0106667	0.00766667
549	0.01	0.01	0.012	0.0106667	0.00766667
549.5	0.01	0.01	0.012	0.0106667	0.00766667
550	0.01	0.01	0.012	0.0106667	0.00766667
550.5	0.01	0.01	0.012	0.0106667	0.00766667
551	0.01	0.01	0.012	0.0106667	0.00766667
551.5	0.01	0.01	0.012	0.0106667	0.00766667
552	0.01	0.01	0.012	0.0106667	0.00766667
552.5	0.01	0.01	0.012	0.0106667	0.00766667
553	0.01	0.01	0.011	0.0103333	0.00733333
553.5	0.01	0.01	0.011	0.0103333	0.00733333
554	0.01	0.01	0.011	0.0103333	0.00733333
554.5	0.011	0.01	0.011	0.0106667	0.00766667
555	0.011	0.01	0.012	0.011	0.008
555.5	0.01	0.01	0.011	0.0103333	0.00733333
556	0.01	0.01	0.011	0.0103333	0.00733333
556.5	0.01	0.01	0.011	0.0103333	0.00733333
557	0.01	0.01	0.011	0.0103333	0.00733333
557.5	0.01	0.01	0.012	0.0106667	0.00766667
558	0.01	0.01	0.011	0.0103333	0.00733333
558.5	0.01	0.01	0.011	0.0103333	0.00733333
559	0.01	0.01	0.011	0.0103333	0.00733333
559.5	0.01	0.01	0.011	0.0103333	0.00733333
560	0.01	0.01	0.011	0.0103333	0.00733333
560.5	0.01	0.01	0.011	0.0103333	0.00733333
561	0.01	0.01	0.011	0.0103333	0.00733333
561.5	0.01	0.01	0.011	0.0103333	0.00733333
562	0.01	0.01	0.011	0.0103333	0.00733333
562.5	0.01	0.01	0.011	0.0103333	0.00733333
563	0.01	0.009	0.011	0.01	0.007
563.5	0.01	0.009	0.011	0.01	0.007
564	0.01	0.009	0.011	0.01	0.007
564.5	0.01	0.009	0.011	0.01	0.007
565	0.01	0.009	0.011	0.01	0.007
565.5	0.01	0.009	0.011	0.01	0.007
566	0.01	0.009	0.011	0.01	0.007
566.5	0.01	0.009	0.011	0.01	0.007
567	0.01	0.009	0.011	0.01	0.007
567.5	0.01	0.009	0.011	0.01	0.007
568	0.01	0.009	0.011	0.01	0.007
568.5	0.01	0.009	0.011	0.01	0.007
569	0.01	0.009	0.011	0.01	0.007
569.5	0.01	0.009	0.012	0.0103333	0.00733333
570	0.01	0.009	0.012	0.0103333	0.00733333
570.5	0.01	0.009	0.012	0.0103333	0.00733333
571	0.01	0.009	0.013	0.0106667	0.00766667
571.5	0.01	0.009	0.013	0.0106667	0.00766667
572	0.01	0.009	0.012	0.0103333	0.00733333
572.5	0.01	0.009	0.012	0.0103333	0.00733333
573	0.01	0.009	0.012	0.0103333	0.00733333
573.5	0.01	0.009	0.012	0.0103333	0.00733333
574	0.01	0.009	0.012	0.0103333	0.00733333
574.5	0.01	0.009	0.013	0.0106667	0.00766667
575	0.01	0.009	0.013	0.0106667	0.00766667
575.5	0.01	0.009	0.013	0.0106667	0.00766667
576	0.01	0.009	0.013	0.0106667	0.00766667
576.5	0.01	0.009	0.013	0.0106667	0.00766667
577	0.01	0.009	0.013	0.0106667	0.00766667
577.5	0.01	0.009	0.013	0.0106667	0.00766667
578	0.01	0.009	0.013	0.0106667	0.00766667
578.5	0.01	0.009	0.013	0.0106667	0.00766667
579	0.01	0.009	0.013	0.0106667	0.00766667
579.5	0.01	0.009	0.013	0.0106667	0.00766667
580	0.01	0.009	0.013	0.0106667	0.00766667
580.5	0.01	0.009	0.013	0.0106667	0.00766667
581	0.01	0.009	0.013	0.0106667	0.00766667
581.5	0.01	0.009	0.013	0.0106667	0.00766667
582	0.009	0.009	0.013	0.0103333	0.00733333
582.5	0.01	0.009	0.013	0.0106667	0.00766667
583	0.01	0.009	0.013	0.0106667	0.00766667
583.5	0.01	0.009	0.013	0.0106667	0.00766667
584	0.01	0.009	0.013	0.0106667	0.00766667
584.5	0.01	0.009	0.013	0.0106667	0.00766667
585	0.01	0.009	0.013	0.0106667	0.00766667
585.5	0.01	0.009	0.013	0.0106667	0.00766667
586	0.01	0.009	0.013	0.0106667	0.00766667
586.5	0.01	0.009	0.013	0.0106667	0.00766667
587	0.01	0.009	0.013	0.0106667	0.00766667
587.5	0.009	0.009	0.013	0.0103333	0.00733333
588	0.01	0.009	0.013	0.0106667	0.00766667
588.5	0.01	0.009	0.013	0.0106667	0.00766667
589	0.009	0.009	0.013	0.0103333	0.00733333
589.5	0.009	0.009	0.013	0.0103333	0.00733333
590	0.01	0.009	0.013	0.0106667	0.00766667
590.5	0.01	0.009	0.013	0.0106667	0.00766667
591	0.01	0.009	0.013	0.0106667	0.00766667
591.5	0.009	0.009	0.013	0.0103333	0.00733333
592	0.009	0.009	0.013	0.0103333	0.00733333
592.5	0.01	0.009	0.013	0.0106667	0.00766667
593	0.01	0.009	0.013	0.0106667	0.00766667
593.5	0.01	0.009	0.013	0.0106667	0.00766667
594	0.01	0.009	0.013	0.0106667	0.00766667
594.5	0.01	0.009	0.013	0.0106667	0.00766667
595	0.01	0.009	0.013	0.0106667	0.00766667
595.5	0.009	0.009	0.013	0.0103333	0.00733333
596	0.009	0.009	0.013	0.0103333	0.00733333
596.5	0.01	0.009	0.013	0.0106667	0.00766667
597	0.01	0.009	0.013	0.0106667	0.00766667
597.5	0.01	0.009	0.013	0.0106667	0.00766667
598	0.01	0.009	0.012	0.0103333	0.00733333
598.5	0.01	0.009	0.012	0.0103333	0.00733333
599	0.01	0.009	0.012	0.0103333	0.00733333
599.5	0.01	0.009	0.013	0.0106667	0.00766667
600	0.01	0.009	0.013	0.0106667	0.00766667
600.5	0.01	0.009	0.013	0.0106667	0.00766667
601	0.01	0.009	0.013	0.0106667	0.00766667
601.5	0.01	0.009	0.013	0.0106667	0.00766667
602	0.01	0.009	0.013	0.0106667	0.00766667
602.5	0.01	0.009	0.013	0.0106667	0.00766667
603	0.01	0.009	0.013	0.0106667	0.00766667
603.5	0.01	0.009	0.013	0.0106667	0.00766667
604	0.01	0.009	0.012	0.0103333	0.00733333
604.5	0.01	0.009	0.013	0.0106667	0.00766667
605	0.01	0.009	0.012	0.0103333	0.00733333
605.5	0.01	0.009	0.013	0.0106667	0.00766667
606	0.01	0.009	0.012	0.0103333	0.00733333
606.5	0.01	0.009	0.012	0.0103333	0.00733333
607	0.01	0.009	0.012	0.0103333	0.00733333
607.5	0.01	0.009	0.012	0.0103333	0.00733333
608	0.01	0.009	0.012	0.0103333	0.00733333
608.5	0.01	0.009	0.012	0.0103333	0.00733333
609	0.01	0.009	0.012	0.0103333	0.00733333
609.5	0.01	0.009	0.012	0.0103333	0.00733333
610	0.01	0.009	0.012	0.0103333	0.00733333
610.5	0.01	0.009	0.012	0.0103333	0.00733333
611	0.01	0.009	0.012	0.0103333	0.00733333
611.5	0.009	0.009	0.012	0.01	0.007
612	0.009	0.009	0.012	0.01	0.007
612.5	0.009	0.009	0.012	0.01	0.007
613	0.009	0.009	0.012	0.01	0.007
613.5	0.009	0.009	0.012	0.01	0.007
614	0.009	0.009	0.012	0.01	0.007
614.5	0.009	0.009	0.012	0.01	0.007
615	0.009	0.009	0.012	0.01	0.007
615.5	0.009	0.009	0.012	0.01	0.007
616	0.009	0.009	0.012	0.01	0.007
616.5	0.009	0.009	0.012	0.01	0.007
617	0.009	0.009	0.012	0.01	0.007
617.5	0.01	0.009	0.012	0.0103333	0.00733333
618	0.01	0.009	0.012	0.0103333	0.00733333
618.5	0.01	0.009	0.012	0.0103333	0.00733333
619	0.009	0.009	0.012	0.01	0.007
619.5	0.009	0.009	0.012	0.01	0.007
620	0.009	0.009	0.012	0.01	0.007
620.5	0.009	0.009	0.012	0.01	0.007
621	0.009	0.009	0.012	0.01	0.007
621.5	0.009	0.009	0.012	0.01	0.007
622	0.009	0.009	0.012	0.01	0.007
622.5	0.009	0.009	0.012	0.01	0.007
623	0.009	0.009	0.012	0.01	0.007
623.5	0.009	0.009	0.012	0.01	0.007
624	0.009	0.009	0.012	0.01	0.007
624.5	0.009	0.009	0.012	0.01	0.007
625	0.009	0.009	0.012	0.01	0.007
625.5	0.01	0.009	0.012	0.0103333	0.00733333
626	0.01	0.009	0.012	0.0103333	0.00733333
626.5	0.01	0.009	0.012	0.0103333	0.00733333
627	0.009	0.009	0.012	0.01	0.007
627.5	0.009	0.009	0.012	0.01	0.007
628	0.009	0.009	0.012	0.01	0.007
628.5	0.009	0.009	0.012	0.01	0.007
629	0.009	0.009	0.012	0.01	0.007
629.5	0.009	0.009	0.012	0.01	0.007
630	0.009	0.009	0.012	0.01	0.007
630.5	0.009	0.009	0.012	0.01	0.007
631	0.009	0.009	0.012	0.01	0.007
631.5	0.009	0.009	0.012	0.01	0.007
632	0.009	0.009	0.012	0.01	0.007
632.5	0.009	0.009	0.012	0.01	0.007
633	0.009	0.009	0.012	0.01	0.007
633.5	0.009	0.009	0.012	0.01	0.007
634	0.009	0.009	0.012	0.01	0.007
634.5	0.009	0.009	0.012	0.01	0.007
635	0.009	0.009	0.012	0.01	0.007
635.5	0.009	0.009	0.012	0.01	0.007
636	0.009	0.009	0.012	0.01	0.007
636.5	0.009	0.009	0.012	0.01	0.007
637	0.009	0.009	0.012	0.01	0.007
637.5	0.009	0.009	0.012	0.01	0.007
638	0.009	0.009	0.012	0.01	0.007
638.5	0.009	0.009	0.012	0.01	0.007
639	0.009	0.009	0.012	0.01	0.007
639.5	0.009	0.009	0.012	0.01	0.007
640	0.009	0.009	0.012	0.01	0.007
640.5	0.009	0.008	0.012	0.00966667	0.00666667
641	0.009	0.008	0.012	0.00966667	0.00666667
641.5	0.009	0.008	0.012	0.00966667	0.00666667
642	0.009	0.009	0.012	0.01	0.007
642.5	0.009	0.009	0.012	0.01	0.007
643	0.009	0.009	0.012	0.01	0.007
643.5	0.009	0.009	0.012	0.01	0.007
644	0.009	0.009	0.012	0.01	0.007
644.5	0.009	0.009	0.012	0.01	0.007
645	0.009	0.009	0.012	0.01	0.007
645.5	0.009	0.009	0.012	0.01	0.007
646	0.009	0.009	0.012	0.01	0.007
646.5	0.009	0.008	0.012	0.00966667	0.00666667
647	0.009	0.008	0.012	0.00966667	0.00666667
647.5	0.009	0.008	0.012	0.00966667	0.00666667
648	0.009	0.009	0.012	0.01	0.007
648.5	0.009	0.009	0.012	0.01	0.007
649	0.009	0.009	0.012	0.01	0.007
649.5	0.009	0.009	0.012	0.01	0.007
650	0.009	0.009	0.012	0.01	0.007
650.5	0.009	0.009	0.012	0.01	0.007
651	0.009	0.009	0.012	0.01	0.007
651.5	0.009	0.008	0.011	0.00933333	0.00633333
652	0.009	0.008	0.012	0.00966667	0.00666667
652.5	0.009	0.008	0.012	0.00966667	0.00666667
653	0.009	0.008	0.012	0.00966667	0.00666667
653.5	0.009	0.008	0.011	0.00933333	0.00633333
654	0.009	0.008	0.012	0.00966667	0.00666667
654.5	0.009	0.008	0.011	0.00933333	0.00633333
655	0.009	0.008	0.011	0.00933333	0.00633333
655.5	0.009	0.008	0.011	0.00933333	0.00633333
656	0.009	0.008	0.011	0.00933333	0.00633333
656.5	0.009	0.008	0.011	0.00933333	0.00633333
657	0.009	0.008	0.011	0.00933333	0.00633333
657.5	0.009	0.008	0.011	0.00933333	0.00633333
658	0.009	0.008	0.011	0.00933333	0.00633333
658.5	0.009	0.008	0.011	0.00933333	0.00633333
659	0.009	0.008	0.011	0.00933333	0.00633333
659.5	0.009	0.008	0.011	0.00933333	0.00633333
660	0.009	0.008	0.011	0.00933333	0.00633333
660.5	0.009	0.008	0.011	0.00933333	0.00633333
661	0.009	0.008	0.011	0.00933333	0.00633333
661.5	0.009	0.008	0.011	0.00933333	0.00633333
662	0.009	0.008	0.011	0.00933333	0.00633333
662.5	0.009	0.008	0.011	0.00933333	0.00633333
663	0.009	0.008	0.011	0.00933333	0.00633333
663.5	0.009	0.008	0.011	0.00933333	0.00633333
664	0.009	0.008	0.011	0.00933333	0.00633333
664.5	0.009	0.008	0.011	0.00933333	0.00633333
665	0.009	0.008	0.011	0.00933333	0.00633333
665.5	0.009	0.008	0.011	0.00933333	0.00633333
666	0.009	0.008	0.011	0.00933333	0.00633333
666.5	0.009	0.008	0.011	0.00933333	0.00633333
667	0.009	0.008	0.011	0.00933333	0.00633333
667.5	0.009	0.008	0.011	0.00933333	0.00633333
668	0.009	0.008	0.011	0.00933333	0.00633333
668.5	0.009	0.008	0.011	0.00933333	0.00633333
669	0.009	0.008	0.011	0.00933333	0.00633333
669.5	0.009	0.008	0.011	0.00933333	0.00633333
670	0.009	0.008	0.011	0.00933333	0.00633333
670.5	0.009	0.008	0.011	0.00933333	0.00633333
671	0.009	0.008	0.011	0.00933333	0.00633333
671.5	0.009	0.008	0.011	0.00933333	0.00633333
672	0.009	0.008	0.011	0.00933333	0.00633333
672.5	0.009	0.008	0.011	0.00933333	0.00633333
673	0.009	0.008	0.011	0.00933333	0.00633333
673.5	0.009	0.008	0.011	0.00933333	0.00633333
674	0.009	0.008	0.011	0.00933333	0.00633333
674.5	0.009	0.008	0.011	0.00933333	0.00633333
675	0.009	0.008	0.011	0.00933333	0.00633333
675.5	0.009	0.008	0.011	0.00933333	0.00633333
676	0.009	0.008	0.011	0.00933333	0.00633333
676.5	0.009	0.008	0.011	0.00933333	0.00633333
677	0.009	0.008	0.011	0.00933333	0.00633333
677.5	0.009	0.008	0.011	0.00933333	0.00633333
678	0.008	0.008	0.011	0.009	0.006
678.5	0.009	0.008	0.011	0.00933333	0.00633333
679	0.009	0.008	0.011	0.00933333	0.00633333
679.5	0.009	0.008	0.011	0.00933333	0.00633333
680	0.009	0.008	0.011	0.00933333	0.00633333
680.5	0.009	0.008	0.011	0.00933333	0.00633333
681	0.008	0.008	0.011	0.009	0.006
681.5	0.008	0.008	0.011	0.009	0.006
682	0.008	0.008	0.011	0.009	0.006
682.5	0.008	0.008	0.011	0.009	0.006
683	0.008	0.008	0.011	0.009	0.006
683.5	0.009	0.008	0.011	0.00933333	0.00633333
684	0.009	0.008	0.011	0.00933333	0.00633333
684.5	0.009	0.008	0.011	0.00933333	0.00633333
685	0.009	0.008	0.011	0.00933333	0.00633333
685.5	0.008	0.008	0.011	0.009	0.006
686	0.009	0.008	0.011	0.00933333	0.00633333
686.5	0.008	0.008	0.011	0.009	0.006
687	0.008	0.008	0.011	0.009	0.006
687.5	0.008	0.008	0.011	0.009	0.006
688	0.008	0.008	0.011	0.009	0.006
688.5	0.008	0.008	0.011	0.009	0.006
689	0.008	0.008	0.011	0.009	0.006
689.5	0.008	0.008	0.011	0.009	0.006
690	0.008	0.008	0.011	0.009	0.006
690.5	0.008	0.008	0.011	0.009	0.006
691	0.008	0.008	0.011	0.009	0.006
691.5	0.008	0.008	0.011	0.009	0.006
692	0.008	0.008	0.011	0.009	0.006
692.5	0.009	0.008	0.011	0.00933333	0.00633333
693	0.008	0.008	0.011	0.009	0.006
693.5	0.008	0.008	0.011	0.009	0.006
694	0.008	0.008	0.011	0.009	0.006
694.5	0.008	0.008	0.011	0.009	0.006
695	0.008	0.008	0.011	0.009	0.006
695.5	0.008	0.008	0.011	0.009	0.006
696	0.008	0.008	0.011	0.009	0.006
696.5	0.008	0.008	0.011	0.009	0.006
697	0.008	0.008	0.011	0.009	0.006
697.5	0.008	0.008	0.011	0.009	0.006
698	0.008	0.008	0.011	0.009	0.006
698.5	0.008	0.008	0.011	0.009	0.006
699	0.008	0.008	0.011	0.009	0.006
699.5	0.008	0.008	0.011	0.009	0.006
700	0.008	0.008	0.011	0.009	0.006
700.5	0.008	0.008	0.011	0.009	0.006
701	0.008	0.008	0.011	0.009	0.006
701.5	0.008	0.008	0.011	0.009	0.006
702	0.008	0.008	0.011	0.009	0.006
702.5	0.008	0.008	0.011	0.009	0.006
703	0.008	0.008	0.011	0.009	0.006
703.5	0.008	0.008	0.011	0.009	0.006
704	0.008	0.008	0.011	0.009	0.006
704.5	0.008	0.008	0.011	0.009	0.006
705	0.008	0.008	0.011	0.009	0.006
705.5	0.008	0.008	0.011	0.009	0.006
706	0.008	0.008	0.011	0.009	0.006
706.5	0.008	0.008	0.01	0.00866667	0.00566667
707	0.008	0.008	0.011	0.009	0.006
707.5	0.008	0.008	0.011	0.009	0.006
708	0.008	0.008	0.011	0.009	0.006
708.5	0.008	0.008	0.01	0.00866667	0.00566667
709	0.008	0.008	0.01	0.00866667	0.00566667
709.5	0.008	0.008	0.011	0.009	0.006
710	0.008	0.008	0.011	0.009	0.006
710.5	0.008	0.008	0.011	0.009	0.006
711	0.008	0.008	0.011	0.009	0.006
711.5	0.008	0.008	0.011	0.009	0.006
712	0.008	0.008	0.011	0.009	0.006
712.5	0.008	0.008	0.011	0.009	0.006
713	0.008	0.008	0.011	0.009	0.006
713.5	0.008	0.008	0.01	0.00866667	0.00566667
714	0.008	0.008	0.01	0.00866667	0.00566667
714.5	0.008	0.008	0.01	0.00866667	0.00566667
715	0.008	0.008	0.011	0.009	0.006
715.5	0.008	0.008	0.01	0.00866667	0.00566667
716	0.008	0.008	0.01	0.00866667	0.00566667
716.5	0.008	0.008	0.01	0.00866667	0.00566667
717	0.008	0.007	0.01	0.00833333	0.00533333
717.5	0.008	0.008	0.01	0.00866667	0.00566667
718	0.008	0.008	0.01	0.00866667	0.00566667
718.5	0.008	0.008	0.01	0.00866667	0.00566667
719	0.008	0.008	0.01	0.00866667	0.00566667
719.5	0.008	0.008	0.01	0.00866667	0.00566667
720	0.008	0.008	0.01	0.00866667	0.00566667
720.5	0.008	0.008	0.01	0.00866667	0.00566667
721	0.008	0.008	0.01	0.00866667	0.00566667
721.5	0.008	0.008	0.01	0.00866667	0.00566667
722	0.008	0.008	0.01	0.00866667	0.00566667
722.5	0.008	0.008	0.01	0.00866667	0.00566667
723	0.008	0.008	0.01	0.00866667	0.00566667
723.5	0.008	0.008	0.01	0.00866667	0.00566667
724	0.008	0.008	0.01	0.00866667	0.00566667
724.5	0.008	0.008	0.01	0.00866667	0.00566667
725	0.008	0.008	0.01	0.00866667	0.00566667
725.5	0.008	0.008	0.01	0.00866667	0.00566667
726	0.008	0.008	0.01	0.00866667	0.00566667
726.5	0.008	0.008	0.01	0.00866667	0.00566667
727	0.008	0.008	0.01	0.00866667	0.00566667
727.5	0.008	0.008	0.01	0.00866667	0.00566667
728	0.008	0.008	0.01	0.00866667	0.00566667
728.5	0.008	0.008	0.01	0.00866667	0.00566667
729	0.008	0.008	0.01	0.00866667	0.00566667
729.5	0.008	0.008	0.01	0.00866667	0.00566667
730	0.008	0.008	0.01	0.00866667	0.00566667
730.5	0.008	0.008	0.01	0.00866667	0.00566667
731	0.008	0.008	0.01	0.00866667	0.00566667
731.5	0.008	0.008	0.01	0.00866667	0.00566667
732	0.008	0.008	0.01	0.00866667	0.00566667
732.5	0.008	0.008	0.01	0.00866667	0.00566667
733	0.008	0.008	0.01	0.00866667	0.00566667
733.5	0.008	0.008	0.01	0.00866667	0.00566667
734	0.008	0.008	0.01	0.00866667	0.00566667
734.5	0.008	0.008	0.01	0.00866667	0.00566667
735	0.008	0.008	0.01	0.00866667	0.00566667
735.5	0.008	0.008	0.01	0.00866667	0.00566667
736	0.008	0.008	0.01	0.00866667	0.00566667
736.5	0.008	0.008	0.01	0.00866667	0.00566667
737	0.008	0.008	0.01	0.00866667	0.00566667
737.5	0.008	0.008	0.01	0.00866667	0.00566667
738	0.008	0.008	0.01	0.00866667	0.00566667
738.5	0.008	0.008	0.01	0.00866667	0.00566667
739	0.008	0.008	0.01	0.00866667	0.00566667
739.5	0.008	0.008	0.01	0.00866667	0.00566667
740	0.008	0.008	0.01	0.00866667	0.00566667
740.5	0.008	0.008	0.01	0.00866667	0.00566667
741	0.008	0.008	0.01	0.00866667	0.00566667
741.5	0.008	0.008	0.01	0.00866667	0.00566667
742	0.008	0.008	0.01	0.00866667	0.00566667
742.5	0.008	0.008	0.01	0.00866667	0.00566667
743	0.008	0.008	0.01	0.00866667	0.00566667
743.5	0.008	0.008	0.01	0.00866667	0.00566667
744	0.008	0.008	0.01	0.00866667	0.00566667
744.5	0.008	0.008	0.01	0.00866667	0.00566667
745	0.008	0.008	0.01	0.00866667	0.00566667
745.5	0.008	0.008	0.01	0.00866667	0.00566667
746	0.008	0.008	0.01	0.00866667	0.00566667
746.5	0.008	0.008	0.01	0.00866667	0.00566667
747	0.008	0.008	0.01	0.00866667	0.00566667
747.5	0.008	0.008	0.01	0.00866667	0.00566667
748	0.008	0.008	0.01	0.00866667	0.00566667
748.5	0.008	0.007	0.01	0.00833333	0.00533333
749	0.008	0.008	0.01	0.00866667	0.00566667
749.5	0.008	0.007	0.01	0.00833333	0.00533333
750	0.008	0.008	0.01	0.00866667	0.00566667
750.5	0.008	0.008	0.01	0.00866667	0.00566667
751	0.008	0.008	0.01	0.00866667	0.00566667
751.5	0.008	0.008	0.01	0.00866667	0.00566667
752	0.008	0.008	0.01	0.00866667	0.00566667
752.5	0.008	0.008	0.01	0.00866667	0.00566667
753	0.008	0.008	0.01	0.00866667	0.00566667
753.5	0.008	0.008	0.01	0.00866667	0.00566667
754	0.008	0.008	0.01	0.00866667	0.00566667
754.5	0.008	0.008	0.01	0.00866667	0.00566667
755	0.008	0.008	0.01	0.00866667	0.00566667
755.5	0.008	0.008	0.01	0.00866667	0.00566667
756	0.008	0.008	0.01	0.00866667	0.00566667
756.5	0.008	0.008	0.01	0.00866667	0.00566667
757	0.008	0.008	0.01	0.00866667	0.00566667
757.5	0.008	0.008	0.01	0.00866667	0.00566667
758	0.008	0.008	0.01	0.00866667	0.00566667
758.5	0.008	0.008	0.01	0.00866667	0.00566667
759	0.008	0.008	0.01	0.00866667	0.00566667
759.5	0.008	0.008	0.01	0.00866667	0.00566667
760	0.008	0.008	0.01	0.00866667	0.00566667
760.5	0.008	0.008	0.01	0.00866667	0.00566667
761	0.009	0.008	0.01	0.009	0.006
761.5	0.008	0.008	0.01	0.00866667	0.00566667
762	0.008	0.008	0.01	0.00866667	0.00566667
762.5	0.008	0.008	0.01	0.00866667	0.00566667
763	0.008	0.008	0.01	0.00866667	0.00566667
763.5	0.008	0.008	0.01	0.00866667	0.00566667
764	0.008	0.008	0.01	0.00866667	0.00566667
764.5	0.008	0.008	0.01	0.00866667	0.00566667
765	0.008	0.008	0.01	0.00866667	0.00566667
765.5	0.008	0.008	0.01	0.00866667	0.00566667
766	0.008	0.008	0.01	0.00866667	0.00566667
766.5	0.008	0.008	0.01	0.00866667	0.00566667
767	0.008	0.008	0.01	0.00866667	0.00566667
767.5	0.008	0.008	0.01	0.00866667	0.00566667
768	0.008	0.008	0.01	0.00866667	0.00566667
768.5	0.008	0.008	0.01	0.00866667	0.00566667
769	0.008	0.008	0.01	0.00866667	0.00566667
769.5	0.008	0.008	0.01	0.00866667	0.00566667
770	0.008	0.008	0.01	0.00866667	0.00566667
770.5	0.008	0.008	0.01	0.00866667	0.00566667
771	0.008	0.008	0.01	0.00866667	0.00566667
771.5	0.008	0.008	0.01	0.00866667	0.00566667
772	0.008	0.008	0.01	0.00866667	0.00566667
772.5	0.008	0.008	0.01	0.00866667	0.00566667
773	0.008	0.008	0.01	0.00866667	0.00566667
773.5	0.008	0.008	0.01	0.00866667	0.00566667
774	0.008	0.008	0.01	0.00866667	0.00566667
774.5	0.008	0.008	0.01	0.00866667	0.00566667
775	0.008	0.008	0.01	0.00866667	0.00566667
775.5	0.008	0.008	0.01	0.00866667	0.00566667
776	0.008	0.008	0.01	0.00866667	0.00566667
776.5	0.008	0.008	0.01	0.00866667	0.00566667
777	0.008	0.008	0.01	0.00866667	0.00566667
777.5	0.008	0.008	0.01	0.00866667	0.00566667
778	0.008	0.008	0.01	0.00866667	0.00566667
778.5	0.008	0.008	0.01	0.00866667	0.00566667
779	0.008	0.008	0.01	0.00866667	0.00566667
779.5	0.008	0.008	0.01	0.00866667	0.00566667
780	0.008	0.008	0.01	0.00866667	0.00566667
780.5	0.008	0.008	0.01	0.00866667	0.00566667
781	0.008	0.008	0.01	0.00866667	0.00566667
781.5	0.008	0.008	0.01	0.00866667	0.00566667
782	0.008	0.008	0.01	0.00866667	0.00566667
782.5	0.008	0.008	0.01	0.00866667	0.00566667
783	0.008	0.008	0.01	0.00866667	0.00566667
783.5	0.008	0.008	0.01	0.00866667	0.00566667
784	0.008	0.008	0.01	0.00866667	0.00566667
784.5	0.008	0.008	0.01	0.00866667	0.00566667
785	0.008	0.008	0.01	0.00866667	0.00566667
785.5	0.008	0.008	0.01	0.00866667	0.00566667
786	0.008	0.008	0.01	0.00866667	0.00566667
786.5	0.008	0.008	0.01	0.00866667	0.00566667
787	0.008	0.008	0.01	0.00866667	0.00566667
787.5	0.008	0.008	0.01	0.00866667	0.00566667
788	0.008	0.008	0.01	0.00866667	0.00566667
788.5	0.008	0.008	0.01	0.00866667	0.00566667
789	0.008	0.008	0.01	0.00866667	0.00566667
789.5	0.008	0.008	0.01	0.00866667	0.00566667
790	0.008	0.008	0.01	0.00866667	0.00566667
790.5	0.008	0.008	0.01	0.00866667	0.00566667
791	0.008	0.008	0.01	0.00866667	0.00566667
791.5	0.008	0.008	0.01	0.00866667	0.00566667
792	0.008	0.008	0.01	0.00866667	0.00566667
792.5	0.008	0.008	0.01	0.00866667	0.00566667
793	0.008	0.007	0.009	0.008	0.005
793.5	0.008	0.008	0.01	0.00866667	0.00566667
794	0.008	0.008	0.009	0.00833333	0.00533333
794.5	0.008	0.008	0.01	0.00866667	0.00566667
795	0.008	0.008	0.01	0.00866667	0.00566667
795.5	0.008	0.008	0.01	0.00866667	0.00566667
796	0.008	0.008	0.01	0.00866667	0.00566667
796.5	0.008	0.008	0.01	0.00866667	0.00566667
797	0.008	0.008	0.01	0.00866667	0.00566667
797.5	0.008	0.008	0.009	0.00833333	0.00533333
798	0.008	0.008	0.01	0.00866667	0.00566667
798.5	0.008	0.008	0.01	0.00866667	0.00566667
799	0.008	0.008	0.009	0.00833333	0.00533333
799.5	0.008	0.008	0.009	0.00833333	0.00533333
800	0.008	0.008	0.009	0.00833333	0.00533333
800.5	0.008	0.008	0.009	0.00833333	0.00533333
801	0.008	0.007	0.009	0.008	0.005
801.5	0.008	0.008	0.009	0.00833333	0.00533333
802	0.008	0.008	0.009	0.00833333	0.00533333
802.5	0.008	0.008	0.009	0.00833333	0.00533333
803	0.008	0.008	0.009	0.00833333	0.00533333
803.5	0.008	0.008	0.009	0.00833333	0.00533333
804	0.008	0.008	0.009	0.00833333	0.00533333
804.5	0.008	0.008	0.009	0.00833333	0.00533333
805	0.008	0.008	0.009	0.00833333	0.00533333
805.5	0.008	0.008	0.009	0.00833333	0.00533333
806	0.008	0.008	0.009	0.00833333	0.00533333
806.5	0.008	0.008	0.009	0.00833333	0.00533333
807	0.008	0.007	0.009	0.008	0.005
807.5	0.008	0.007	0.009	0.008	0.005
808	0.007	0.007	0.009	0.00766667	0.00466667
808.5	0.008	0.008	0.009	0.00833333	0.00533333
809	0.008	0.007	0.009	0.008	0.005
809.5	0.008	0.007	0.009	0.008	0.005
810	0.007	0.007	0.009	0.00766667	0.00466667
810.5	0.007	0.008	0.009	0.008	0.005
811	0.007	0.007	0.009	0.00766667	0.00466667
811.5	0.008	0.007	0.009	0.008	0.005
812	0.007	0.007	0.009	0.00766667	0.00466667
812.5	0.007	0.007	0.009	0.00766667	0.00466667
813	0.007	0.007	0.009	0.00766667	0.00466667
813.5	0.007	0.007	0.009	0.00766667	0.00466667
814	0.007	0.007	0.009	0.00766667	0.00466667
814.5	0.007	0.007	0.009	0.00766667	0.00466667
815	0.007	0.007	0.009	0.00766667	0.00466667
815.5	0.007	0.007	0.009	0.00766667	0.00466667
816	0.008	0.007	0.009	0.008	0.005
816.5	0.008	0.008	0.009	0.00833333	0.00533333
817	0.008	0.008	0.009	0.00833333	0.00533333
817.5	0.007	0.007	0.009	0.00766667	0.00466667
818	0.007	0.007	0.009	0.00766667	0.00466667
818.5	0.007	0.007	0.009	0.00766667	0.00466667
819	0.007	0.007	0.009	0.00766667	0.00466667
819.5	0.007	0.007	0.009	0.00766667	0.00466667
820	0.007	0.007	0.009	0.00766667	0.00466667
820.5	0.007	0.007	0.009	0.00766667	0.00466667
821	0.007	0.007	0.009	0.00766667	0.00466667
821.5	0.007	0.007	0.009	0.00766667	0.00466667
822	0.007	0.007	0.009	0.00766667	0.00466667
822.5	0.007	0.007	0.009	0.00766667	0.00466667
823	0.007	0.007	0.009	0.00766667	0.00466667
823.5	0.007	0.007	0.009	0.00766667	0.00466667
824	0.007	0.007	0.009	0.00766667	0.00466667
824.5	0.007	0.007	0.009	0.00766667	0.00466667
825	0.007	0.007	0.009	0.00766667	0.00466667
825.5	0.007	0.007	0.009	0.00766667	0.00466667
826	0.007	0.007	0.009	0.00766667	0.00466667
826.5	0.007	0.007	0.009	0.00766667	0.00466667
827	0.007	0.007	0.009	0.00766667	0.00466667
827.5	0.007	0.007	0.009	0.00766667	0.00466667
828	0.008	0.007	0.009	0.008	0.005
828.5	0.007	0.007	0.009	0.00766667	0.00466667
829	0.007	0.007	0.009	0.00766667	0.00466667
829.5	0.007	0.007	0.009	0.00766667	0.00466667
830	0.007	0.007	0.009	0.00766667	0.00466667
830.5	0.007	0.007	0.009	0.00766667	0.00466667
831	0.007	0.007	0.009	0.00766667	0.00466667
831.5	0.007	0.007	0.009	0.00766667	0.00466667
832	0.007	0.007	0.009	0.00766667	0.00466667
832.5	0.007	0.007	0.009	0.00766667	0.00466667
833	0.007	0.007	0.009	0.00766667	0.00466667
833.5	0.007	0.007	0.009	0.00766667	0.00466667
834	0.007	0.007	0.009	0.00766667	0.00466667
834.5	0.007	0.007	0.009	0.00766667	0.00466667
835	0.007	0.007	0.009	0.00766667	0.00466667
835.5	0.007	0.007	0.009	0.00766667	0.00466667
836	0.007	0.007	0.008	0.00733333	0.00433333
836.5	0.007	0.007	0.008	0.00733333	0.00433333
837	0.007	0.007	0.008	0.00733333	0.00433333
837.5	0.007	0.007	0.008	0.00733333	0.00433333
838	0.007	0.007	0.008	0.00733333	0.00433333
838.5	0.007	0.007	0.008	0.00733333	0.00433333
839	0.007	0.007	0.008	0.00733333	0.00433333
839.5	0.007	0.007	0.008	0.00733333	0.00433333
840	0.007	0.007	0.009	0.00766667	0.00466667
840.5	0.007	0.007	0.009	0.00766667	0.00466667
841	0.007	0.007	0.009	0.00766667	0.00466667
841.5	0.007	0.007	0.009	0.00766667	0.00466667
842	0.007	0.007	0.008	0.00733333	0.00433333
842.5	0.007	0.007	0.009	0.00766667	0.00466667
843	0.007	0.007	0.008	0.00733333	0.00433333
843.5	0.007	0.007	0.008	0.00733333	0.00433333
844	0.007	0.007	0.008	0.00733333	0.00433333
844.5	0.007	0.007	0.008	0.00733333	0.00433333
845	0.007	0.007	0.008	0.00733333	0.00433333
845.5	0.007	0.007	0.008	0.00733333	0.00433333
846	0.006	0.006	0.008	0.00666667	0.00366667
846.5	0.007	0.006	0.008	0.007	0.004
847	0.007	0.006	0.008	0.007	0.004
847.5	0.006	0.006	0.008	0.00666667	0.00366667
848	0.006	0.006	0.008	0.00666667	0.00366667
848.5	0.006	0.006	0.008	0.00666667	0.00366667
849	0.007	0.007	0.008	0.00733333	0.00433333
849.5	0.007	0.007	0.008	0.00733333	0.00433333
850	0.007	0.007	0.008	0.00733333	0.00433333
850.5	0.007	0.007	0.008	0.00733333	0.00433333
851	0.007	0.007	0.008	0.00733333	0.00433333
851.5	0.007	0.007	0.008	0.00733333	0.00433333
852	0.006	0.007	0.008	0.007	0.004
852.5	0.006	0.007	0.008	0.007	0.004
853	0.006	0.007	0.008	0.007	0.004
853.5	0.006	0.007	0.008	0.007	0.004
854	0.006	0.007	0.008	0.007	0.004
854.5	0.006	0.006	0.008	0.00666667	0.00366667
855	0.006	0.007	0.008	0.007	0.004
855.5	0.006	0.006	0.008	0.00666667	0.00366667
856	0.006	0.007	0.008	0.007	0.004
856.5	0.006	0.006	0.008	0.00666667	0.00366667
857	0.006	0.007	0.008	0.007	0.004
857.5	0.006	0.007	0.008	0.007	0.004
858	0.006	0.007	0.008	0.007	0.004
858.5	0.006	0.007	0.008	0.007	0.004
859	0.006	0.007	0.008	0.007	0.004
859.5	0.006	0.006	0.008	0.00666667	0.00366667
860	0.006	0.006	0.007	0.00633333	0.00333333
860.5	0.006	0.006	0.008	0.00666667	0.00366667
861	0.006	0.006	0.008	0.00666667	0.00366667
861.5	0.006	0.006	0.008	0.00666667	0.00366667
862	0.006	0.006	0.008	0.00666667	0.00366667
862.5	0.006	0.006	0.007	0.00633333	0.00333333
863	0.006	0.006	0.008	0.00666667	0.00366667
863.5	0.006	0.006	0.007	0.00633333	0.00333333
864	0.006	0.006	0.007	0.00633333	0.00333333
864.5	0.006	0.006	0.007	0.00633333	0.00333333
865	0.006	0.006	0.007	0.00633333	0.00333333
865.5	0.006	0.007	0.007	0.00666667	0.00366667
866	0.007	0.007	0.008	0.00733333	0.00433333
866.5	0.006	0.007	0.008	0.007	0.004
867	0.006	0.007	0.008	0.007	0.004
867.5	0.005	0.006	0.007	0.006	0.003
868	0.005	0.006	0.007	0.006	0.003
868.5	0.005	0.005	0.007	0.00566667	0.00266667
869	0.005	0.005	0.007	0.00566667	0.00266667
869.5	0.006	0.005	0.007	0.006	0.003
870	0.005	0.006	0.007	0.006	0.003
870.5	0.005	0.006	0.007	0.006	0.003
871	0.005	0.006	0.007	0.006	0.003
871.5	0.005	0.006	0.007	0.006	0.003
872	0.006	0.006	0.007	0.00633333	0.00333333
872.5	0.006	0.006	0.007	0.00633333	0.00333333
873	0.006	0.005	0.006	0.00566667	0.00266667
873.5	0.005	0.005	0.007	0.00566667	0.00266667
874	0.006	0.006	0.007	0.00633333	0.00333333
874.5	0.006	0.006	0.008	0.00666667	0.00366667
875	0.006	0.006	0.007	0.00633333	0.00333333
875.5	0.006	0.006	0.006	0.006	0.003
876	0.006	0.005	0.006	0.00566667	0.00266667
876.5	0.005	0.005	0.006	0.00533333	0.00233333
877	0.005	0.005	0.006	0.00533333	0.00233333
877.5	0.005	0.005	0.006	0.00533333	0.00233333
878	0.006	0.006	0.007	0.00633333	0.00333333
878.5	0.006	0.006	0.008	0.00666667	0.00366667
879	0.007	0.006	0.008	0.007	0.004
879.5	0.006	0.006	0.008	0.00666667	0.00366667
880	0.006	0.006	0.007	0.00633333	0.00333333
880.5	0.006	0.006	0.006	0.006	0.003
881	0.006	0.006	0.006	0.006	0.003
881.5	0.007	0.006	0.006	0.00633333	0.00333333
882	0.006	0.006	0.006	0.006	0.003
882.5	0.005	0.006	0.006	0.00566667	0.00266667
883	0.006	0.006	0.007	0.00633333	0.00333333
883.5	0.006	0.006	0.007	0.00633333	0.00333333
884	0.007	0.007	0.007	0.007	0.004
884.5	0.006	0.006	0.005	0.00566667	0.00266667
885	0.006	0.006	0.006	0.006	0.003
885.5	0.006	0.006	0.007	0.00633333	0.00333333
886	0.006	0.006	0.007	0.00633333	0.00333333
886.5	0.006	0.007	0.007	0.00666667	0.00366667
887	0.006	0.006	0.007	0.00633333	0.00333333
887.5	0.006	0.007	0.008	0.007	0.004
888	0.006	0.007	0.008	0.007	0.004
888.5	0.005	0.005	0.006	0.00533333	0.00233333
889	0.005	0.005	0.006	0.00533333	0.00233333
889.5	0.004	0.004	0.005	0.00433333	0.00133333
890	0.005	0.005	0.006	0.00533333	0.00233333
890.5	0.005	0.005	0.006	0.00533333	0.00233333
891	0.006	0.006	0.007	0.00633333	0.00333333
891.5	0.006	0.005	0.006	0.00566667	0.00266667
892	0.006	0.006	0.007	0.00633333	0.00333333
892.5	0.006	0.006	0.007	0.00633333	0.00333333
893	0.006	0.007	0.009	0.00733333	0.00433333
893.5	0.005	0.007	0.008	0.00666667	0.00366667
894	0.005	0.008	0.006	0.00633333	0.00333333
894.5	0.006	0.009	0.005	0.00666667	0.00366667
895	0.006	0.009	0.005	0.00666667	0.00366667
895.5	0.007	0.009	0.005	0.007	0.004
896	0.007	0.009	0.005	0.007	0.004
896.5	0.008	0.009	0.006	0.00766667	0.00466667
897	0.008	0.008	0.007	0.00766667	0.00466667
897.5	0.005	0.005	0.005	0.005	0.002
898	0.007	0.006	0.008	0.007	0.004
898.5	0.005	0.007	0.007	0.00633333	0.00333333
899	0.007	0.009	0.009	0.00833333	0.00533333
899.5	0.004	0.005	0.004	0.00433333	0.00133333
900	0.004	0.002	0.003	0.003	0
