# Supplementary material for: A selenoxide for single-atom protein modification of tyrosine residues enabled by water-resistant chalcogen and hydrogen bonding
Source: Nat Chem. 2025 Jun 4;17(9):1331–9. doi: 10.1038/s41557-025-01842-8 (PMC12411275; doi:10.1038/s41557-025-01842-8)
Supplement: Supplementary file 6 — Statistical source data for Fig. 2f. [file 41557_2025_1842_MOESM6_ESM.xlsx]

## Sheet: Sheet1
pH	A'
6.51	0.699
5.2	0.699
4.23	0.697
4.03	0.696
3.83	0.694
3.62	0.692
3.41	0.688
3.21	0.684
3.02	0.68
2.84	0.676
2.67	0.673
2.5	0.672
2.35	0.67
2.21	0.669
2.09	0.668
1.99	0.668
1.82	0.668
1.78	0.668
1.64	0.667
1.46	0.668
1.25	0.666
1.08	0.665

## Sheet: Table1
Model	sigmoidcurve (User)
Equation	a/(b*10^x+1)+c
Plot	A'
a	-0.03386 ± 4.19926E-4
b	6.95618E-4 ± 3.78086E-5
c	0.69968 ± 3.85093E-4
Reduced Chi-Sqr	4.83723e-07
R-Square (COD)	0.997213
Adj. R-Square	0.996919

## Sheet: Sheet2
Independent Variable	sigmoidcurve (User) Fit of Sheet1 B"A'"	Independent Variable	Regular Residual of Sheet1 B"A'"	Regular Residual of Sheet1 B"A'"	Fitted Y	Regular Residual of Sheet1 B"A'"	Regular Residual of Sheet1 B"A'"	Percentiles	Reference X	Reference Line
									mu = -0.000000	sigma = 0.000662
1.08	0.666102	6.51	-0.000664004	-0.000664004	0.699664	-0.000664004	-0.00113286	2.80899	-0.00145279	1.40449
1.08544	0.666105	5.2	-0.000374691	-0.000374691	0.699375	-0.000374691	-0.00110184	7.30337	0.00145279	98.5955
1.09087	0.666109	4.23	-3.66244e-05	-3.66244e-05	0.697037	-3.66244e-05	-0.000821308	11.7978
1.09631	0.666112	4.03	0.000326082	0.000326082	0.695674	0.000326082	-0.000664004	16.2921
1.10174	0.666116	3.83	0.000257887	0.000257887	0.693742	0.000257887	-0.00049016	20.7865
1.10718	0.66612	3.62	0.00100291	0.00100291	0.690997	0.00100291	-0.000383243	25.2809
1.11261	0.666124	3.41	0.000465097	0.000465097	0.687535	0.000465097	-0.000374691	29.7753
1.11805	0.666127	3.21	0.000230484	0.000230484	0.68377	0.000230484	-0.000253512	34.2697
1.12348	0.666131	3.02	-8.98312e-05	-8.98312e-05	0.68009	-8.98312e-05	-0.000234732	38.764
1.12892	0.666135	2.84	-0.000821308	-0.000821308	0.676821	-0.000821308	-8.98312e-05	43.2584
1.13435	0.666139	2.67	-0.00113286	-0.00113286	0.674133	-0.00113286	-3.66244e-05	47.7528
1.13979	0.666143	2.5	7.40296e-05	7.40296e-05	0.671926	7.40296e-05	2.38631e-05	52.2472
1.14523	0.666147	2.35	-0.000383243	-0.000383243	0.670383	-0.000383243	7.40296e-05	56.7416
1.15066	0.666151	2.21	-0.000253512	-0.000253512	0.669254	-0.000253512	0.00018118	61.236
1.1561	0.666155	2.09	-0.00049016	-0.00049016	0.66849	-0.00049016	0.000230484	65.7303
1.16153	0.666159	1.99	2.38631e-05	2.38631e-05	0.667976	2.38631e-05	0.000257887	70.2247
1.16697	0.666163	1.82	0.000691267	0.000691267	0.667309	0.000691267	0.000326082	74.7191
1.1724	0.666168	1.78	0.000816903	0.000816903	0.667183	0.000816903	0.000465097	79.2135
1.17784	0.666172	1.64	0.00018118	0.00018118	0.666819	0.00018118	0.000691267	83.7079
1.18327	0.666176	1.46	0.00151308	0.00151308	0.666487	0.00151308	0.000816903	88.2022
1.18871	0.666181	1.25	-0.000234732	-0.000234732	0.666235	-0.000234732	0.00100291	92.6966
1.19414	0.666185	1.08	-0.00110184	-0.00110184	0.666102	-0.00110184	0.00151308	97.191
1.19958	0.66619
1.20502	0.666194
1.21045	0.666199
1.21589	0.666204
1.22132	0.666209
1.22676	0.666213
1.23219	0.666218
1.23763	0.666223
1.24306	0.666228
1.2485	0.666233
1.25	0.666235
1.25393	0.666238
1.25937	0.666244
1.2648	0.666249
1.27024	0.666254
1.27568	0.66626
1.28111	0.666265
1.28655	0.666271
1.29198	0.666276
1.29742	0.666282
1.30285	0.666288
1.30829	0.666293
1.31372	0.666299
1.31916	0.666305
1.32459	0.666311
1.33003	0.666317
1.33547	0.666323
1.3409	0.66633
1.34634	0.666336
1.35177	0.666342
1.35721	0.666349
1.36264	0.666355
1.36808	0.666362
1.37351	0.666369
1.37895	0.666375
1.38438	0.666382
1.38982	0.666389
1.39526	0.666396
1.40069	0.666403
1.40613	0.666411
1.41156	0.666418
1.417	0.666425
1.42243	0.666433
1.42787	0.66644
1.4333	0.666448
1.43874	0.666456
1.44417	0.666464
1.44961	0.666471
1.45505	0.66648
1.46	0.666487
1.46048	0.666488
1.46592	0.666496
1.47135	0.666504
1.47679	0.666513
1.48222	0.666521
1.48766	0.66653
1.49309	0.666539
1.49853	0.666547
1.50396	0.666556
1.5094	0.666565
1.51483	0.666575
1.52027	0.666584
1.52571	0.666593
1.53114	0.666603
1.53658	0.666612
1.54201	0.666622
1.54745	0.666632
1.55288	0.666642
1.55832	0.666652
1.56375	0.666662
1.56919	0.666672
1.57462	0.666683
1.58006	0.666694
1.5855	0.666704
1.59093	0.666715
1.59637	0.666726
1.6018	0.666737
1.60724	0.666748
1.61267	0.66676
1.61811	0.666771
1.62354	0.666783
1.62898	0.666795
1.63441	0.666806
1.63985	0.666818
1.64	0.666819
1.64529	0.666831
1.65072	0.666843
1.65616	0.666855
1.66159	0.666868
1.66703	0.666881
1.67246	0.666894
1.6779	0.666907
1.68333	0.66692
1.68877	0.666934
1.6942	0.666947
1.69964	0.666961
1.70508	0.666975
1.71051	0.666989
1.71595	0.667003
1.72138	0.667017
1.72682	0.667032
1.73225	0.667046
1.73769	0.667061
1.74312	0.667076
1.74856	0.667092
1.75399	0.667107
1.75943	0.667123
1.76486	0.667138
1.7703	0.667154
1.77574	0.66717
1.78	0.667183
1.78117	0.667187
1.78661	0.667203
1.79204	0.66722
1.79748	0.667237
1.80291	0.667254
1.80835	0.667271
1.81378	0.667289
1.81922	0.667306
1.82	0.667309
1.82465	0.667324
1.83009	0.667342
1.83553	0.66736
1.84096	0.667379
1.8464	0.667398
1.85183	0.667417
1.85727	0.667436
1.8627	0.667455
1.86814	0.667475
1.87357	0.667494
1.87901	0.667514
1.88444	0.667535
1.88988	0.667555
1.89532	0.667576
1.90075	0.667597
1.90619	0.667618
1.91162	0.667639
1.91706	0.667661
1.92249	0.667683
1.92793	0.667705
1.93336	0.667727
1.9388	0.66775
1.94423	0.667773
1.94967	0.667796
1.95511	0.66782
1.96054	0.667843
1.96598	0.667867
1.97141	0.667891
1.97685	0.667916
1.98228	0.667941
1.98772	0.667966
1.99	0.667976
1.99315	0.667991
1.99859	0.668016
2.00402	0.668042
2.00946	0.668068
2.01489	0.668095
2.02033	0.668121
2.02577	0.668148
2.0312	0.668176
2.03664	0.668203
2.04207	0.668231
2.04751	0.668259
2.05294	0.668288
2.05838	0.668317
2.06381	0.668346
2.06925	0.668375
2.07468	0.668405
2.08012	0.668435
2.08556	0.668465
2.09	0.66849
2.09099	0.668496
2.09643	0.668527
2.10186	0.668558
2.1073	0.66859
2.11273	0.668622
2.11817	0.668654
2.1236	0.668687
2.12904	0.66872
2.13447	0.668753
2.13991	0.668787
2.14535	0.668821
2.15078	0.668855
2.15622	0.66889
2.16165	0.668925
2.16709	0.668961
2.17252	0.668996
2.17796	0.669033
2.18339	0.669069
2.18883	0.669106
2.19426	0.669143
2.1997	0.669181
2.20514	0.669219
2.21	0.669254
2.21057	0.669258
2.21601	0.669296
2.22144	0.669336
2.22688	0.669375
2.23231	0.669415
2.23775	0.669456
2.24318	0.669496
2.24862	0.669538
2.25405	0.669579
2.25949	0.669621
2.26492	0.669664
2.27036	0.669707
2.2758	0.66975
2.28123	0.669794
2.28667	0.669838
2.2921	0.669882
2.29754	0.669927
2.30297	0.669972
2.30841	0.670018
2.31384	0.670064
2.31928	0.670111
2.32471	0.670158
2.33015	0.670206
2.33559	0.670254
2.34102	0.670302
2.34646	0.670351
2.35	0.670383
2.35189	0.6704
2.35733	0.67045
2.36276	0.6705
2.3682	0.670551
2.37363	0.670602
2.37907	0.670654
2.3845	0.670706
2.38994	0.670759
2.39538	0.670812
2.40081	0.670865
2.40625	0.670919
2.41168	0.670974
2.41712	0.671028
2.42255	0.671084
2.42799	0.67114
2.43342	0.671196
2.43886	0.671253
2.44429	0.67131
2.44973	0.671368
2.45517	0.671426
2.4606	0.671485
2.46604	0.671544
2.47147	0.671604
2.47691	0.671664
2.48234	0.671725
2.48778	0.671786
2.49321	0.671848
2.49865	0.67191
2.5	0.671926
2.50408	0.671973
2.50952	0.672036
2.51495	0.6721
2.52039	0.672164
2.52583	0.672229
2.53126	0.672294
2.5367	0.67236
2.54213	0.672427
2.54757	0.672493
2.553	0.672561
2.55844	0.672628
2.56387	0.672697
2.56931	0.672766
2.57474	0.672835
2.58018	0.672905
2.58562	0.672975
2.59105	0.673046
2.59649	0.673117
2.60192	0.673189
2.60736	0.673262
2.61279	0.673335
2.61823	0.673408
2.62366	0.673482
2.6291	0.673556
2.63453	0.673631
2.63997	0.673707
2.64541	0.673783
2.65084	0.673859
2.65628	0.673936
2.66171	0.674014
2.66715	0.674092
2.67	0.674133
2.67258	0.67417
2.67802	0.674249
2.68345	0.674329
2.68889	0.674409
2.69432	0.674489
2.69976	0.67457
2.7052	0.674652
2.71063	0.674733
2.71607	0.674816
2.7215	0.674899
2.72694	0.674982
2.73237	0.675066
2.73781	0.67515
2.74324	0.675235
2.74868	0.675321
2.75411	0.675406
2.75955	0.675493
2.76498	0.675579
2.77042	0.675666
2.77586	0.675754
2.78129	0.675842
2.78673	0.675931
2.79216	0.67602
2.7976	0.676109
2.80303	0.676199
2.80847	0.676289
2.8139	0.67638
2.81934	0.676471
2.82477	0.676563
2.83021	0.676655
2.83565	0.676747
2.84	0.676821
2.84108	0.67684
2.84652	0.676933
2.85195	0.677027
2.85739	0.677121
2.86282	0.677215
2.86826	0.67731
2.87369	0.677405
2.87913	0.677501
2.88456	0.677597
2.89	0.677693
2.89544	0.67779
2.90087	0.677887
2.90631	0.677984
2.91174	0.678082
2.91718	0.67818
2.92261	0.678278
2.92805	0.678377
2.93348	0.678476
2.93892	0.678575
2.94435	0.678675
2.94979	0.678775
2.95523	0.678875
2.96066	0.678976
2.9661	0.679076
2.97153	0.679177
2.97697	0.679279
2.9824	0.67938
2.98784	0.679482
2.99327	0.679584
2.99871	0.679687
3.00414	0.679789
3.00958	0.679892
3.01502	0.679995
3.02	0.68009
3.02045	0.680098
3.02589	0.680202
3.03132	0.680305
3.03676	0.680409
3.04219	0.680513
3.04763	0.680617
3.05306	0.680722
3.0585	0.680826
3.06393	0.680931
3.06937	0.681036
3.0748	0.681141
3.08024	0.681246
3.08568	0.681351
3.09111	0.681456
3.09655	0.681561
3.10198	0.681667
3.10742	0.681772
3.11285	0.681878
3.11829	0.681984
3.12372	0.68209
3.12916	0.682195
3.13459	0.682301
3.14003	0.682407
3.14547	0.682513
3.1509	0.682619
3.16177	0.682831
3.16721	0.682937
3.17264	0.683043
3.17808	0.683149
3.18351	0.683254
3.18895	0.68336
3.19438	0.683466
3.19982	0.683572
3.20526	0.683677
3.21	0.68377
3.21069	0.683783
3.21613	0.683888
3.22156	0.683994
3.227	0.684099
3.23243	0.684204
3.23787	0.684309
3.2433	0.684414
3.24874	0.684519
3.25417	0.684624
3.25961	0.684729
3.26505	0.684833
3.27048	0.684937
3.27592	0.685041
3.28135	0.685145
3.28679	0.685249
3.29222	0.685352
3.29766	0.685456
3.30309	0.685559
3.30853	0.685662
3.31396	0.685765
3.3194	0.685867
3.32483	0.685969
3.33027	0.686071
3.33571	0.686173
3.34114	0.686274
3.34658	0.686376
3.35201	0.686477
3.35745	0.686577
3.36288	0.686678
3.36832	0.686778
3.37375	0.686878
3.37919	0.686977
3.38462	0.687076
3.39006	0.687175
3.3955	0.687274
3.40093	0.687372
3.40637	0.68747
3.41	0.687535
3.4118	0.687567
3.41724	0.687664
3.42267	0.687761
3.42811	0.687858
3.43354	0.687954
3.43898	0.68805
3.44441	0.688145
3.44985	0.68824
3.45529	0.688335
3.46072	0.688429
3.46616	0.688523
3.47159	0.688616
3.47703	0.688709
3.48246	0.688802
3.4879	0.688894
3.49333	0.688986
3.49877	0.689077
3.5042	0.689168
3.50964	0.689258
3.51508	0.689348
3.52051	0.689438
3.52595	0.689527
3.53138	0.689616
3.53682	0.689704
3.54225	0.689792
3.54769	0.689879
3.55312	0.689966
3.55856	0.690053
3.56399	0.690139
3.56943	0.690224
3.57486	0.690309
3.5803	0.690394
3.58574	0.690478
3.59117	0.690562
3.59661	0.690645
3.60204	0.690727
3.60748	0.69081
3.61291	0.690891
3.61835	0.690973
3.62	0.690997
3.62378	0.691053
3.62922	0.691133
3.63465	0.691213
3.64009	0.691292
3.64553	0.691371
3.65096	0.691449
3.6564	0.691527
3.66183	0.691604
3.66727	0.691681
3.6727	0.691757
3.67814	0.691833
3.68357	0.691908
3.68901	0.691983
3.69444	0.692057
3.69988	0.692131
3.70532	0.692204
3.71075	0.692276
3.71619	0.692348
3.72162	0.69242
3.72706	0.692491
3.73249	0.692562
3.73793	0.692632
3.74336	0.692701
3.7488	0.692771
3.75423	0.692839
3.75967	0.692907
3.76511	0.692975
3.77054	0.693042
3.77598	0.693108
3.78141	0.693174
3.78685	0.69324
3.79228	0.693305
3.79772	0.693369
3.80315	0.693433
3.80859	0.693497
3.81402	0.69356
3.81946	0.693622
3.82489	0.693684
3.83	0.693742
3.83033	0.693746
3.83577	0.693807
3.8412	0.693867
3.84664	0.693927
3.85207	0.693987
3.85751	0.694046
3.86294	0.694104
3.86838	0.694162
3.87381	0.69422
3.87925	0.694277
3.88468	0.694334
3.89012	0.69439
3.89556	0.694445
3.90099	0.6945
3.90643	0.694555
3.91186	0.694609
3.9173	0.694663
3.92273	0.694716
3.92817	0.694769
3.9336	0.694821
3.93904	0.694873
3.94447	0.694925
3.94991	0.694976
3.95535	0.695026
3.96078	0.695076
3.96622	0.695126
3.97165	0.695175
3.97709	0.695223
3.98252	0.695271
3.98796	0.695319
3.99339	0.695367
3.99883	0.695413
4.00426	0.69546
4.0097	0.695506
4.01514	0.695551
4.02057	0.695597
4.02601	0.695641
4.03	0.695674
4.03144	0.695686
4.03688	0.695729
4.04231	0.695773
4.04775	0.695816
4.05318	0.695859
4.05862	0.695901
4.06405	0.695943
4.06949	0.695984
4.07492	0.696025
4.08036	0.696066
4.0858	0.696106
4.09123	0.696146
4.09667	0.696185
4.1021	0.696224
4.10754	0.696263
4.11297	0.696301
4.11841	0.696339
4.12384	0.696376
4.12928	0.696413
4.13471	0.69645
4.14015	0.696487
4.14559	0.696523
4.15102	0.696558
4.15646	0.696593
4.16189	0.696628
4.16733	0.696663
4.17276	0.696697
4.1782	0.696731
4.18363	0.696765
4.18907	0.696798
4.1945	0.696831
4.19994	0.696863
4.20538	0.696895
4.21081	0.696927
4.21625	0.696958
4.22168	0.69699
4.22712	0.69702
4.23	0.697037
4.23255	0.697051
4.23799	0.697081
4.24342	0.697111
4.24886	0.69714
4.25429	0.69717
4.25973	0.697199
4.26517	0.697227
4.2706	0.697256
4.27604	0.697284
4.28147	0.697311
4.28691	0.697339
4.29234	0.697366
4.29778	0.697393
4.30321	0.697419
4.30865	0.697445
4.31408	0.697471
4.31952	0.697497
4.32495	0.697523
4.33039	0.697548
4.33583	0.697573
4.34126	0.697597
4.3467	0.697621
4.35213	0.697645
4.35757	0.697669
4.363	0.697693
4.36844	0.697716
4.37387	0.697739
4.37931	0.697762
4.38474	0.697784
4.39018	0.697807
4.39562	0.697829
4.40105	0.69785
4.40649	0.697872
4.41192	0.697893
4.41736	0.697914
4.42279	0.697935
4.42823	0.697956
4.43366	0.697976
4.4391	0.697996
4.44453	0.698016
4.44997	0.698036
4.45541	0.698055
4.46084	0.698074
4.46628	0.698093
4.47171	0.698112
4.47715	0.698131
4.48258	0.698149
4.48802	0.698167
4.49345	0.698185
4.49889	0.698203
4.50432	0.698221
4.50976	0.698238
4.5152	0.698255
4.52063	0.698272
4.52607	0.698289
4.5315	0.698306
4.53694	0.698322
4.54237	0.698338
4.54781	0.698354
4.55324	0.69837
4.55868	0.698386
4.56411	0.698401
4.56955	0.698417
4.57498	0.698432
4.58042	0.698447
4.58586	0.698461
4.59129	0.698476
4.59673	0.69849
4.60216	0.698505
4.6076	0.698519
4.61303	0.698533
4.61847	0.698547
4.6239	0.69856
4.62934	0.698574
4.63477	0.698587
4.64021	0.6986
4.64565	0.698613
4.65108	0.698626
4.65652	0.698639
4.66195	0.698651
4.66739	0.698664
4.67282	0.698676
4.67826	0.698688
4.68369	0.6987
4.68913	0.698712
4.69456	0.698723
4.7	0.698735
4.70544	0.698746
4.71087	0.698758
4.71631	0.698769
4.72174	0.69878
4.72718	0.698791
4.73261	0.698801
4.73805	0.698812
4.74348	0.698823
4.74892	0.698833
4.75435	0.698843
4.75979	0.698853
4.76523	0.698863
4.77066	0.698873
4.7761	0.698883
4.78153	0.698893
4.78697	0.698902
4.7924	0.698912
4.79784	0.698921
4.80327	0.69893
4.80871	0.698939
4.81414	0.698948
4.81958	0.698957
4.82502	0.698966
4.83045	0.698975
4.83589	0.698983
4.84132	0.698992
4.84676	0.699
4.85219	0.699009
4.85763	0.699017
4.86306	0.699025
4.8685	0.699033
4.87393	0.699041
4.87937	0.699048
4.8848	0.699056
4.89024	0.699064
4.89568	0.699071
4.90111	0.699079
4.90655	0.699086
4.91198	0.699093
4.91742	0.6991
4.92285	0.699108
4.92829	0.699114
4.93372	0.699121
4.93916	0.699128
4.94459	0.699135
4.95003	0.699142
4.95547	0.699148
4.9609	0.699155
4.96634	0.699161
4.97177	0.699167
4.97721	0.699174
4.98264	0.69918
4.98808	0.699186
4.99351	0.699192
4.99895	0.699198
5.00438	0.699204
5.00982	0.69921
5.01526	0.699216
5.02069	0.699221
5.02613	0.699227
5.03156	0.699232
5.037	0.699238
5.04243	0.699243
5.04787	0.699249
5.0533	0.699254
5.05874	0.699259
5.06417	0.699264
5.06961	0.699269
5.07505	0.699274
5.08048	0.699279
5.08592	0.699284
5.09135	0.699289
5.09679	0.699294
5.10222	0.699299
5.10766	0.699303
5.11309	0.699308
5.11853	0.699313
5.12396	0.699317
5.1294	0.699322
5.13483	0.699326
5.14027	0.69933
5.14571	0.699335
5.15114	0.699339
5.15658	0.699343
5.16201	0.699347
5.16745	0.699351
5.17288	0.699355
5.17832	0.699359
5.18375	0.699363
5.18919	0.699367
5.19462	0.699371
5.2	0.699375
5.20006	0.699375
5.2055	0.699378
5.21093	0.699382
5.21637	0.699386
5.2218	0.699389
5.22724	0.699393
5.23267	0.699397
5.23811	0.6994
5.24354	0.699403
5.24898	0.699407
5.25441	0.69941
5.25985	0.699414
5.26529	0.699417
5.27072	0.69942
5.27616	0.699423
5.28159	0.699426
5.28703	0.69943
5.29246	0.699433
5.2979	0.699436
5.30333	0.699439
5.30877	0.699442
5.3142	0.699445
5.31964	0.699447
5.32508	0.69945
5.33051	0.699453
5.33595	0.699456
5.34138	0.699459
5.34682	0.699461
5.35225	0.699464
5.35769	0.699467
5.36312	0.699469
5.36856	0.699472
5.37399	0.699475
5.37943	0.699477
5.38486	0.69948
5.3903	0.699482
5.39574	0.699484
5.40117	0.699487
5.40661	0.699489
5.41204	0.699492
5.41748	0.699494
5.42291	0.699496
5.42835	0.699498
5.43378	0.699501
5.43922	0.699503
5.44465	0.699505
5.45009	0.699507
5.45553	0.699509
5.46096	0.699511
5.4664	0.699514
5.47183	0.699516
5.47727	0.699518
5.4827	0.69952
5.48814	0.699522
5.49357	0.699524
5.49901	0.699525
5.50444	0.699527
5.50988	0.699529
5.51532	0.699531
5.52075	0.699533
5.52619	0.699535
5.53162	0.699537
5.53706	0.699538
5.54249	0.69954
5.54793	0.699542
5.55336	0.699543
5.5588	0.699545
5.56423	0.699547
5.56967	0.699548
5.57511	0.69955
5.58054	0.699552
5.58598	0.699553
5.59141	0.699555
5.59685	0.699556
5.60228	0.699558
5.60772	0.699559
5.61315	0.699561
5.61859	0.699562
5.62402	0.699564
5.62946	0.699565
5.63489	0.699567
5.64033	0.699568
5.64577	0.699569
5.6512	0.699571
5.65664	0.699572
5.66207	0.699573
5.66751	0.699575
5.67294	0.699576
5.67838	0.699577
5.68381	0.699579
5.68925	0.69958
5.69468	0.699581
5.70012	0.699582
5.70556	0.699583
5.71099	0.699585
5.71643	0.699586
5.72186	0.699587
5.7273	0.699588
5.73273	0.699589
5.73817	0.69959
5.7436	0.699591
5.74904	0.699593
5.75447	0.699594
5.75991	0.699595
5.76535	0.699596
5.77078	0.699597
5.77622	0.699598
5.78165	0.699599
5.78709	0.6996
5.79252	0.699601
5.79796	0.699602
5.80339	0.699603
5.80883	0.699604
5.81426	0.699605
5.8197	0.699605
5.82514	0.699606
5.83057	0.699607
5.83601	0.699608
5.84144	0.699609
5.84688	0.69961
5.85231	0.699611
5.85775	0.699612
5.86318	0.699612
5.86862	0.699613
5.87405	0.699614
5.87949	0.699615
5.88492	0.699616
5.89036	0.699617
5.8958	0.699617
5.90123	0.699618
5.90667	0.699619
5.9121	0.69962
5.91754	0.69962
5.92297	0.699621
5.92841	0.699622
5.93384	0.699622
5.93928	0.699623
5.94471	0.699624
5.95015	0.699625
5.95559	0.699625
5.96102	0.699626
5.96646	0.699627
5.97189	0.699627
5.97733	0.699628
5.98276	0.699628
5.9882	0.699629
5.99363	0.69963
5.99907	0.69963
6.0045	0.699631
6.00994	0.699632
6.01538	0.699632
6.02081	0.699633
6.02625	0.699633
6.03168	0.699634
6.03712	0.699634
6.04255	0.699635
6.04799	0.699636
6.05342	0.699636
6.05886	0.699637
6.06429	0.699637
6.06973	0.699638
6.07517	0.699638
6.0806	0.699639
6.08604	0.699639
6.09147	0.69964
6.09691	0.69964
6.10234	0.699641
6.10778	0.699641
6.11321	0.699642
6.11865	0.699642
6.12408	0.699643
6.12952	0.699643
6.13495	0.699643
6.14039	0.699644
6.14583	0.699644
6.15126	0.699645
6.1567	0.699645
6.16213	0.699646
6.16757	0.699646
6.173	0.699646
6.17844	0.699647
6.18387	0.699647
6.18931	0.699648
6.19474	0.699648
6.20018	0.699648
6.20562	0.699649
6.21105	0.699649
6.21649	0.699649
6.22192	0.69965
6.22736	0.69965
6.23279	0.699651
6.23823	0.699651
6.24366	0.699651
6.2491	0.699652
6.25453	0.699652
6.25997	0.699652
6.26541	0.699653
6.27084	0.699653
6.27628	0.699653
6.28171	0.699654
6.28715	0.699654
6.29258	0.699654
6.29802	0.699655
6.30345	0.699655
6.30889	0.699655
6.31432	0.699655
6.31976	0.699656
6.3252	0.699656
6.33063	0.699656
6.33607	0.699657
6.3415	0.699657
6.34694	0.699657
6.35237	0.699657
6.35781	0.699658
6.36324	0.699658
6.36868	0.699658
6.37411	0.699658
6.37955	0.699659
6.38498	0.699659
6.39042	0.699659
6.39586	0.699659
6.40129	0.69966
6.51	0.699664
